# Supplementary material for: Neurospora crassa Δccg-8 compromises cell surface integrity and antifungal tolerance: Insights from in vitro and Galleria mellonella studies
Source: Cell Surf. 2026 Mar 19;15:100172. doi: 10.1016/j.tcsw.2026.100172 (PMC13053782; doi:10.1016/j.tcsw.2026.100172)
Supplement: Supplementary material 1 — Table S1 - GO enrichment analysis for transcriptomic dataset of Neurospora crassa Δccg-8 first presented in Hu et al. (2018). [file mmc1.xlsx]

## Sheet: Published dataset
NCU00010
NCU00025
NCU00026
NCU00042
NCU00068
NCU00073
NCU00074
NCU00088
NCU00090
NCU00104
NCU00107
NCU00124
NCU00167
NCU00168
NCU00169
NCU00182
NCU00196
NCU00202
NCU00225
NCU00230
NCU00246
NCU00247
NCU00248
NCU00260
NCU00270
NCU00289
NCU00295
NCU00304
NCU00306
NCU00320
NCU00322
NCU00326
NCU00347
NCU00352
NCU00355
NCU00360
NCU00365
NCU00373
NCU00385
NCU00395
NCU00397
NCU00419
NCU00420
NCU00434
NCU00441
NCU00447
NCU00451
NCU00457
NCU00461
NCU00472
NCU00473
NCU00480
NCU00483
NCU00486
NCU00495
NCU00498
NCU00519
NCU00522
NCU00528
NCU00545
NCU00565
NCU00573
NCU00585
NCU00591
NCU00596
NCU00600
NCU00609
NCU00611
NCU00632
NCU00644
NCU00668
NCU00670
NCU00673
NCU00684
NCU00687
NCU00694
NCU00696
NCU00701
NCU00706
NCU00717
NCU00720
NCU00729
NCU00741
NCU00748
NCU00760
NCU00768
NCU00774
NCU00792
NCU00796
NCU00801
NCU00805
NCU00811
NCU00812
NCU00828
NCU00829
NCU00830
NCU00831
NCU00835
NCU00838
NCU00855
NCU00867
NCU00868
NCU00877
NCU00896
NCU00897
NCU00899
NCU00900
NCU00911
NCU00916
NCU00928
NCU00929
NCU00935
NCU00938
NCU00955
NCU00957
NCU00984
NCU00985
NCU00992
NCU00999
NCU01004
NCU01013
NCU01021
NCU01032
NCU01036
NCU01056
NCU01080
NCU01108
NCU01109
NCU01112
NCU01127
NCU01138
NCU01162
NCU01165
NCU01167
NCU01175
NCU01181
NCU01193
NCU01197
NCU01202
NCU01219
NCU01230
NCU01249
NCU01255
NCU01258
NCU01271
NCU01272
NCU01285
NCU01290
NCU01294
NCU01296
NCU01302
NCU01315
NCU01320
NCU01324
NCU01328
NCU01347
NCU01348
NCU01353
NCU01378
NCU01386
NCU01391
NCU01400
NCU01424
NCU01433
NCU01440
NCU01441
NCU01442
NCU01444
NCU01456
NCU01471
NCU01479
NCU01483
NCU01487
NCU01489
NCU01498
NCU01499
NCU01504
NCU01509
NCU01517
NCU01523
NCU01538
NCU01543
NCU01546
NCU01559
NCU01585
NCU01605
NCU01629
NCU01632
NCU01633
NCU01636
NCU01645
NCU01666
NCU01689
NCU01702
NCU01735
NCU01744
NCU01747
NCU01748
NCU01751
NCU01756
NCU01759
NCU01766
NCU01767
NCU01777
NCU01794
NCU01835
NCU01846
NCU01849
NCU01861
NCU01871
NCU01878
NCU01886
NCU01901
NCU01910
NCU01912
NCU01914
NCU01922
NCU01940
NCU01970
NCU02003
NCU02009
NCU02011
NCU02044
NCU02046
NCU02059
NCU02064
NCU02075
NCU02084
NCU02104
NCU02111
NCU02134
NCU02138
NCU02148
NCU02164
NCU02167
NCU02174
NCU02175
NCU02177
NCU02182
NCU02193
NCU02209
NCU02233
NCU02255
NCU02273
NCU02274
NCU02280
NCU02287
NCU02295
NCU02296
NCU02322
NCU02325
NCU02328
NCU02338
NCU02362
NCU02368
NCU02369
NCU02379
NCU02388
NCU02395
NCU02400
NCU02403
NCU02404
NCU02405
NCU02408
NCU02429
NCU02431
NCU02437
NCU02463
NCU02466
NCU02480
NCU02513
NCU02540
NCU02558
NCU02559
NCU02571
NCU02576
NCU02579
NCU02580
NCU02591
NCU02595
NCU02596
NCU02602
NCU02603
NCU02606
NCU02615
NCU02624
NCU02626
NCU02633
NCU02635
NCU02650
NCU02657
NCU02666
NCU02669
NCU02671
NCU02690
NCU02696
NCU02702
NCU02703
NCU02718
NCU02720
NCU02738
NCU02746
NCU02754
NCU02755
NCU02811
NCU02814
NCU02815
NCU02819
NCU02853
NCU02887
NCU02903
NCU02905
NCU02938
NCU02942
NCU02945
NCU02948
NCU02951
NCU02952
NCU02956
NCU02975
NCU02977
NCU02978
NCU03010
NCU03031
NCU03035
NCU03045
NCU03061
NCU03064
NCU03083
NCU03087
NCU03099
NCU03111
NCU03117
NCU03126
NCU03137
NCU03141
NCU03145
NCU03148
NCU03151
NCU03171
NCU03197
NCU03205
NCU03208
NCU03221
NCU03222
NCU03238
NCU03239
NCU03240
NCU03241
NCU03255
NCU03260
NCU03263
NCU03268
NCU03270
NCU03276
NCU03282
NCU03307
NCU03313
NCU03315
NCU03325
NCU03358
NCU03364
NCU03367
NCU03370
NCU03374
NCU03378
NCU03404
NCU03451
NCU03479
NCU03488
NCU03492
NCU03493
NCU03500
NCU03504
NCU03506
NCU03507
NCU03530
NCU03536
NCU03556
NCU03592
NCU03601
NCU03602
NCU03611
NCU03613
NCU03616
NCU03621
NCU03622
NCU03634
NCU03636
NCU03637
NCU03641
NCU03648
NCU03651
NCU03661
NCU03667
NCU03678
NCU03684
NCU03686
NCU03693
NCU03695
NCU03699
NCU03704
NCU03731
NCU03735
NCU03741
NCU03742
NCU03768
NCU03771
NCU03776
NCU03779
NCU03803
NCU03813
NCU03826
NCU03838
NCU03855
NCU03857
NCU03858
NCU03878
NCU03886
NCU03887
NCU03888
NCU03890
NCU03893
NCU03904
NCU03956
NCU03980
NCU03981
NCU03998
NCU04001
NCU04005
NCU04015
NCU04022
NCU04036
NCU04048
NCU04054
NCU04088
NCU04090
NCU04115
NCU04118
NCU04122
NCU04142
NCU04143
NCU04148
NCU04156
NCU04166
NCU04187
NCU04195
NCU04197
NCU04199
NCU04202
NCU04213
NCU04230
NCU04241
NCU04246
NCU04251
NCU04260
NCU04264
NCU04265
NCU04274
NCU04275
NCU04276
NCU04287
NCU04307
NCU04315
NCU04316
NCU04323
NCU04334
NCU04351
NCU04352
NCU04360
NCU04419
NCU04421
NCU04430
NCU04435
NCU04443
NCU04493
NCU04494
NCU04502
NCU04507
NCU04510
NCU04516
NCU04520
NCU04528
NCU04533
NCU04541
NCU04542
NCU04554
NCU04583
NCU04588
NCU04596
NCU04635
NCU04637
NCU04640
NCU04641
NCU04644
NCU04645
NCU04656
NCU04662
NCU04720
NCU04732
NCU04736
NCU04742
NCU04762
NCU04774
NCU04783
NCU04796
NCU04797
NCU04807
NCU04811
NCU04815
NCU04826
NCU04832
NCU04872
NCU04887
NCU04905
NCU04910
NCU04923
NCU04924
NCU04928
NCU04930
NCU04936
NCU04947
NCU04963
NCU04983
NCU05005
NCU05009
NCU05069
NCU05075
NCU05077
NCU05079
NCU05130
NCU05131
NCU05132
NCU05133
NCU05134
NCU05137
NCU05143
NCU05148
NCU05154
NCU05160
NCU05226
NCU05229
NCU05230
NCU05237
NCU05238
NCU05246
NCU05259
NCU05263
NCU05269
NCU05286
NCU05292
NCU05308
NCU05338
NCU05341
NCU05351
NCU05387
NCU05390
NCU05394
NCU05404
NCU05419
NCU05420
NCU05425
NCU05429
NCU05435
NCU05488
NCU05517
NCU05536
NCU05544
NCU05560
NCU05571
NCU05591
NCU05594
NCU05598
NCU05599
NCU05622
NCU05638
NCU05639
NCU05652
NCU05664
NCU05686
NCU05723
NCU05778
NCU05785
NCU05786
NCU05810
NCU05838
NCU05873
NCU05878
NCU05881
NCU05899
NCU05900
NCU05922
NCU05969
NCU05970
NCU05974
NCU05985
NCU05996
NCU06009
NCU06056
NCU06081
NCU06116
NCU06120
NCU06125
NCU06130
NCU06179
NCU06194
NCU06206
NCU06232
NCU06245
NCU06248
NCU06252
NCU06271
NCU06275
NCU06294
NCU06305
NCU06306
NCU06307
NCU06315
NCU06317
NCU06327
NCU06331
NCU06361
NCU06362
NCU06364
NCU06380
NCU06406
NCU06413
NCU06416
NCU06419
NCU06429
NCU06438
NCU06439
NCU06448
NCU06459
NCU06460
NCU06488
NCU06503
NCU06512
NCU06518
NCU06536
NCU06543
NCU06544
NCU06556
NCU06597
NCU06603
NCU06607
NCU06610
NCU06619
NCU06643
NCU06660
NCU06666
NCU06672
NCU06698
NCU06702
NCU06704
NCU06706
NCU06711
NCU06712
NCU06718
NCU06724
NCU06729
NCU06744
NCU06751
NCU06762
NCU06777
NCU06781
NCU06785
NCU06792
NCU06824
NCU06834
NCU06836
NCU06869
NCU06870
NCU06871
NCU06877
NCU06882
NCU06915
NCU06923
NCU06926
NCU06929
NCU06966
NCU06968
NCU06970
NCU06976
NCU06977
NCU06986
NCU06987
NCU06989
NCU06996
NCU06998
NCU06999
NCU07012
NCU07016
NCU07023
NCU07024
NCU07061
NCU07062
NCU07064
NCU07075
NCU07082
NCU07094
NCU07121
NCU07129
NCU07142
NCU07155
NCU07159
NCU07171
NCU07200
NCU07232
NCU07240
NCU07253
NCU07258
NCU07259
NCU07267
NCU07273
NCU07277
NCU07280
NCU07307
NCU07311
NCU07314
NCU07318
NCU07319
NCU07322
NCU07332
NCU07334
NCU07337
NCU07366
NCU07380
NCU07389
NCU07395
NCU07432
NCU07443
NCU07454
NCU07456
NCU07465
NCU07489
NCU07491
NCU07503
NCU07521
NCU07545
NCU07557
NCU07569
NCU07571
NCU07604
NCU07608
NCU07675
NCU07682
NCU07697
NCU07700
NCU07701
NCU07716
NCU07722
NCU07723
NCU07738
NCU07743
NCU07756
NCU07770
NCU07773
NCU07778
NCU07788
NCU07802
NCU07804
NCU07817
NCU07839
NCU07840
NCU07849
NCU07853
NCU07854
NCU07856
NCU07868
NCU07869
NCU07874
NCU07883
NCU07886
NCU07887
NCU07904
NCU07914
NCU07922
NCU07929
NCU07930
NCU07931
NCU07932
NCU07941
NCU07952
NCU07959
NCU07962
NCU07972
NCU08011
NCU08013
NCU08045
NCU08052
NCU08055
NCU08093
NCU08132
NCU08155
NCU08159
NCU08171
NCU08183
NCU08195
NCU08216
NCU08229
NCU08269
NCU08273
NCU08282
NCU08287
NCU08288
NCU08291
NCU08295
NCU08298
NCU08303
NCU08319
NCU08332
NCU08336
NCU08342
NCU08351
NCU08359
NCU08362
NCU08378
NCU08382
NCU08384
NCU08385
NCU08389
NCU08397
NCU08434
NCU08440
NCU08447
NCU08455
NCU08457
NCU08537
NCU08549
NCU08563
NCU08600
NCU08621
NCU08677
NCU08682
NCU08683
NCU08695
NCU08699
NCU08707
NCU08715
NCU08720
NCU08738
NCU08743
NCU08769
NCU08771
NCU08772
NCU08779
NCU08784
NCU08809
NCU08847
NCU08855
NCU08920
NCU08922
NCU08943
NCU08944
NCU08946
NCU08951
NCU08957
NCU08967
NCU08974
NCU08976
NCU08977
NCU08984
NCU08996
NCU08998
NCU09003
NCU09004
NCU09012
NCU09020
NCU09043
NCU09057
NCU09079
NCU09107
NCU09112
NCU09123
NCU09141
NCU09144
NCU09182
NCU09188
NCU09209
NCU09210
NCU09212
NCU09223
NCU09235
NCU09237
NCU09244
NCU09253
NCU09255
NCU09290
NCU09291
NCU09307
NCU09310
NCU09312
NCU09322
NCU09324
NCU09331
NCU09354
NCU09355
NCU09356
NCU09370
NCU09386
NCU09390
NCU09400
NCU09403
NCU09420
NCU09451
NCU09460
NCU09496
NCU09502
NCU09513
NCU09527
NCU09529
NCU09547
NCU09567
NCU09572
NCU09579
NCU09596
NCU09635
NCU09637
NCU09663
NCU09674
NCU09682
NCU09691
NCU09692
NCU09707
NCU09709
NCU09711
NCU09714
NCU09724
NCU09731
NCU09732
NCU09735
NCU09741
NCU09746
NCU09759
NCU09760
NCU09773
NCU09775
NCU09806
NCU09808
NCU09809
NCU09818
NCU09821
NCU09873
NCU09874
NCU09886
NCU09896
NCU09897
NCU09900
NCU09906
NCU09915
NCU10007
NCU10011
NCU10012
NCU10031
NCU10035
NCU10040
NCU10058
NCU10129
NCU10143
NCU10273
NCU10311
NCU10352
NCU10506
NCU10567
NCU10572
NCU10641
NCU10647
NCU10776
NCU10777
NCU10852
NCU10853
NCU10865
NCU10897
NCU11090
NCU11118
NCU11248
NCU11251
NCU11279
NCU11291
NCU11292
NCU11295
NCU11312
NCU11324
NCU11338
NCU11367
NCU11395
NCU11424
NCU11431
NCU11439
NCU11467
NCU11506
NCU11507
NCU11521
NCU11534
NCU11540
NCU11555
NCU11558
NCU11565
NCU11716
NCU11763
NCU11771
NCU11814
NCU11851
NCU11859
NCU11928
NCU11959
NCU12021
NCU12042
NCU12105
NCU12131

## Sheet: Biological process
Analysis Type:	PANTHER Overrepresentation Test (Released 20221013)
Annotation Version and Release Date:	GO Ontology database DOI: 10.5281/zenodo.7942786 Released 2023-05-10
Analyzed List:	upload_1 (Neurospora crassa)
Reference List:	Neurospora crassa (all genes in database)
Test Type:	FISHER
Correction:	FDR
Analysis date:	2025-07-22
GO biological process complete	Neurospora crassa - REFLIST (9757)	upload_1 (1011)	upload_1 (expected)	upload_1 (over/under)	upload_1 (fold Enrichment)	upload_1 (raw P-value)	upload_1 (FDR)
phosphatidylcholine biosynthetic process (GO: 0006656)	8	5	0.81	+	6.18	0.000452	0.0374
» glycerolipid metabolic process (GO: 0046486)	113	25	11.43	+	2.19	0.0002	0.0198
»» lipid metabolic process (GO: 0006629)	347	78	35.1	+	2.22	5.35e-12	1.06e-08
»»» primary metabolic process (GO: 0044238)	2631	325	266.15	+	1.22	1.32e-05	0.00238
»»»» metabolic process (GO: 0008152)	3116	377	315.21	+	1.2	1.1e-05	0.00208
»»»»» cellular process (GO: 0009987)	4591	547	464.42	+	1.18	3.26e-08	2.16e-05
»» lipid biosynthetic process (GO: 0008610)	196	45	19.83	+	2.27	1.08e-07	6.1e-05
»»» biosynthetic process (GO: 0009058)	1765	224	178.54	+	1.25	0.000121	0.015
» phospholipid biosynthetic process (GO: 0008654)	94	21	9.51	+	2.21	0.00041	0.0354
»» organophosphate biosynthetic process (GO: 0090407)	223	43	22.56	+	1.91	2.61e-05	0.00399
»»» organophosphate metabolic process (GO: 0019637)	330	62	33.38	+	1.86	1.52e-06	0.000464
»»»» phosphorus metabolic process (GO: 0006793)	345	64	34.9	+	1.83	1.63e-06	0.000461
»» phospholipid metabolic process (GO: 0006644)	123	30	12.44	+	2.41	5.31e-06	0.00124
»»» phosphate-containing compound metabolic process (GO:0006796)	338	64	34.19	+	1.87	7.75e-07	0.000256
» glycerophospholipid metabolic process (GO: 0006650)	96	21	9.71	+	2.16	0.000531	0.0413
regulation of cell wall organization or biogenesis (GO: 1903338)	12	6	1.21	+	4.94	0.00057	0.0427
oligopeptide transmembrane transport (GO: 0035672)	14	7	1.42	+	4.94	0.000192	0.0201
» oligopeptide transport (GO: 0006857)	14	7	1.42	+	4.94	0.000192	0.0206
»» peptide transport (GO: 0015833)	14	7	1.42	+	4.94	0.000192	0.0212
»»»amide transport (GO: 0042886)	27	10	2.73	+	3.66	0.000181	0.0205
cell wall polysaccharide biosynthetic process (GO: 0070592)	12	6	1.21	+	4.94	0.00057	0.0411
» polysaccharide biosynthetic process (GO: 0000271)	20	9	2.02	+	4.45	6.4e-05	0.00876
»»» carbohydrate metabolic process (GO: 0005975)	298	49	30.15	+	1.63	0.000579	0.0403
»» carbohydrate biosynthetic process (GO: 0016051)	39	13	3.95	+	3.3	7.09e-05	0.00938
»»» cell wall organization or biogenesis (GO: 0071554)	113	29	11.43	+	2.54	1.67e-06	0.000441
chitin biosynthetic process (GO: 0006031)	12	6	1.21	+	4.94	0.00057	0.0404
»» aminoglycan metabolic process (GO: 0006022)	34	12	3.44	+	3.49	7.13e-05	0.00912
»»» carbohydrate derivative metabolic process (GO: 1901135)	289	48	29.23	+	1.64	0.000487	0.0394
» aminoglycan biosynthetic process (GO: 0006023)	14	7	1.42	+	4.94	0.000192	0.0196
»» carbohydrate derivative biosynthetic process (GO: 1901137)	194	35	19.62	+	1.78	0.000653	0.0447
» glucosamine-containing compound biosynthetic process (GO: 1901073)	12	6	1.21	+	4.94	0.00057	0.0419
fungal-type cell wall biogenesis (GO: 0009272)	28	12	2.83	+	4.24	7.02e-06	0.00139
» fungal-type cell wall organization or biogenesis (GO: 0071852)	60	19	6.07	+	3.13	3.79e-06	0.00094
» cell wall biogenesis (GO: 0042546)	28	12	2.83	+	4.24	7.02e-06	0.00147
fungal-type cell wall organization (GO: 0031505)	37	13	3.74	+	3.47	3.77e-05	0.00554
» cell wall organization (GO: 0071555)	61	18	6.17	+	2.92	2.03e-05	0.00351
»» external encapsulating structure organization (GO: 0045229)	61	18	6.17	+	2.92	2.03e-05	0.00336
lipid modification (GO: 0030258)	40	12	4.05	+	2.97	0.00041	0.0361
lipid catabolic process (GO: 0016042)	79	21	7.99	+	2.63	2.51e-05	0.00398
» catabolic process (GO: 0009056)	703	100	71.11	+	1.41	0.000339	0.0306
endocytosis (GO: 0006897)	61	16	6.17	+	2.59	0.000268	0.026
» import into cell (GO: 0098657)	75	19	7.59	+	2.5	0.000122	0.0147
monocarboxylic acid metabolic process (GO:0032787)	159	33	16.08	+	2.05	5.07e-05	0.00718
» carboxylic acid metabolic process (GO:0019752)	348	67	35.2	+	1.9	1.61e-07	7.98e-05
»» oxoacid metabolic process (GO: 0043436)	365	68	36.92	+	1.84	5.05e-07	0.000182
»»» organic acid metabolic process (GO: 0006082)	368	69	37.23	+	1.85	3.42e-07	0.000136
»»»» small molecule metabolic process (GO: 0044281)	664	125	67.17	+	1.86	1.91e-12	7.59e-09
carboxylic acid biosynthetic process (GO: 0046394)	172	33	17.4	+	1.9	0.000284	0.0262
» organic acid biosynthetic process (GO: 0016053)	172	33	17.4	+	1.9	0.000284	0.0268
»» small molecule biosynthetic process (GO: 0044283)	280	60	28.32	+	2.12	1.41e-08	1.12e-05
Unclassified	4821	395	487.68	-	0.81	4.76e-10	6.3e-07
RNA processing (GO: 0006396)	456	25	46.13	-	0.54	0.000434	0.0367
» RNA biosynthetic process (GO: 0032774)	638	40	64.54	-	0.62	0.000516	0.0409
»»» nucleic acid metabolic process (GO: 0090304)	980	55	99.13	-	0.55	1.77e-07	7.8e-05
»»»» nucleobase-containing compound metabolic process (GO: 0006139)	1185	87	119.87	-	0.73	0.000561	0.0428
»» nucleic acid biosynthetic process (GO: 0141187)	663	40	67.07	-	0.6	0.000175	0.0205
DNA metabolic process (GO: 0006259)	278	8	28.12	-	0.28	6.49e-06	0.00143

## Sheet: Celullar component
Analysis Type:	PANTHER Overrepresentation Test (Released 20221013)
Annotation Version and Release Date:	GO Ontology database DOI: 10.5281/zenodo.7942786 Released 2023-05-10
Analyzed List:	upload_1 (Neurospora crassa)
Reference List:	Neurospora crassa (all genes in database)
Test Type:	FISHER
Correction:	FDR
Analysis date:	2025-07-22
GO cellular component complete	Neurospora crassa - REFLIST (9757)	upload_1 (1011)	upload_1 (expected)	upload_1 (over/under)	upload_1 (fold Enrichment)	upload_1 (raw P-value)	upload_1 (FDR)
cell septum (GO: 0030428)	17	7	1.72	+	4.07	0.000829	0.0498
» cellular anatomical structure (GO:0110165)	5411	672	547.37	+	1.23	1.62e-17	7.81e-15
actin cortical patch (GO: 0030479)	31	11	3.14	+	3.51	0.000135	0.0108
»»»» intracellular anatomical structure (GO: 0005622)	4063	496	411.01	+	1.21	9.84e-09	1.35e-06
»»» cortical cytoskeleton (GO: 0030863)	49	13	4.96	+	2.62	0.00088	0.0498
»» cell cortex (GO: 0005938)	115	30	11.63	+	2.58	7.6e-07	7.31e-05
» cytoplasm (GO:0005737)	2800	403	283.24	+	1.42	6.42e-18	6.18e-15
» cell periphery (GO:0071944)	486	92	49.16	+	1.87	1.63e-09	2.61e-07
»»» endocytic patch (GO: 0061645)	31	11	3.14	+	3.51	0.000135	0.00999
plasma membrane (GO: 0005886)	353	66	35.71	+	1.85	5.75e-07	6.14e-05
» membrane (GO:0016020)	2257	307	228.31	+	1.34	1.26e-09	2.43e-07
cytosol (GO: 0005829)	513	90	51.89	+	1.73	1.08e-07	1.29e-05
organelle subcompartment (GO: 0031984)	276	46	27.92	+	1.65	0.000742	0.0476
endoplasmic reticulum (GO: 0005783)	341	55	34.49	+	1.59	0.000464	0.0319
» endomembrane system (GO:0012505)	657	100	66.46	+	1.5	2.2e-05	0.00193
Unclassified	4290	310	433.97	-	0.71	1.99e-17	6.39e-15

## Sheet: Molecular function
Analysis Type:	PANTHER Overrepresentation Test (Released 20221013)
Annotation Version and Release Date:	GO Ontology database DOI: 10.5281/zenodo.7942786 Released 2023-05-10
Analyzed List:	upload_1 (Neurospora crassa)
Reference List:	Neurospora crassa (all genes in database)
Test Type:	FISHER
Correction:	FDR
Analysis date:	2025-07-22
GO molecular function complete	Neurospora crassa - REFLIST (9757)	upload_1 (1011)	upload_1 (expected)	upload_1 (over/under)	upload_1 (fold Enrichment)	upload_1 (raw P-value)	upload_1 (FDR)
translation elongation factor activity (GO: 0003746)	15	7	1.52	+	4.61	0.000329	0.0264
» translation factor activity (GO:0180051)	62	16	6.27	+	2.55	0.000328	0.0272
aldo-keto reductase (NADPH) activity (GO: 0004033)	16	7	1.62	+	4.32	0.000534	0.0367
» oxidoreductase activity, acting on the CH-OH group of donors, NAD or NADP as acceptor (GO:0016616)	104	25	10.52	+	2.38	4.33e-05	0.00474
»» oxidoreductase activity, acting on CH-OH group of donors (GO: 0016614)	120	29	12.14	+	2.39	8.65e-06	0.00139
»»» oxidoreductase activity (GO: 0016491)	660	100	66.76	+	1.5	2.37e-05	0.00336
»»»» catalytic activity (GO: 0003824)	3088	428	312.38	+	1.37	4.37e-16	3.51e-13
amide transmembrane transporter activity (GO: 0042887)	21	9	2.12	+	4.24	0.000102	0.0102
lipid transporter activity (GO: 0005319)	23	9	2.33	+	3.87	0.000235	0.0218
protein-containing complex binding (GO: 0044877)	132	27	13.35	+	2.02	0.000361	0.028
» binding (GO:0005488)	3024	371	305.9	+	1.21	3.28e-06	0.000876
lyase activity (GO: 0016829)	159	31	16.08	+	1.93	0.000289	0.0249
ribonucleoside triphosphate phosphatase activity (GO: 0017111)	293	49	29.64	+	1.65	0.000362	0.0272
» pyrophosphatase activity (GO:0016462)	321	52	32.47	+	1.6	0.000635	0.0424
»» hydrolase activity, acting on acid anhydrides, in phosphorus-containing anhydrides (GO: 0016818)	326	53	32.98	+	1.61	0.000492	0.0359
»»» hydrolase activity, acting on acid anhydrides (GO: 0016817)	327	53	33.08	+	1.6	0.000506	0.0358
»»»» hydrolase activity (GO: 0016787)	1190	168	120.38	+	1.4	2.81e-06	0.000845
ATP binding (GO: 0005524)	573	85	57.96	+	1.47	0.000253	0.0226
» purine ribonucleoside triphosphate binding (GO: 0035639)	682	102	68.99	+	1.48	4.07e-05	0.00466
»» nucleoside phosphate binding (GO: 1901265)	906	133	91.65	+	1.45	5.81e-06	0.000999
»» anion binding (GO: 0043168)	916	136	92.66	+	1.47	2.12e-06	0.000729
»»» ion binding (GO: 0043167)	1825	254	184.61	+	1.38	9.04e-09	4.35e-06
»»»» small molecule binding (GO: 0036094)	1913	264	193.52	+	1.36	8.04e-09	4.84e-06
»» heterocyclic compound binding (GO: 1901363)	971	144	98.22	+	1.47	9.73e-07	0.00039
» adenyl ribonucleotide binding (GO: 0032559)	578	86	58.47	+	1.47	0.000203	0.0196
»» purine ribonucleotide binding (GO: 0032555)	687	103	69.5	+	1.48	3.25e-05	0.00434
»»» purine nucleotide binding (GO: 0017076)	757	115	76.58	+	1.5	5.52e-06	0.00111
»»»» nucleotide binding (GO: 0000166)	904	133	91.45	+	1.45	4.41e-06	0.000965
»»» ribonucleotide binding (GO: 0032553)	711	110	71.92	+	1.53	3.94e-06	0.000947
»»»» carbohydrate derivative binding (GO: 0097367)	735	112	74.35	+	1.51	5.68e-06	0.00105
»» adenyl nucleotide binding (GO: 0030554)	648	98	65.55	+	1.5	3.56e-05	0.00428
metal ion binding (GO: 0046872)	1043	145	105.51	+	1.37	3.51e-05	0.00445
» cation binding (GO: 0043169)	1056	149	106.82	+	1.39	1.43e-05	0.00215
Unclassified	4588	343	464.11	-	0.74	2.25e-16	5.41e-13
catalytic activity, acting on a nucleic acid (GO: 0140640)	362	16	36.62	-	0.44	8.2e-05	0.00858

## Sheet: GO 0071554 annotated genes
Gene Symbol	Gene Name		PANTHER Family/Subfamily
NCU07491	NCU07491		INTEGRAL MEMBRANE PROTEIN (AFU_ORTHOLOGUE AFUA_6G07470) (PTHR28019:SF3)
NCU07253	1,3-beta-glucanosyltransferase gel-4		1,3-BETA-GLUCANOSYLTRANSFERASE GAS5 (PTHR31468:SF5)
NCU06871	1,3-beta-D-glucan-UDP glucosyltransferase		1,3-BETA-GLUCAN SYNTHASE COMPONENT FKS1-RELATED (PTHR12741:SF29)
NCU07171	Actin-6		ACTIN-RELATED PROTEIN 2 (PTHR11937:SF37)
NCU04887	NCU04887		ALPHA-1,2-MANNOSYLTRANSFERASE MNN2-RELATED (PTHR31646:SF1)
NCU06781	1,3-beta-glucanosyltransferase		1,3-BETA-GLUCANOSYLTRANSFERASE GAS3-RELATED (PTHR31468:SF4)
NCU00701	Lysozyme		LYSOZYME (PTHR34135:SF2)
NCU03601	Integral membrane protein		INTEGRAL MEMBRANE PROTEIN (PTHR28019:SF5)
NCU06544	Protein kinase C-like		PROTEIN KINASE C, BRAIN ISOZYME-RELATED (PTHR24356:SF390)
NCU03611	Chitin synthase 1		CHITIN SYNTHASE B (PTHR22914:SF11)
NCU06419	MAP kinase kinase mek-1		MAP KINASE KINASE MKK1/SSP32-RELATED (PTHR48013:SF6)
NCU05598	Putative rhamnogalacturonase asd-1		RHAMNOGALACTURONATE LYASE-RELATED (PTHR36574:SF1)
NCU08132	Alpha-1,3-glucan synthase		CELL WALL ALPHA-1,3-GLUCAN SYNTHASE AGS1 (PTHR47182:SF2)
NCU08457	Hydrophobin
NCU01036	DUF907 domain-containing protein		FLAVIN CARRIER PROTEIN 2 (PTHR31145:SF2)
NCU04251	Chitin synthase 3		CHITIN SYNTHASE 1 (PTHR22914:SF9)
NCU01162	1,3-beta-glucanosyltransferase gel-1		1,3-BETA-GLUCANOSYLTRANSFERASE GAS5 (PTHR31468:SF5)
NCU05974	Glycosidase		GLYCOSIDASE CRH1-RELATED (PTHR10963:SF27)
NCU09324	Chitin synthase 4		CHITIN SYNTHASE 3 (PTHR22914:SF16)
NCU04494	Carboxylic ester hydrolase		FERULOYL ESTERASE B (PTHR43037:SF3)
NCU02369	Polygalacturonase		POLYGALACTURONASE (PTHR31884:SF1)
NCU02956	Aspartic proteinase		ASPARTIC PROTEINASE (PTHR47965:SF79)
NCU05785	DUF907 domain-containing protein		FLAVIN CARRIER PROTEIN 2 (PTHR31145:SF2)
NCU02635	Mannan polymerase complexes MNN9 subunit		MANNAN POLYMERASE COMPLEXES SUBUNIT MNN9 (PTHR43083:SF6)
NCU07366	D-fructose-6-phosphate amidotransferase gfa1		GLUTAMINE--FRUCTOSE-6-PHOSPHATE TRANSAMINASE (ISOMERIZING) (PTHR10937:SF0)
NCU09253	DUF907 domain-containing protein		DUF907 DOMAIN PROTEIN (AFU_ORTHOLOGUE AFUA_2G06100) (PTHR31145:SF5)
NCU05686	Glycosidase		GLYCOSIDASE CRH2-RELATED (PTHR10963:SF22)
NCU01202	Protein BIG1		PROTEIN BIG1 (PTHR28285:SF1)
NCU06970	Ribose-phosphate diphosphokinase		RIBOSE-PHOSPHATE DIPHOSPHOKINASE (PTHR10210:SF32)
NCU04352	Chitin synthase		CHITIN SYNTHASE (PTHR22914:SF45)
NCU09775	Alpha-L-arabinofuranosidase		ALPHA-L-ARABINOFURANOSIDASE B (PTHR39447:SF2)

## Sheet: GO 0008610 annotated genes
Gene Symbol	Gene Name		PANTHER Family/Subfamily
NCU09741	NADPH--cytochrome P450 reductase		NADPH--CYTOCHROME P450 REDUCTASE (PTHR19384:SF17)
NCU02255	N-acetylglucosaminyl transferase component Gpi1		PHOSPHATIDYLINOSITOL N-ACETYLGLUCOSAMINYLTRANSFERASE SUBUNIT Q (PTHR21329:SF3)
NCU03137	Nuclear elongation and deformation protein 1		PHOSPHATIDATE PHOSPHATASE (PTHR12181:SF12)
NCU01302	Hydrolase		ALPHA/BETA HYDROLASE 1, ISOFORM A (PTHR10794:SF63)
NCU00168	1-acyl-sn-glycerol-3-phosphate acyltransferase		1-ACYL-SN-GLYCEROL-3-PHOSPHATE ACYLTRANSFERASE ALPHA (PTHR10434:SF11)
NCU05985	Glycerol-3-phosphate O-acyltransferase		GLYCEROL-3-PHOSPHATE O-ACYLTRANSFERASE 1 (PTHR31605:SF0)
NCU01004	Phosphatidylserine decarboxylase proenzyme 2 PSD2		PHOSPHATIDYLSERINE DECARBOXYLASE PROENZYME 2 (PTHR10067:SF17)
NCU02571	Acetyl-CoA acetyltransferase		ACETYL-COA ACETYLTRANSFERASE (PTHR18919:SF165)
NCU09312	Ditrans,polycis-polyprenyl diphosphate synthase ((2E,6E)-farnesyldiphosphate specific)		DEHYDRODOLICHYL DIPHOSPHATE SYNTHASE COMPLEX SUBUNIT NUS1 (PTHR21528:SF0)
NCU06194	MBOAT family protein		OYSGEDART, ISOFORM A (PTHR13906:SF4)
NCU04156	C-8 sterol isomerase erg-1		SIGMA NON-OPIOID INTRACELLULAR RECEPTOR 1 (PTHR10868:SF1)
NCU07869	INSIG domain-containing protein		PROTEIN NSG1-RELATED (PTHR15301:SF3)
NCU08045	Phosphatidylethanolamine N-methyltransferase chol-1		PHOSPHATIDYLETHANOLAMINE N-METHYLTRANSFERASE (PTHR32138:SF0)
NCU07904	Short chain dehydrogenase/reductase		NADPH-DEPENDENT 1-ACYLDIHYDROXYACETONE PHOSPHATE REDUCTASE (PTHR44169:SF6)
NCU11424	Carotenoid oxygenase 2 cao-2		CAROTENOID ISOMEROOXYGENASE (PTHR10543:SF24)
NCU06870	Serine palmitoyl CoA transferase subunit LcbA		SERINE PALMITOYLTRANSFERASE 1 (PTHR13693:SF2)
NCU07307	3-hydroxyacyl-[acyl-carrier-protein] dehydratase cel-2		FATTY ACID SYNTHASE SUBUNIT BETA (PTHR10982:SF21)
NCU11367	Inositol phospholipid biosynthesis protein Scs3		ACYL-COENZYME A DIPHOSPHATASE FITM2 (PTHR23129:SF0)
NCU02295	Phosphatidylinositol-4-phosphate 5-kinase its3		PHOSPHATIDYLINOSITOL 5-PHOSPHATE 4-KINASE, ISOFORM A (PTHR23086:SF8)
NCU04983	Lathosterol oxidase		LATHOSTEROL OXIDASE (PTHR11863:SF215)
NCU03492	Ceramide very long chain fatty acid hydroxylase		FATTY ACID 2-HYDROXYLASE (PTHR12863:SF1)
NCU05419	Hydroxymethylglutaryl-CoA lyase		HYDROXYMETHYLGLUTARYL-COA LYASE (PTHR42738:SF11)
NCU01175	Farnesyl pyrophosphate synthase		FARNESYL PYROPHOSPHATE SYNTHASE (PTHR11525:SF0)
NCU03695	Phosphatidylserine decarboxylase proenzyme 1		PHOSPHATIDYLSERINE DECARBOXYLASE PROENZYME, MITOCHONDRIAL (PTHR10067:SF6)
NCU02591	Glycerol:H+ symporter		PROTEIN-CYSTEINE N-PALMITOYLTRANSFERASE RASP (PTHR13285:SF18)
NCU08784	NCU08784		3-OXOACYL-(ACYL CARRIER PROTEIN) REDUCTASE (FABG-8) (PTHR42760:SF122)
NCU07930	Adenosylhomocysteinase cys-18		ADENOSYLHOMOCYSTEINASE (PTHR23420:SF0)
NCU05544	Dolichol-phosphate mannosyltransferase subunit 3		DOLICHOL-PHOSPHATE MANNOSYLTRANSFERASE SUBUNIT 3 (PTHR16433:SF0)
NCU00565	Lipoyl synthase		LIPOYL SYNTHASE, MITOCHONDRIAL (PTHR10949:SF0)
NCU06666	Inositol-3-phosphate synthase		INOSITOL-3-PHOSPHATE SYNTHASE 1 (PTHR11510:SF5)
NCU02011	Importin subunit beta-1		IMPORTIN SUBUNIT BETA-1 (PTHR10527:SF1)
NCU02368	Rhomboid protein 2		GLYCOSYLPHOSPHATIDYLINOSITOL ANCHOR ATTACHMENT 1 PROTEIN (PTHR13304:SF0)
NCU03771	Dolichol kinase		DOLICHOL KINASE (PTHR13205:SF15)
NCU08976	Elongation of fatty acids protein		ELONGATION OF VERY LONG CHAIN FATTY ACIDS PROTEIN (PTHR11157:SF126)
NCU02624	Cytochrome P450 51		LANOSTEROL 14-ALPHA DEMETHYLASE (PTHR24286:SF24)
NCU05259	Acyl-CoA desaturase		STEAROYL-COA DESATURASE-RELATED (PTHR11351:SF31)
NCU01324	Glycerophosphocholine acyltransferase 1		GLYCEROPHOSPHOCHOLINE ACYLTRANSFERASE 1 (PTHR31201:SF1)
NCU06785	Probable ATP-citrate synthase subunit 1		ATP-CITRATE SYNTHASE (PTHR23118:SF42)
NCU00585	Bifunctional lycopene cyclase/phytoene synthase al-2		PHYTOENE SYNTHASE, CHLOROPLASTIC (PTHR31480:SF2)
NCU00447	Serine palmitoyltransferase 2		LD36009P (PTHR13693:SF3)
NCU06315	Kinase;NCU06315		KINASE (PTHR12400:SF21)
NCU07259	GPI-anchor transamidase		GPI-ANCHOR TRANSAMIDASE (PTHR48067:SF1)
NCU06518	NADH-cytochrome b5 reductase		NADH-CYTOCHROME B5 REDUCTASE (PTHR19370:SF101)
NCU08943	3-oxoacyl-(Acyl-carrier-protein) reductase		3-OXOACYL-(ACYL-CARRIER-PROTEIN) REDUCTASE (AFU_ORTHOLOGUE AFUA_1G10100) (PTHR42760:SF111)
NCU04924	HAD-superfamily hydrolase cut-1		HYPOTHETICAL HAD-SUPERFAMILY HYDROLASE (EUROFUNG) (PTHR14269:SF51)

## Sheet: GO 0016042 annotated genes
Gene Symbol	Gene Name		PANTHER Family/Subfamily
NCU03137	Nuclear elongation and deformation protein		PHOSPHATIDATE PHOSPHATASE (PTHR12181:SF12)
NCU01901	Lipase_3 domain-containing protein		PUTATIVE (AFU_ORTHOLOGUE AFUA_6G02710)-RELATED (PTHR45792:SF7)
NCU01181	Acyl-CoA dehydrogenase family member 11 acd-3		ACYL-COA DEHYDROGENASE FAMILY MEMBER 11 (PTHR48083:SF13)
NCU01302	Hydrolase		ALPHA/BETA HYDROLASE 1, ISOFORM A (PTHR10794:SF63)
NCU01747	Glycerophosphocholine phosphodiesterase Gde1		GLYCEROPHOSPHOCHOLINE PHOSPHODIESTERASE GPCPD1 (PTHR22958:SF1)
NCU04796	3-ketoacyl-CoA thiolase		3-KETOACYL-COA THIOLASE, PEROXISOMAL (PTHR43853:SF8)
NCU02571	Acetyl-CoA acetyltransferase		ACETYL-COA ACETYLTRANSFERASE (PTHR18919:SF165)
NCU03141	Lysophospholipase lpl		LYSOPHOSPHOLIPASE 1-RELATED (PTHR10728:SF33)
NCU08298	Lysophospholipase		WW DOMAIN-CONTAINING PROTEIN (PTHR10728:SF40)
NCU09732	Acetyl-CoA acetyltransferase		ACETYL-COA ACETYLTRANSFERASE, MITOCHONDRIAL (PTHR18919:SF156)
NCU09244	PNPLA domain-containing protein		CALCIUM-INDEPENDENT PHOSPHOLIPASE A2-GAMMA (PTHR24185:SF1)
NCU03325	Triacylglycerol lipase		TRIACYLGLYCEROL LIPASE 3 (PTHR14226:SF44)
NCU02287	Acyl-CoA dehydrogenase acd-1		ACYL-COA DEHYDROGENASE FAMILY PROTEIN (AFU_ORTHOLOGUE AFUA_6G10880)-RELATED (PTHR48083:SF28)
NCU07904	Short chain dehydrogenase/reductase		NADPH-DEPENDENT 1-ACYLDIHYDROXYACETONE PHOSPHATE REDUCTASE (PTHR44169:SF6)
NCU06245	Phosphoinositide phospholipase C plc-1		PHOSPHOINOSITIDE PHOSPHOLIPASE C (PTHR10336:SF82)
NCU11424	Carotenoid oxygenase 2 cao-2		CAROTENOID ISOMEROOXYGENASE (PTHR10543:SF24)
NCU01751	ATP-binding cassette protein		ATP-BINDING CASSETTE SUB-FAMILY D MEMBER (PTHR11384:SF67)
NCU06448	Enoyl-CoA hydratase		ENOYL-COA HYDRATASE, MITOCHONDRIAL (PTHR11941:SF54)
NCU02175	Phosphoinositide phospholipase C		PHOSPHOINOSITIDE PHOSPHOLIPASE C (PTHR10336:SF82)
NCU08382	Peroxisomal half ABC transporter		PEROXISOMAL LONG-CHAIN FATTY ACID IMPORT PROTEIN 2 (PTHR11384:SF56)
NCU02233	Glycosyl hydrolase		ERGOSTERYL-BETA-GLUCOSIDASE (PTHR31308:SF5)
NCU03404	Acid phosphatase PHOa		ACID PHOSPHATASE PHOA (PTHR31956:SF15)

## Sheet: GO 0006644 annotated genes
Gene Symbol	Gene Name		PANTHER Family/Subfamily
NCU00684	Endonuclease/Exonuclease/phosphatase		5-PHOSPHATASE, PUTATIVE (AFU_ORTHOLOGUE AFUA_5G07600)-RELATED (PTHR11200:SF286)
NCU02255	N-acetylglucosaminyl transferase component Gpi1		PHOSPHATIDYLINOSITOL N-ACETYLGLUCOSAMINYLTRANSFERASE SUBUNIT Q (PTHR21329:SF3)
NCU01747	Glycerophosphocholine phosphodiesterase Gde1		GLYCEROPHOSPHOCHOLINE PHOSPHODIESTERASE GPCPD1 (PTHR22958:SF1)
NCU00168	1-acyl-sn-glycerol-3-phosphate acyltransferase		1-ACYL-SN-GLYCEROL-3-PHOSPHATE ACYLTRANSFERASE ALPHA (PTHR10434:SF11)
NCU05985	Glycerol-3-phosphate O-acyltransferase		GLYCEROL-3-PHOSPHATE O-ACYLTRANSFERASE 1 (PTHR31605:SF0)
NCU01004	Phosphatidylserine decarboxylase proenzyme 2 PSD2		PHOSPHATIDYLSERINE DECARBOXYLASE PROENZYME 2 (PTHR10067:SF17)
NCU03141	Lysophospholipase lpl		LYSOPHOSPHOLIPASE 1-RELATED (PTHR10728:SF33)
NCU08298	Lysophospholipase		WW DOMAIN-CONTAINING PROTEIN (PTHR10728:SF40)
NCU09692	Phosphatidic acid phosphatase beta		PHOSPHATIDIC ACID PHOSPHATASE BETA (PTHR10165:SF84)
NCU06194	MBOAT family protein		OYSGEDART, ISOFORM A (PTHR13906:SF4)
NCU08045	Phosphatidylethanolamine N-methyltransferase chol-1		PHOSPHATIDYLETHANOLAMINE N-METHYLTRANSFERASE (PTHR32138:SF0)
NCU07904	Short chain dehydrogenase/reductase		NADPH-DEPENDENT 1-ACYLDIHYDROXYACETONE PHOSPHATE REDUCTASE (PTHR44169:SF6)
NCU11367	Inositol phospholipid biosynthesis protein Scs3		ACYL-COENZYME A DIPHOSPHATASE FITM2 (PTHR23129:SF0)
NCU02295	Phosphatidylinositol-4-phosphate 5-kinase its3		PHOSPHATIDYLINOSITOL 5-PHOSPHATE 4-KINASE, ISOFORM A (PTHR23086:SF8)
NCU02755	PAP2 domain-containing protein		PAP2 DOMAIN PROTEIN (AFU_ORTHOLOGUE AFUA_1G09730) (PTHR10165:SF154)
NCU01175	Farnesyl pyrophosphate synthase		FARNESYL PYROPHOSPHATE SYNTHASE (PTHR11525:SF0)
NCU03695	Phosphatidylserine decarboxylase proenzyme 1, mitochondrial		PHOSPHATIDYLSERINE DECARBOXYLASE PROENZYME, MITOCHONDRIAL (PTHR10067:SF6)
NCU02591	Glycerol:H+ symporter		PROTEIN-CYSTEINE N-PALMITOYLTRANSFERASE RASP (PTHR13285:SF18)
NCU07930	Adenosylhomocysteinase cys-18		ADENOSYLHOMOCYSTEINASE (PTHR23420:SF0)
NCU05544	Dolichol-phosphate mannosyltransferase subunit 3		DOLICHOL-PHOSPHATE MANNOSYLTRANSFERASE SUBUNIT 3 (PTHR16433:SF0)
NCU06666	Inositol-3-phosphate synthase		INOSITOL-3-PHOSPHATE SYNTHASE 1 (PTHR11510:SF5)
NCU02011	Importin subunit beta-1		IMPORTIN SUBUNIT BETA-1 (PTHR10527:SF1)
NCU02368	Rhomboid protein 2		GLYCOSYLPHOSPHATIDYLINOSITOL ANCHOR ATTACHMENT 1 PROTEIN (PTHR13304:SF0)
NCU05237	NCU05237		INOSITOL PHOSPHORYLCERAMIDE SYNTHASE REGULATORY SUBUNIT KEI1 (PTHR28077:SF1)
NCU03771	Dolichol kinase		DOLICHOL KINASE (PTHR13205:SF15)
NCU00896	Synaptojanin-1		PHOSPHATIDYLINOSITOL-3-PHOSPHATASE SAC1 (PTHR45662:SF2)
NCU01324	Glycerophosphocholine acyltransferase 1		GLYCEROPHOSPHOCHOLINE ACYLTRANSFERASE 1 (PTHR31201:SF1)
NCU03404	Acid phosphatase PHOa		ACID PHOSPHATASE PHOA (PTHR31956:SF15)
NCU06315	Kinase		KINASE (PTHR12400:SF21)
NCU07259	GPI-anchor transamidase		GPI-ANCHOR TRANSAMIDASE (PTHR48067:SF1)
NCU04924	HAD-superfamily hydrolase cut-1		HYPOTHETICAL HAD-SUPERFAMILY HYDROLASE (EUROFUNG) (PTHR14269:SF51)

## Sheet: GO 0032787 annotated genes
Gene Symbol	Gene Name		PANTHER Family/Subfamily
NCU06836	Acetyl-coenzyme A synthetase acu-5		ACETYL-COENZYME A SYNTHETASE 1 (PTHR24095:SF14)
NCU03137	Nuclear elongation and deformation protein 1		PHOSPHATIDATE PHOSPHATASE (PTHR12181:SF12)
NCU01901	Lipase_3 domain-containing protein		PUTATIVE (AFU_ORTHOLOGUE AFUA_6G02710)-RELATED (PTHR45792:SF7)
NCU01181	Acyl-CoA dehydrogenase family member 11		ACYL-COA DEHYDROGENASE FAMILY MEMBER 11 (PTHR48083:SF13)
NCU01302	Hydrolase		ALPHA/BETA HYDROLASE 1, ISOFORM A (PTHR10794:SF63)
NCU03282	3-hydroxyanthranilate 3,4-dioxygenase		3-HYDROXYANTHRANILATE 3,4-DIOXYGENASE (PTHR15497:SF1)
NCU06603	ThiJ/PfpI family protein		GLUTATHIONE-INDEPENDENT GLYOXALASE HSP31-RELATED (PTHR48094:SF11)
NCU06996	Phosphotransferase		PHOSPHOTRANSFERASE (PTHR19443:SF29)
NCU04796	3-ketoacyl-CoA thiolase		3-KETOACYL-COA THIOLASE, PEROXISOMAL (PTHR43853:SF8)
NCU02702	Gluconokinase		GLUCONOKINASE-RELATED (PTHR43442:SF3)
NCU02571	Acetyl-CoA acetyltransferase		ACETYL-COA ACETYLTRANSFERASE (PTHR18919:SF165)
NCU09732	Acetyl-CoA acetyltransferase		ACETYL-COA ACETYLTRANSFERASE, MITOCHONDRIAL (PTHR18919:SF156)
NCU06232	3-isopropylmalate dehydrogenase		3-ISOPROPYLMALATE DEHYDROGENASE (PTHR42979:SF1)
NCU02193	Pyruvate decarboxylase		PYRUVATE DECARBOXYLASE C186.09-RELATED (PTHR43452:SF6)
NCU09244	PNPLA domain-containing protein		CALCIUM-INDEPENDENT PHOSPHOLIPASE A2-GAMMA (PTHR24185:SF1)
NCU07914	Phosphoglycerate kinase pgk-1		PHOSPHOGLYCERATE KINASE (PTHR11406:SF0)
NCU02287	Acyl-CoA dehydrogenase acd-1		ACYL-COA DEHYDROGENASE FAMILY PROTEIN (AFU_ORTHOLOGUE AFUA_6G10880)-RELATED (PTHR48083:SF28)
NCU07307	3-hydroxyacyl-[acyl-carrier-protein] dehydratase cel-2		FATTY ACID SYNTHASE SUBUNIT BETA (PTHR10982:SF21)
NCU10007	Malate synthase, glyoxysomal acu-9		MALATE SYNTHASE 1-RELATED (PTHR42902:SF1)
NCU03492	Ceramide very long chain fatty acid hydroxylase		FATTY ACID 2-HYDROXYLASE (PTHR12863:SF1)
NCU03813	Formate dehydrogenase		FORMATE DEHYDROGENASE 1 (PTHR42938:SF9)
NCU08784	Uncharacterized protein		3-OXOACYL-(ACYL CARRIER PROTEIN) REDUCTASE (FABG-8) (PTHR42760:SF122)
NCU03651	NADP-dependent malic enzyme		NADP-DEPENDENT MALIC ENZYME (PTHR23406:SF32)
NCU00565	Lipoyl synthase, mitochondrial		LIPOYL SYNTHASE, MITOCHONDRIAL (PTHR10949:SF0)
NCU01751	ATP-binding cassette protein		ATP-BINDING CASSETTE SUB-FAMILY D MEMBER (PTHR11384:SF67)
NCU06448	Enoyl-CoA hydratase		ENOYL-COA HYDRATASE, MITOCHONDRIAL (PTHR11941:SF54)
NCU08998	4-aminobutyrate aminotransferase		4-AMINOBUTYRATE AMINOTRANSFERASE, MITOCHONDRIAL (PTHR43206:SF1)
NCU08976	Elongation of fatty acids protein		ELONGATION OF VERY LONG CHAIN FATTY ACIDS PROTEIN (PTHR11157:SF126)
NCU08382	Peroxisomal half ABC transporter		PEROXISOMAL LONG-CHAIN FATTY ACID IMPORT PROTEIN 2 (PTHR11384:SF56)
NCU05259	Acyl-CoA desaturase		STEAROYL-COA DESATURASE-RELATED (PTHR11351:SF31)
NCU00720	L-lactate dehydrogenase tca-17		L-LACTATE DEHYDROGENASE (PTHR43128:SF16)
NCU06785	Probable ATP-citrate synthase subunit 1		ATP-CITRATE SYNTHASE (PTHR23118:SF42)
NCU04230	Isocitrate lyase acu-3		BIFUNCTIONAL GLYOXYLATE CYCLE PROTEIN (PTHR21631:SF3)
NCU08943	3-oxoacyl-(Acyl-carrier-protein) reductase		3-OXOACYL-(ACYL-CARRIER-PROTEIN) REDUCTASE (AFU_ORTHOLOGUE AFUA_1G10100) (PTHR42760:SF111)

## Sheet: GO 0016051 annotated genes
Gene Symbol	Gene Name		PANTHER Family/Subfamily
NCU07253	1,3-beta-glucanosyltransferase gel-4		1,3-BETA-GLUCANOSYLTRANSFERASE GAS5 (PTHR31468:SF5)
NCU06871	1,3-beta-D-glucan-UDP glucosyltransferase		1,3-BETA-GLUCAN SYNTHASE COMPONENT FKS1-RELATED (PTHR12741:SF29)
NCU05429	1,4-alpha-glucan-branching enzyme		1,4-ALPHA-GLUCAN-BRANCHING ENZYME (PTHR43651:SF3)
NCU04887	NCU04887		ALPHA-1,2-MANNOSYLTRANSFERASE MNN2-RELATED (PTHR31646:SF1)
NCU06781	1,3-beta-glucanosyltransferase		1,3-BETA-GLUCANOSYLTRANSFERASE GAS3-RELATED (PTHR31468:SF4)
NCU08132	Alpha-1,3-glucan synthase		CELL WALL ALPHA-1,3-GLUCAN SYNTHASE AGS1 (PTHR47182:SF2)
NCU07914	Phosphoglycerate kinase pgk-1		PHOSPHOGLYCERATE KINASE (PTHR11406:SF0)
NCU01162	1,3-beta-glucanosyltransferase gel-1		1,3-BETA-GLUCANOSYLTRANSFERASE GAS5 (PTHR31468:SF5)
NCU04797	Fructose-bisphosphatase fbp-1		FRUCTOSE-BISPHOSPHATASE (PTHR11556:SF41)
NCU04936	UDP-glucose 6-dehydrogenase		UDP-GLUCOSE 6-DEHYDROGENASE (PTHR11374:SF3)
NCU00326	Calcium homeostasis protein Regucalcin		REGUCALCIN (PTHR10907:SF47)
NCU09255	Succinate dehydrogenase assembly factor 3, mitochondrial acu-17		SUCCINATE DEHYDROGENASE ASSEMBLY FACTOR 3, MITOCHONDRIAL (PTHR13137:SF6)
NCU09873	Phosphoenolpyruvate carboxykinase (ATP) acu-6		PHOSPHOENOLPYRUVATE CARBOXYKINASE (ATP) (PTHR30031:SF0)
NCU01202	Protein BIG1		PROTEIN BIG1 (PTHR28285:SF1)
