# Supplementary material for: Neurospora crassa Δccg-8 compromises cell surface integrity and antifungal tolerance: Insights from in vitro and Galleria mellonella studies
Source: Cell Surf. 2026 Mar 19;15:100172. doi: 10.1016/j.tcsw.2026.100172 (PMC13053782; doi:10.1016/j.tcsw.2026.100172)
Supplement: Supplementary material 2 — Table S2 - Quantified proteomic profiles (including GO enrichment analysis) of Neurospora crassa wild-type and ccg-8 strains obtained in our study. [file mmc2.xlsx]

## Sheet: Quantified PGs
wtA_M	wtA_M	wtA_M	wtA_M	ccg-8_M	ccg-8_M	ccg-8_M	ccg-8_M	wtA_C	wtA_C	wtA_C	wtA_C	ccg-8_C	ccg-8_C	ccg-8_C	ccg-8_C	T-test Mycelium				T-test Conidia
LFQ intensity WT_M_1	LFQ intensity WT_M_2	LFQ intensity WT_M_3	LFQ intensity WT_M_4	LFQ intensity ccg-8_M_1	LFQ intensity ccg-8_M_2	LFQ intensity ccg-8_M_3	LFQ intensity ccg-8_M_4	LFQ intensity WT_K_1	LFQ intensity WT_K_2	LFQ intensity WT_K_3	LFQ intensity WT_K_4	LFQ intensity ccg-8_K_1	LFQ intensity ccg-8_K_2	LFQ intensity ccg-8_K_3	LFQ intensity ccg-8_K_4	Student's T-test Significant wtA_M_ccg-8_MMycelium	Student's T-test significant	Student's T-test Difference wtA_M_ccg-8_Mmycelium log2WT- log2ccg-8	Cluster	Student's T-test Significant wtA_C_ccg-8_CConidia	Student's T-test significant_	Student's T-test Difference wtA_C_ccg-8_Cconidia log2WT- log2ccg-8	Cluster_	Gene Ontology (cellular component)	Gene Ontology (molecular function)	Gene Ontology (biological process)	NCU number	Peptides	Razor + unique peptides	Unique peptides	Sequence coverage [%]	Unique + razor sequence coverage [%]	Unique sequence coverage [%]	Mol. weight [kDa]	Q-value	Score	Intensity	MS/MS count	Protein IDs	Majority protein IDs	id	Fasta headers	Gene Names	Protein names
30.9252	32.0822	31.7096	31.7339	22.7871	25.0284	23.2561	22.9141	20.0661	16.8437	19.0593	19.4451	19.6873	20.0368	18.4284	16.9768	+	wtA_M_ccg8_M	8.1163	Cluster -1458								ncr:NCU00399	10	10	10	78.8	78.8	78.8	20.804	0	323.31	46552000000	85	Q7RYR1	Q7RYR1	1478	tr|Q7RYR1|Q7RYR1_NEUCR Cell wall protein PhiA OS=Neurospora crassa (strain ATCC 24698 / 74-OR23-1A / CBS 708.71 / DSM 1257 / FGSC 987) OX=367110 GN=NCU00399 PE=4 SV=1	NCU00399	Cell wall protein PhiA
27.4398	27.7794	27.9327	27.7908	21.2154	20.0877	18.071	22.3206	29.8099	29.8767	29.7313	29.8199	28.6986	29.0639	28.9256	28.8246	+	wtA_M_ccg8_M	7.312	Cluster -1458	+	wtA_C_ccg8_C	0.931311	Cluster -1101		oxidoreductase activity [GO:0016491];zinc ion binding [GO:0008270]		ncr:NCU11395	33	33	33	74.3	74.3	74.3	49.783	0	323.31	43649000000	378	A7UXA0	A7UXA0	95	tr|A7UXA0|A7UXA0_NEUCR S-(Hydroxymethyl)glutathione dehydrogenase OS=Neurospora crassa (strain ATCC 24698 / 74-OR23-1A / CBS 708.71 / DSM 1257 / FGSC 987) OX=367110 GN=NCU11395 PE=4 SV=1	NCU11395	S-(Hydroxymethyl)glutathione dehydrogenase
27.9742	28.147	28.0637	27.8861	21.7165	18.2217	20.3882	23.0907	29.2083	29.129	29.002	28.9837	28.6891	28.1119	28.5984	28.0593	+	wtA_M_ccg8_M	7.24672	Cluster -1458	+	wtA_C_ccg8_C	0.716073	Cluster -1101	cytoplasm [GO:0005737]	2 iron, 2 sulfur cluster binding [GO:0051537];metal ion binding [GO:0046872]		ncr:NCU05069	45	45	45	81.3	81.3	81.3	61.201	0	323.31	46919000000	603	Q7RWL5	Q7RWL5	1220	tr|Q7RWL5|Q7RWL5_NEUCR FAD dependent oxidoreductase OS=Neurospora crassa (strain ATCC 24698 / 74-OR23-1A / CBS 708.71 / DSM 1257 / FGSC 987) OX=367110 GN=NCU05069 PE=4 SV=1	NCU05069	FAD dependent oxidoreductase
28.466	28.5015	28.5439	28.5288	21.8791	21.7984	21.6497	20.9384	25.8532	25.6061	25.2453	25.1717	20.6125	21.4602	20.5931	21.052	+	wtA_M_ccg8_M	6.98429	Cluster -1458	+	wtA_C_ccg8_C	4.53961	Cluster -1101		aldehyde dehydrogenase (NAD+) activity [GO:0004029]		ncr:NCU07053	22	22	22	58.3	58.3	58.3	53.658	0	284.17	10140000000	142	Q7S5U4	Q7S5U4	2279	tr|Q7S5U4|Q7S5U4_NEUCR Aldehyde dehydrogenase OS=Neurospora crassa (strain ATCC 24698 / 74-OR23-1A / CBS 708.71 / DSM 1257 / FGSC 987) OX=367110 GN=NCU07053 PE=3 SV=1	NCU07053	aldehyde dehydrogenase (NAD(+)) (EC 1.2.1.3)
28.4133	28.1033	28.4784	28.1667	21.6857	21.7416	22.2792	25.3018	28.8116	27.7578	28.6224	28.6026	27.6592	27.5336	27.3448	27.1123	+	wtA_M_ccg8_M	5.73638	Cluster -1458	+	wtA_C_ccg8_C	1.03612	Cluster -1101	mitochondrion [GO:0005739]	heme binding [GO:0020037];molybdenum ion binding [GO:0030151];molybdopterin cofactor binding [GO:0043546];sulfite oxidase activity [GO:0008482]	sulfur compound metabolic process [GO:0006790]	ncr:NCU04474	36	36	36	81.9	81.9	81.9	59.511	0	323.31	23004000000	349	Q7RYD3	Q7RYD3	1424	tr|Q7RYD3|Q7RYD3_NEUCR Sulfite oxidase OS=Neurospora crassa (strain ATCC 24698 / 74-OR23-1A / CBS 708.71 / DSM 1257 / FGSC 987) OX=367110 GN=NCU04474 PE=4 SV=1	NCU04474	Sulfite oxidase
27.7611	27.3948	26.3919	27.4878	18.6407	19.0063	23.3094	26.2077	17.0639	19.5105	26.361	19.0661	21.2262	21.0232	19.3222	20.9967	+	wtA_M_ccg8_M	5.46787	Cluster -1458					extracellular region [GO:0005576]	aminopeptidase activity [GO:0004177];metal ion binding [GO:0046872];metalloexopeptidase activity [GO:0008235]	proteolysis [GO:0006508]	ncr:NCU04430	10	10	10	33.3	33.3	33.3	53.381	0	196.63	1797300000	44	Q7RZ44	Q7RZ44	1528	tr|Q7RZ44|Q7RZ44_NEUCR Peptide hydrolase OS=Neurospora crassa (strain ATCC 24698 / 74-OR23-1A / CBS 708.71 / DSM 1257 / FGSC 987) OX=367110 GN=NCU04430 PE=3 SV=1	NCU04430	Peptide hydrolase (EC 3.4.-.-)
25.8652	25.6182	26.0264	25.7419	20.1806	20.5559	20.4009	20.4958	26.2134	27.2183	26.8039	26.2194	26.0335	23.7042	26.4123	23.0652	+	wtA_M_ccg8_M	5.40461	Cluster -1458								ncr:NCU11323	8	8	8	83.1	83.1	83.1	12.582	0	200.06	2361600000	102	A7UWT3	A7UWT3	70	tr|A7UWT3|A7UWT3_NEUCR Uncharacterized protein OS=Neurospora crassa (strain ATCC 24698 / 74-OR23-1A / CBS 708.71 / DSM 1257 / FGSC 987) OX=367110 GN=NCU11323 PE=4 SV=2	NCU11323	Uncharacterized protein
27.5662	28.2332	27.995	26.8248	20.8109	21.2357	23.7322	22.6966	21.4018	21.1579	21.9016	22.3885	23.3644	23.2862	22.8951	24.0172	+	wtA_M_ccg8_M	5.38252	Cluster -1458	+	wtA_C_ccg8_C	-2.13706	Cluster -1105	membrane [GO:0016020]	15-cis-phytoene synthase activity [GO:0046905];geranylgeranyl diphosphate synthase activity [GO:0004311];intramolecular lyase activity [GO:0016872];lycopene beta cyclase activity [GO:0045436];squalene synthase [NAD(P)H] activity [GO:0051996]	carotene biosynthetic process [GO:0016120];carotenoid biosynthetic process [GO:0016117]	ncr:NCU00585	17	17	17	25.1	25.1	25.1	68.927	0	59.374	3160600000	67	P37295	P37295	330	sp|P37295|LCPS_NEUCR Bifunctional lycopene cyclase/phytoene synthase OS=Neurospora crassa (strain ATCC 24698 / 74-OR23-1A / CBS 708.71 / DSM 1257 / FGSC 987) OX=367110 GN=al-2 PE=1 SV=1	al-2 B22I21.230 NCU00585	Bifunctional lycopene cyclase/phytoene synthase (Protein albino-2) [Includes: Lycopene beta-cyclase (EC 5.5.1.19) (Carotene cyclase) (Lycopene cyclase);Phytoene synthase (EC 2.5.1.32)]
27.3388	27.7171	27.7518	27.6132	21.2341	20.6124	23.0901	24.0094	21.0178	22.4681	21.099	19.7339	19.6208	20.8167	19.4616	19.7508	+	wtA_M_ccg8_M	5.3687	Cluster -1458					endoplasmic reticulum membrane [GO:0005789]	Delta14-sterol reductase activity [GO:0050613]	ergosterol biosynthetic process [GO:0006696]	ncr:NCU04480	10	10	10	32.2	32.2	32.2	39.415	0	34.291	2522800000	49	Q7RYC7	Q7RYC7	1422	tr|Q7RYC7|Q7RYC7_NEUCR Steroid 5-alpha reductase C-terminal domain-containing protein OS=Neurospora crassa (strain ATCC 24698 / 74-OR23-1A / CBS 708.71 / DSM 1257 / FGSC 987) OX=367110 GN=NCU04480 PE=4 SV=2	NCU04480	Delta(14)-sterol reductase (C-14 sterol reductase) (Sterol C14-reductase)
28.7998	28.4714	28.975	28.5374	23.1869	22.7937	22.5727	24.8155	32.0006	32.4456	32.2188	32.1792	31.3362	31.5169	32.0275	31.3872	+	wtA_M_ccg8_M	5.35372	Cluster -1458								ncr:NCU02765	9	9	9	83.5	83.5	83.5	12.981	0	323.31	117250000000	217	Q7SE29	Q7SE29	3199	tr|Q7SE29|Q7SE29_NEUCR RNA binding protein OS=Neurospora crassa (strain ATCC 24698 / 74-OR23-1A / CBS 708.71 / DSM 1257 / FGSC 987) OX=367110 GN=NCU02765 PE=4 SV=1	NCU02765	RNA binding protein
28.7036	28.6238	28.8254	28.6551	20.7126	21.5948	25.3017	26.1247	28.9269	28.3984	28.9564	28.6733	28.1719	28.4694	28.0423	28.1087	+	wtA_M_ccg8_M	5.26852	Cluster -1458						oxidoreductase activity [GO:0016491]		ncr:NCU01861	20	20	20	57.7	57.7	57.7	38.712	0	308.67	24248000000	230	Q7SHE5	Q7SHE5	3665	tr|Q7SHE5|Q7SHE5_NEUCR Short chain dehydrogenase/reductase family protein OS=Neurospora crassa (strain ATCC 24698 / 74-OR23-1A / CBS 708.71 / DSM 1257 / FGSC 987) OX=367110 GN=NCU01861 PE=3 SV=2	NCU01861	Short chain dehydrogenase/reductase family protein
30.0948	28.232	28.649	31.1485	24.1243	24.2093	23.9789	24.7773	19.9829	21.1006	20.9654	20.9727	21.334	23.1679	21.4101	21.3293	+	wtA_M_ccg8_M	5.25865	Cluster -1458						aspartic-type endopeptidase activity [GO:0004190]	proteolysis [GO:0006508]	ncr:NCU08739	11	11	11	38.5	38.5	38.5	46.758	0	125.4	15666000000	70	Q7SCF6	Q7SCF6	3001	tr|Q7SCF6|Q7SCF6_NEUCR Endothiapepsin OS=Neurospora crassa (strain ATCC 24698 / 74-OR23-1A / CBS 708.71 / DSM 1257 / FGSC 987) OX=367110 GN=NCU08739 PE=3 SV=1	NCU08739	Endothiapepsin
27.0085	26.8985	26.0357	27.3083	21.6815	21.2865	21.8552	20.8847	23.3051	22.4263	21.9469	23.7641	22.3781	23.9129	23.4561	24.3875	+	wtA_M_ccg8_M	5.19805	Cluster -1458						pyridoxal phosphate binding [GO:0030170];transaminase activity [GO:0008483]	biosynthetic process [GO:0009058]	ncr:NCU02543	8	8	8	29.6	29.6	29.6	45.159	0	41.48	1359600000	36	Q7SHS1	Q7SHS1	3720	tr|Q7SHS1|Q7SHS1_NEUCR Aspartate aminotransferase OS=Neurospora crassa (strain ATCC 24698 / 74-OR23-1A / CBS 708.71 / DSM 1257 / FGSC 987) OX=367110 GN=NCU02543 PE=3 SV=2	NCU02543	Aspartate aminotransferase
26.6641	26.4729	26.7442	26.8477	22.0364	22.0929	21.9283	20.2073	26.478	27.361	26.7233	26.8985	25.9055	24.3008	25.6206	24.6005	+	wtA_M_ccg8_M	5.15334	Cluster -1458	+	wtA_C_ccg8_C	1.75836	Cluster -1101				ncr:NCU09174	20	20	20	39.5	39.5	39.5	64.123	0	75.906	3404000000	139	Q7S341	Q7S341	1978	tr|Q7S341|Q7S341_NEUCR G domain-containing protein OS=Neurospora crassa (strain ATCC 24698 / 74-OR23-1A / CBS 708.71 / DSM 1257 / FGSC 987) OX=367110 GN=NCU09174 PE=4 SV=1	NCU09174	G domain-containing protein
27.7977	27.7146	27.6942	27.794	21.6017	21.6389	22.577	23.6404	27.3158	27.567	27.3624	27.2213	25.6669	26.792	25.1403	25.8871	+	wtA_M_ccg8_M	5.14269	Cluster -1458	+	wtA_C_ccg8_C	1.49504	Cluster -1101	mitochondrion [GO:0005739]	malate dehydrogenase (decarboxylating) (NAD+) activity [GO:0004471];metal ion binding [GO:0046872];NAD binding [GO:0051287]	amino acid metabolic process [GO:0006520];malate metabolic process [GO:0006108];pyruvate metabolic process [GO:0006090]	ncr:NCU02906	20	20	20	40.2	40.2	40.2	73.01	0	36.774	3246100000	105	Q7SHJ8	Q7SHJ8	3686	tr|Q7SHJ8|Q7SHJ8_NEUCR Malic enzyme OS=Neurospora crassa (strain ATCC 24698 / 74-OR23-1A / CBS 708.71 / DSM 1257 / FGSC 987) OX=367110 GN=NCU02906 PE=3 SV=2	NCU02906	Malic enzyme
27.7739	27.3037	26.7242	27.2211	21.4041	21.4154	23.039	22.7451	19.6264	20.0403	22.3167	21.8136	19.7627	22.2329	20.9987	20.9137	+	wtA_M_ccg8_M	5.10484	Cluster -1458					membrane [GO:0016020]	carbohydrate:proton symporter activity [GO:0005351]	carbohydrate transport [GO:0008643]	ncr:NCU04963	9	9	9	16.1	16.1	16.1	57.796	0	65.318	1094000000	24	Q7S3Q4	Q7S3Q4	2032	tr|Q7S3Q4|Q7S3Q4_NEUCR High-affinity glucose transporter OS=Neurospora crassa (strain ATCC 24698 / 74-OR23-1A / CBS 708.71 / DSM 1257 / FGSC 987) OX=367110 GN=NCU04963 PE=3 SV=2	NCU04963	High-affinity glucose transporter
30.3693	30.1148	30.4571	30.455	23.9827	24.5594	25.7784	26.8538	31.3152	31.4691	31.6044	31.2483	30.4329	30.5891	30.5724	30.2151	+	wtA_M_ccg8_M	5.05551	Cluster -1458	+	wtA_C_ccg8_C	0.956874	Cluster -1101		oxidoreductase activity [GO:0016491]		ncr:NCU01107	25	25	25	93.4	93.4	93.4	36.467	0	323.31	53488000000	308	Q1K873	Q1K873	950	tr|Q1K873|Q1K873_NEUCR Short-chain dehydrogenase OS=Neurospora crassa (strain ATCC 24698 / 74-OR23-1A / CBS 708.71 / DSM 1257 / FGSC 987) OX=367110 GN=NCU01107 PE=3 SV=1	NCU01107	Short-chain dehydrogenase
26.9642	27.1787	26.8504	27.3239	22.268	21.5521	22.2388	21.8703	27.6949	28.2023	26.2731	27.8972	26.2457	26.0591	28.9534	26.989	+	wtA_M_ccg8_M	5.0101	Cluster -1458								ncr:NCU05005	13	13	13	59.1	59.1	59.1	26.775	0	60.794	6488500000	92	Q7RWD2	Q7RWD2	1194	tr|Q7RWD2|Q7RWD2_NEUCR HHE domain-containing protein OS=Neurospora crassa (strain ATCC 24698 / 74-OR23-1A / CBS 708.71 / DSM 1257 / FGSC 987) OX=367110 GN=NCU05005 PE=4 SV=1	NCU05005	HHE domain-containing protein
26.1945	27.2932	26.71	26.4238	21.9061	22.3381	22.0731	21.8406	20.9165	21.5559	21.475	22.0774	21.794	21.3411	21.9685	21.5954	+	wtA_M_ccg8_M	5.0016	Cluster -1458					plasma membrane [GO:0005886]	water channel activity [GO:0015250]	water transport [GO:0006833]	ncr:NCU08052	2	2	2	7.7	7.7	7.7	39.83	0	18.068	409160000	8	Q7SGN1	Q7SGN1	3555	tr|Q7SGN1|Q7SGN1_NEUCR Aquaporin OS=Neurospora crassa (strain ATCC 24698 / 74-OR23-1A / CBS 708.71 / DSM 1257 / FGSC 987) OX=367110 GN=NCU08052 PE=3 SV=2	NCU08052	Aquaporin
31.2232	31.1408	30.9419	31.1274	24.4385	25.7875	26.5245	28.3806	30.903	30.4175	31.2083	31.2636	31.4716	30.7721	31.2687	30.7944	+	wtA_M_ccg8_M	4.82554	Cluster -1458								ncr:NCU05498	21	21	21	95	95	95	19.75	0	323.31	98524000000	294	Q7S6U1	Q7S6U1	2401	tr|Q7S6U1|Q7S6U1_NEUCR DUF6699 domain-containing protein OS=Neurospora crassa (strain ATCC 24698 / 74-OR23-1A / CBS 708.71 / DSM 1257 / FGSC 987) OX=367110 GN=NCU05498 PE=4 SV=1	NCU05498	DUF6699 domain-containing protein
26.8618	26.6883	26.4953	26.4032	21.8042	21.3699	22.1147	22.57	28.9719	28.4259	28.9013	28.6763	29.1564	28.4042	29.304	28.6105	+	wtA_M_ccg8_M	4.82484	Cluster -1458						oxidoreductase activity, acting on NAD(P)H, oxygen as acceptor [GO:0050664];oxidoreductase activity, acting on the CH-OH group of donors, NAD or NADP as acceptor [GO:0016616]		ncr:NCU02097	21	21	21	68.8	68.8	68.8	36.717	0	293.94	16370000000	214	Q7SDB3	Q7SDB3	3108	tr|Q7SDB3|Q7SDB3_NEUCR Short chain dehydrogenase OS=Neurospora crassa (strain ATCC 24698 / 74-OR23-1A / CBS 708.71 / DSM 1257 / FGSC 987) OX=367110 GN=NCU02097 PE=3 SV=1	NCU02097	Short chain dehydrogenase
30.9751	31.5939	31.1375	31.2114	22.4102	25.7647	28.3935	29.0682	21.485	18.2901	17.4979	23.2876	23.1638	16.8002	16.3034	14.4488	+	wtA_M_ccg8_M	4.82036	Cluster -1458						metal ion binding [GO:0046872]	oxalate metabolic process [GO:0033609]	ncr:NCU00865	34	34	34	68.6	68.6	68.6	54.039	0	323.31	77217000000	323	Q7SFG6	Q7SFG6	3386	tr|Q7SFG6|Q7SFG6_NEUCR Oxalate decarboxylase oxdC OS=Neurospora crassa (strain ATCC 24698 / 74-OR23-1A / CBS 708.71 / DSM 1257 / FGSC 987) OX=367110 GN=NCU00865 PE=4 SV=2	NCU00865	Oxalate decarboxylase oxdC
26.6433	27.7407	27.4151	26.2513	17.8253	22.8472	23.86	24.5466	22.3946	22.6534	23.428	22.2493	21.9355	21.6682	21.0567	21.064	+	wtA_M_ccg8_M	4.74282	Cluster -1458						FAD binding [GO:0071949];monooxygenase activity [GO:0004497]	secondary metabolite biosynthetic process [GO:0044550]	ncr:NCU08173	19	19	19	62	62	62	44.994	0	106.78	3036000000	81	A7UX65	A7UX65	91	tr|A7UX65|A7UX65_NEUCR Early conidial development-2 protein OS=Neurospora crassa (strain ATCC 24698 / 74-OR23-1A / CBS 708.71 / DSM 1257 / FGSC 987) OX=367110 GN=ecd-2 PE=4 SV=2	ecd-2 NCU08173	Early conidial development-2 protein
27.0155	26.8738	26.6956	26.5895	20.0727	21.089	21.6813	21.7796	20.6952	24.27	24.0872	20.9771	21.127	20.7172	21.4782	22.9476	+	wtA_M_ccg8_M	4.73419	Cluster -1458					extracellular region [GO:0005576]	feruloyl esterase activity [GO:0030600]	cell wall macromolecule catabolic process [GO:0016998];xylan catabolic process [GO:0045493]	ncr:NCU09491	7	7	7	34.6	34.6	34.6	31.084	0	54.194	1202000000	37	Q9HGR3	Q9HGR3	3904	sp|Q9HGR3|FAEB_NEUCR Feruloyl esterase B OS=Neurospora crassa (strain ATCC 24698 / 74-OR23-1A / CBS 708.71 / DSM 1257 / FGSC 987) OX=367110 GN=fae-1 PE=2 SV=2	fae-1 B22K18.040 NCU09491	Feruloyl esterase B (EC 3.1.1.73) (Ferulic acid esterase) (FAE)
26.1618	26.1525	26.224	25.9855	18.806	22.0917	21.3201	24.0576	27.5509	27.2006	27.2575	27.1019	28.3572	27.9255	28.3512	27.9838	+	wtA_M_ccg8_M	4.68511	Cluster -1458	+	wtA_C_ccg8_C	-0.876671	Cluster -1105		lipid binding [GO:0008289]		ncr:NCU04669	39	39	39	56	56	56	85.163	0	323.31	12208000000	314	Q1K6F5	Q1K6F5	653	tr|Q1K6F5|Q1K6F5_NEUCR DUF5923 domain-containing protein OS=Neurospora crassa (strain ATCC 24698 / 74-OR23-1A / CBS 708.71 / DSM 1257 / FGSC 987) OX=367110 GN=NCU04669 PE=4 SV=1	NCU04669	HAM1-like N-terminal domain-containing protein
26.9391	25.2758	25.0218	27.0224	20.7761	21.0918	23.2852	20.7294	22.0729	21.7785	23.2544	20.9257	20.587	23.368	23.4491	21.3966	+	wtA_M_ccg8_M	4.59415	Cluster -1458					cis-Golgi network [GO:0005801];endoplasmic reticulum [GO:0005783];endoplasmic reticulum membrane [GO:0005789]	ER retention sequence binding [GO:0046923]	protein retention in ER lumen [GO:0006621];protein transport [GO:0015031];vesicle-mediated transport [GO:0016192]	ncr:NCU03214	7	7	7	28.2	28.2	28.2	42.833	0	97.249	585870000	18	Q7SGV5	Q7SGV5	3591	tr|Q7SGV5|Q7SGV5_NEUCR ER lumen protein retaining receptor OS=Neurospora crassa (strain ATCC 24698 / 74-OR23-1A / CBS 708.71 / DSM 1257 / FGSC 987) OX=367110 GN=NCU03214 PE=3 SV=3	NCU03214	ER lumen protein retaining receptor
26.0165	26.0152	26.0396	25.8362	21.2291	20.6136	21.4044	21.6776	19.9026	22.1304	20.7194	21.8825	24.4699	21.4068	25.0216	22.9366	+	wtA_M_ccg8_M	4.5432	Cluster -1458					cytoplasm [GO:0005737]	protein phosphatase inhibitor activity [GO:0004864]		ncr:NCU02932	4	4	4	32.2	32.2	32.2	20.796	0	96.866	580010000	24	Q7SHH2	Q7SHH2	3677	tr|Q7SHH2|Q7SHH2_NEUCR mRNA stability protein OS=Neurospora crassa (strain ATCC 24698 / 74-OR23-1A / CBS 708.71 / DSM 1257 / FGSC 987) OX=367110 GN=NCU02932 PE=3 SV=1	NCU02932	mRNA stability protein
26.4997	26.4287	26.3005	25.942	20.1716	21.9704	22.0434	22.88	27.3844	27.1355	27.2172	27.0979	27.4278	27.6461	27.898	27.7849	+	wtA_M_ccg8_M	4.52639	Cluster -1458						3-methylbutanoyl-CoA dehydrogenase activity [GO:0008470];flavin adenine dinucleotide binding [GO:0050660]	L-leucine catabolic process [GO:0006552]	ncr:NCU02126	20	20	20	51.2	51.2	51.2	51.986	0	233.08	9109300000	190	Q7SE49	Q7SE49	3205	tr|Q7SE49|Q7SE49_NEUCR Isovaleryl-CoA dehydrogenase OS=Neurospora crassa (strain ATCC 24698 / 74-OR23-1A / CBS 708.71 / DSM 1257 / FGSC 987) OX=367110 GN=NCU02126 PE=3 SV=1	NCU02126	Isovaleryl-CoA dehydrogenase
27.1242	26.4059	26.4321	27.0534	20.0046	21.817	22.7652	24.8359	27.2932	25.9626	26.761	26.6362	27.5491	27.4394	27.8688	27.4118	+	wtA_M_ccg8_M	4.39824	Cluster -1458					acetolactate synthase complex [GO:0005948]	acetolactate synthase activity [GO:0003984];flavin adenine dinucleotide binding [GO:0050660];magnesium ion binding [GO:0000287];pyruvate decarboxylase activity [GO:0004737];thiamine pyrophosphate binding [GO:0030976]	isoleucine biosynthetic process [GO:0009097];L-valine biosynthetic process [GO:0009099]	ncr:NCU08771	31	31	31	61.5	61.5	61.5	65.659	0	283	14134000000	291	F5HBC9	F5HBC9	150	tr|F5HBC9|F5HBC9_NEUCR Acetolactate synthase OS=Neurospora crassa (strain ATCC 24698 / 74-OR23-1A / CBS 708.71 / DSM 1257 / FGSC 987) OX=367110 GN=NCU08771 PE=3 SV=1	NCU08771	Acetolactate synthase
25.7963	25.2231	26.1431	25.8254	21.1004	22.2729	20.856	21.2588	21.1127	21.2152	21.9085	21.1857	20.7856	21.411	20.7626	21.4985	+	wtA_M_ccg8_M	4.36553	Cluster -1458					plasma membrane [GO:0005886]	dipeptide transmembrane transporter activity [GO:0071916]	dipeptide import across plasma membrane [GO:0140206]	ncr:NCU05079	10	10	10	16.9	16.9	16.9	68.256	0	36.189	610410000	32	Q7RWK5	Q7RWK5	1215	tr|Q7RWK5|Q7RWK5_NEUCR MFS peptide transporter OS=Neurospora crassa (strain ATCC 24698 / 74-OR23-1A / CBS 708.71 / DSM 1257 / FGSC 987) OX=367110 GN=NCU05079 PE=3 SV=2	NCU05079	MFS peptide transporter
26.7528	26.1242	26.6357	26.7881	21.9929	22.5076	20.2895	23.0561	26.169	26.1147	26.1068	26.2096	25.9752	25.5385	25.8405	25.4488	+	wtA_M_ccg8_M	4.35314	Cluster -1458					cytoplasm [GO:0005737]	protein-L-isoaspartate (D-aspartate) O-methyltransferase activity [GO:0004719]	methylation [GO:0032259];protein modification process [GO:0036211]	ncr:NCU05078	6	6	6	30.9	30.9	30.9	42.635	0	117.61	1444500000	51	Q7RWK6	Q7RWK6	1216	tr|Q7RWK6|Q7RWK6_NEUCR protein-L-isoaspartate(D-aspartate) O-methyltransferase OS=Neurospora crassa (strain ATCC 24698 / 74-OR23-1A / CBS 708.71 / DSM 1257 / FGSC 987) OX=367110 GN=NCU05078 PE=3 SV=3	NCU05078	protein-L-isoaspartate(D-aspartate) O-methyltransferase (EC 2.1.1.77)
27.0957	27.4495	27.1502	27.3305	22.3667	20.1822	23.8451	25.4753	29.2511	29.2364	29.3326	28.9339	27.872	27.6134	27.1193	28.1246	+	wtA_M_ccg8_M	4.31018	Cluster -1458	+	wtA_C_ccg8_C	1.5062	Cluster -1101		oxidoreductase activity, acting on the CH-OH group of donors, NAD or NADP as acceptor [GO:0016616];quinone binding [GO:0048038]	fatty acid biosynthetic process [GO:0006633]	ncr:NCU01092	7	7	7	19.4	19.4	19.4	32.464	0	37.535	8378800000	75	Q1K883	Q1K883	953	tr|Q1K883|Q1K883_NEUCR 3-oxoacyl-(Acyl-carrier-protein) reductase OS=Neurospora crassa (strain ATCC 24698 / 74-OR23-1A / CBS 708.71 / DSM 1257 / FGSC 987) OX=367110 GN=NCU01092 PE=3 SV=1	NCU01092	3-oxoacyl-(Acyl-carrier-protein) reductase
25.5258	26.423	26.4436	26.282	21.8202	21.9914	22.8254	22.3816	22.5033	21.6846	20.9773	19.4323	21.4487	20.935	21.3554	22.2646	+	wtA_M_ccg8_M	4.30225	Cluster -1458					extracellular region [GO:0005576]	alpha-L-arabinofuranosidase activity [GO:0046556]	arabi catabolic process [GO:0031222];arabinose metabolic process [GO:0019566];L-arabinose metabolic process [GO:0046373];pectin catabolic process [GO:0045490];xylan catabolic process [GO:0045493]	ncr:NCU09775	8	8	8	22.2	22.2	22.2	34.924	0	63.803	731020000	27	Q7S187	Q7S187	1773	tr|Q7S187|Q7S187_NEUCR Alpha-L-arabinofuranosidase OS=Neurospora crassa (strain ATCC 24698 / 74-OR23-1A / CBS 708.71 / DSM 1257 / FGSC 987) OX=367110 GN=NCU09775 PE=3 SV=1	NCU09775	Alpha-L-arabinofuranosidase (EC 3.2.1.55)
26.3704	25.9581	25.5767	26.0472	22.7253	21.7674	22.0689	23.309	23.2707	21.2463	23.0466	22.2413	22.9716	22.1061	21.4842	21.6768	+	wtA_M_ccg8_M	4.24398	Cluster -1458								ncr:NCU01430	9	9	9	16.2	16.2	16.2	76.778	0	84.459	506770000	28	Q7RWH8	Q7RWH8	1210	tr|Q7RWH8|Q7RWH8_NEUCR DUF2264 domain-containing protein OS=Neurospora crassa (strain ATCC 24698 / 74-OR23-1A / CBS 708.71 / DSM 1257 / FGSC 987) OX=367110 GN=NCU01430 PE=4 SV=2	NCU01430	DUF2264 domain-containing protein
28.7853	28.6606	28.8054	28.0465	22.7428	23.5582	25.3642	25.7343	20.9945	19.9773	21.0309	21.0063	23.5631	21.1389	24.3786	22.0813	+	wtA_M_ccg8_M	4.22455	Cluster -1458						alpha-L-arabinofuranosidase activity [GO:0046556]	arabi catabolic process [GO:0031222];L-arabinose metabolic process [GO:0046373]	ncr:NCU02343	21	21	21	43.7	43.7	43.7	73.038	0	323.31	5605900000	99	Q7S412	Q7S412	2064	tr|Q7S412|Q7S412_NEUCR non-reducing end alpha-L-arabinofuranosidase OS=Neurospora crassa (strain ATCC 24698 / 74-OR23-1A / CBS 708.71 / DSM 1257 / FGSC 987) OX=367110 GN=NCU02343 PE=3 SV=2	NCU02343	non-reducing end alpha-L-arabinofuranosidase (EC 3.2.1.55)
26.1836	26.5333	26.3938	26.2824	21.3397	23.403	22.1259	22.6095	27.9712	27.6745	27.4172	27.4804	27.2548	27.3339	27.0813	27.5438	+	wtA_M_ccg8_M	4.08281	Cluster -1458						3-methyl-2-oxobutanoate dehydrogenase (2-methylpropanoyl-transferring) activity [GO:0003863]	branched-chain amino acid catabolic process [GO:0009083]	ncr:NCU09864	16	16	16	44.3	44.3	44.3	52.686	0	163.07	5047800000	117	Q7S5Z0	Q7S5Z0	2293	tr|Q7S5Z0|Q7S5Z0_NEUCR 2-oxoisovalerate dehydrogenase subunit alpha OS=Neurospora crassa (strain ATCC 24698 / 74-OR23-1A / CBS 708.71 / DSM 1257 / FGSC 987) OX=367110 GN=NCU09864 PE=3 SV=2	NCU09864	2-oxoisovalerate dehydrogenase subunit alpha (EC 1.2.4.4) (Branched-chain alpha-keto acid dehydrogenase E1 component alpha chain)
28.9187	28.2916	28.3375	28.3975	20.9521	23.3324	25.8508	27.5331	30.7714	30.9488	30.6734	30.6824	32.593	32.0098	32.5365	31.5674	+	wtA_M_ccg8_M	4.06923	Cluster -1458	+	wtA_C_ccg8_C	-1.40768	Cluster -1105				ncr:NCU06265	73	73	73	74.6	74.6	74.6	98.423	0	323.31	183640000000	901	Q7SB48	Q7SB48	2884	tr|Q7SB48|Q7SB48_NEUCR Uncharacterized protein OS=Neurospora crassa (strain ATCC 24698 / 74-OR23-1A / CBS 708.71 / DSM 1257 / FGSC 987) OX=367110 GN=NCU06265 PE=4 SV=1	NCU06265	Uncharacterized protein
28.7709	28.6289	28.7353	28.9059	23.2929	24.3995	25.3435	25.7432	28.4072	28.0136	28.054	27.7977	27.4183	27.3223	27.5157	26.9079	+	wtA_M_ccg8_M	4.06545	Cluster -1458	+	wtA_C_ccg8_C	0.777075	Cluster -1101		oxidoreductase activity [GO:0016491]	indole alkaloid biosynthetic process [GO:0035835]	ncr:NCU07474	21	21	21	77.4	77.4	77.4	37.191	0	323.31	21005000000	304	Q7SCP1	Q7SCP1	3024	tr|Q7SCP1|Q7SCP1_NEUCR Ergot alkaloid biosynthetic protein A OS=Neurospora crassa (strain ATCC 24698 / 74-OR23-1A / CBS 708.71 / DSM 1257 / FGSC 987) OX=367110 GN=NCU07474 PE=3 SV=1	NCU07474	Ergot alkaloid biosynthetic protein A
25.1731	24.3328	25.0716	24.811	22.1316	21.1853	20.2145	19.6041	25.9984	26.2435	26.0498	25.8674	25.513	25.5073	26.0704	25.4118	+	wtA_M_ccg8_M	4.06323	Cluster -1458							glucosinolate metabolic process [GO:0019760]	ncr:NCU06131	13	13	13	38.4	38.4	38.4	47.856	0	79.173	2226100000	103	Q7S5F7	Q7S5F7	2233	tr|Q7S5F7|Q7S5F7_NEUCR Tip elongation aberrant protein 3 OS=Neurospora crassa (strain ATCC 24698 / 74-OR23-1A / CBS 708.71 / DSM 1257 / FGSC 987) OX=367110 GN=NCU06131 PE=4 SV=1	NCU06131	Tip elongation aberrant protein 3
29.1993	29.2878	29.2862	29.0473	21.2956	25.36	26.4964	27.6329	28.9567	28.7045	28.9632	28.784	26.8491	27.5156	27.0191	26.8743	+	wtA_M_ccg8_M	4.00893	Cluster -1458	+	wtA_C_ccg8_C	1.78756	Cluster -1101		oxidoreductase activity [GO:0016491]		ncr:NCU07723	19	19	19	56.1	56.1	56.1	42.386	0	91.513	12979000000	143	Q7S8R6	Q7S8R6	2599	tr|Q7S8R6|Q7S8R6_NEUCR Norsolorinic acid reductase OS=Neurospora crassa (strain ATCC 24698 / 74-OR23-1A / CBS 708.71 / DSM 1257 / FGSC 987) OX=367110 GN=NCU07723 PE=3 SV=2	NCU07723	Norsolorinic acid reductase
26.9488	26.681	26.3245	25.1083	21.53	22.1449	22.7466	22.6855	22.3816	20.4342	21.8473	19.9504	23.9901	21.1781	23.9894	22.1437	+	wtA_M_ccg8_M	3.98887	Cluster -1458					membrane [GO:0016020]	transmembrane transporter activity [GO:0022857]		ncr:NCU09698	7	7	7	14.9	14.9	14.9	56.607	0	15.52	807260000	25	Q7S776	Q7S776	2445	tr|Q7S776|Q7S776_NEUCR Major facilitator superfamily (MFS) profile domain-containing protein OS=Neurospora crassa (strain ATCC 24698 / 74-OR23-1A / CBS 708.71 / DSM 1257 / FGSC 987) OX=367110 GN=NCU09698 PE=4 SV=1	NCU09698	Major facilitator superfamily (MFS) profile domain-containing protein
25.0383	25.1272	25.1398	25.4417	21.4501	22.3256	21.8696	21.2104	26.5043	25.8968	26.6417	26.3771	26.3517	26.5169	26.2114	26.6199	+	wtA_M_ccg8_M	3.98578	Cluster -1458						oxidoreductase activity [GO:0016491]	branched-chain amino acid catabolic process [GO:0009083];response to nutrient [GO:0007584]	ncr:NCU03913	12	12	12	41.2	41.2	41.2	45.234	0	61.281	3170900000	99	Q1K5Z8	Q1K5Z8	595	tr|Q1K5Z8|Q1K5Z8_NEUCR 3-methyl-2-oxobutanoate dehydrogenase (2-methylpropanoyl-transferring) OS=Neurospora crassa (strain ATCC 24698 / 74-OR23-1A / CBS 708.71 / DSM 1257 / FGSC 987) OX=367110 GN=NCU03913 PE=4 SV=1	NCU03913	3-methyl-2-oxobutanoate dehydrogenase (2-methylpropanoyl-transferring) (EC 1.2.4.4)
27.6695	26.7487	27.275	27.4229	22.4638	23.1883	22.4882	25.1235	29.4306	30.0456	30.2437	29.8605	27.6843	27.4809	28.4931	27.3376	+	wtA_M_ccg8_M	3.96307	Cluster -1458	+	wtA_C_ccg8_C	2.14608	Cluster -1101				ncr:NCU04314	9	9	9	83.6	83.6	83.6	15.432	0	323.31	18920000000	170	Q7S7L2	Q7S7L2	2480	tr|Q7S7L2|Q7S7L2_NEUCR STF2-like protein OS=Neurospora crassa (strain ATCC 24698 / 74-OR23-1A / CBS 708.71 / DSM 1257 / FGSC 987) OX=367110 GN=NCU04314 PE=4 SV=2	NCU04314	STF2-like protein
26.3199	26.1349	25.8577	25.1789	21.2968	22.1897	21.5705	21.3787	24.5658	21.5274	21.3171	21.6325	26.9164	26.2595	26.8694	26.4259	+	wtA_M_ccg8_M	3.9166	Cluster -1458	+	wtA_C_ccg8_C	-4.67924	Cluster -1105	fungal-type vacuole [GO:0000324];membrane [GO:0016020];vacuolar proton-transporting V-type ATPase, V0 domain [GO:0000220]	proton-transporting ATPase activity, rotational mechanism [GO:0046961]		ncr:NCU00667	1	1	1	10.8	10.8	10.8	17.029	0	4.2269	511560000	6	Q9Y874	Q9Y874	3945	sp|Q9Y874|VATL2_NEUCR V-type proton ATPase subunit c OS=Neurospora crassa (strain ATCC 24698 / 74-OR23-1A / CBS 708.71 / DSM 1257 / FGSC 987) OX=367110 GN=vma-11 PE=2 SV=2	vma-11 NCU00667	V-type proton ATPase subunit c' (V-ATPase subunit c') (Proteolipid protein vma-11) (V-type proton ATPase 16 kDa proteolipid subunit 2) (V-ATPase 16 kDa proteolipid subunit 2) (Vacuolar proton pump 16 kDa proteolipid subunit 2) (Vacuolar proton pump c' subunit)
28.7588	28.7618	28.5088	28.6096	23.7681	24.3774	24.4578	26.4682	25.8843	25.4835	25.7168	25.4061	27.4213	25.8302	27.6998	26.4678	+	wtA_M_ccg8_M	3.89189	Cluster -1458								ncr:NCU03648	23	23	23	32.4	32.4	32.4	96.268	0	323.31	11603000000	172	Q1K7P3	Q1K7P3	855	tr|Q1K7P3|Q1K7P3_NEUCR Glutaminase A OS=Neurospora crassa (strain ATCC 24698 / 74-OR23-1A / CBS 708.71 / DSM 1257 / FGSC 987) OX=367110 GN=NCU03648 PE=4 SV=1	NCU03648	Glutaminase A
26.0178	26.2034	26.3541	26.1766	20.7897	21.3892	22.755	24.2646	27.7396	27.4179	27.4852	27.4527	28.0804	27.822	28.0259	28.2209	+	wtA_M_ccg8_M	3.88837	Cluster -1458						oxidoreductase activity, acting on the CH-OH group of donors, NAD or NADP as acceptor [GO:0016616]		ncr:NCU02128	19	19	19	62	62	62	38.696	0	190.23	7832400000	131	V5IP06	V5IP06	4397	tr|V5IP06|V5IP06_NEUCR D-arabinitol dehydrogenase OS=Neurospora crassa (strain ATCC 24698 / 74-OR23-1A / CBS 708.71 / DSM 1257 / FGSC 987) OX=367110 GN=NCU02128 PE=3 SV=1	NCU02128	D-arabinitol dehydrogenase
25.3841	25.3785	25.1713	25.0908	18.4226	22.1986	22.5777	22.3036	26.7641	26.2344	27.5159	27.1753	27.793	27.3573	28.8674	27.4142	+	wtA_M_ccg8_M	3.88054	Cluster -1458						glycosyltransferase activity [GO:0016757]	glucose metabolic process [GO:0006006]	ncr:NCU09559	39	39	39	52.6	52.6	52.6	96.333	0	306.5	11913000000	301	Q7RVS4	Q7RVS4	1132	tr|Q7RVS4|Q7RVS4_NEUCR Clock-controlled protein 9 OS=Neurospora crassa (strain ATCC 24698 / 74-OR23-1A / CBS 708.71 / DSM 1257 / FGSC 987) OX=367110 GN=ccg-9 PE=3 SV=3	ccg-9 NCU09559	Clock-controlled protein 9
26.1256	26.2148	26.2311	26.5098	21.929	22.0128	22.4818	23.2239	21.4618	20.8484	21.4605	21.1644	22.909	20.5042	21.3449	21.5743	+	wtA_M_ccg8_M	3.8584	Cluster -1458					cytoplasm [GO:0005737]	dihydroorotate dehydrogenase activity [GO:0004152]	'de novo' pyrimidine nucleobase biosynthetic process [GO:0006207];pyrimidine nucleotide biosynthetic process [GO:0006221]	ncr:NCU04318	3	3	3	9.7	9.7	9.7	43.483	0	15.925	582360000	11	Q7S7L1	Q7S7L1	2479	tr|Q7S7L1|Q7S7L1_NEUCR Dihydroorotate dehydrogenase (fumarate) OS=Neurospora crassa (strain ATCC 24698 / 74-OR23-1A / CBS 708.71 / DSM 1257 / FGSC 987) OX=367110 GN=NCU04318 PE=4 SV=2	NCU04318	Dihydroorotate dehydrogenase (fumarate)
27.8608	28.5213	27.4775	27.2643	23.4784	23.4191	24.6983	24.1749	21.2587	24.3218	20.5361	24.2881	21.9917	21.7405	24.373	21.6122	+	wtA_M_ccg8_M	3.83831	Cluster -1458						structural constituent of cell wall [GO:0005199]		ncr:NCU07569	2	2	2	3.2	3.2	3.2	35.897	0	8.5756	886050000	14	Q7S1Y4	Q7S1Y4	1838	tr|Q7S1Y4|Q7S1Y4_NEUCR Uncharacterized protein OS=Neurospora crassa (strain ATCC 24698 / 74-OR23-1A / CBS 708.71 / DSM 1257 / FGSC 987) OX=367110 GN=NCU07569 PE=4 SV=3	NCU07569	DUF7907 domain-containing protein
27.0199	26.5044	26.6854	27.0422	23.9571	23.9166	21.4133	22.685	22.5587	23.35	22.6764	22.898	20.2281	20.3736	20.3992	20.6297	+	wtA_M_ccg8_M	3.81995	Cluster -1458	+	wtA_C_ccg8_C	2.46316	Cluster -1101		oxidoreductase activity, acting on NAD(P)H, oxygen as acceptor [GO:0050664];oxidoreductase activity, acting on the CH-OH group of donors, NAD or NADP as acceptor [GO:0016616]		ncr:NCU03566	12	12	12	67.6	67.6	67.6	32.105	0	87.68	1999400000	68	V5IPN7	V5IPN7	4449	tr|V5IPN7|V5IPN7_NEUCR Short chain dehydrogenase/reductase OS=Neurospora crassa (strain ATCC 24698 / 74-OR23-1A / CBS 708.71 / DSM 1257 / FGSC 987) OX=367110 GN=NCU03566 PE=3 SV=1	NCU03566	Short chain dehydrogenase/reductase
27.3549	27.2699	27.5458	27.0402	21.5449	21.8058	24.1195	26.4883	28.3766	28.8022	29.3135	28.8749	28.5988	29.079	29.3348	28.3915	+	wtA_M_ccg8_M	3.8164	Cluster -1458							conidium formation [GO:0048315];sporulation resulting in formation of a cellular spore [GO:0030435]	ncr:NCU09235	11	11	11	84.1	84.1	84.1	18.397	0	296.43	15167000000	147	P10169	P10169	264	sp|P10169|CON8_NEUCR Conidiation-specific protein 8 OS=Neurospora crassa (strain ATCC 24698 / 74-OR23-1A / CBS 708.71 / DSM 1257 / FGSC 987) OX=367110 GN=con-8 PE=2 SV=1	con-8 B8J22.060 NCU09235 NCU10997	Conidiation-specific protein 8
26.6196	26.0053	25.891	26.3384	21.3421	20.8039	23.7826	23.6311	24.4067	19.8284	22.7306	22.8131	26.1408	25.0085	27.0488	25.5633	+	wtA_M_ccg8_M	3.80971	Cluster -1458	+	wtA_C_ccg8_C	-3.25116	Cluster -1105	plasma membrane [GO:0005886]			ncr:NCU03388	10	10	10	26.3	26.3	26.3	44.586	0	16.233	1792600000	31	F5HEN6	F5HEN6	175	tr|F5HEN6|F5HEN6_NEUCR Stomatin family protein OS=Neurospora crassa (strain ATCC 24698 / 74-OR23-1A / CBS 708.71 / DSM 1257 / FGSC 987) OX=367110 GN=NCU03388 PE=3 SV=1	NCU03388	Stomatin family protein
25.8354	25.4642	24.677	25.4227	20.7414	22.6665	20.2572	21.2122	19.8529	19.9939	21.3088	21.7172	22.7667	20.2555	21.5346	23.1646	+	wtA_M_ccg8_M	3.79663	Cluster -1458					extracellular region [GO:0005576];membrane [GO:0016020]	N-acylsphingosine amidohydrolase activity [GO:0017040]	ceramide catabolic process [GO:0046514];long-chain fatty acid biosynthetic process [GO:0042759];sphingosine biosynthetic process [GO:0046512]	ncr:NCU04721	13	13	13	24.6	24.6	24.6	88.842	0	135.42	767280000	36	Q7S6I3	Q7S6I3	2360	tr|Q7S6I3|Q7S6I3_NEUCR Neutral ceramidase OS=Neurospora crassa (strain ATCC 24698 / 74-OR23-1A / CBS 708.71 / DSM 1257 / FGSC 987) OX=367110 GN=NCU04721 PE=3 SV=3	NCU04721	Neutral ceramidase (EC 3.5.1.23)
25.4634	25.6958	25.7348	25.9166	21.2136	22.4549	21.8334	23.9628	28.0677	27.7061	27.8748	27.9633	29.4942	28.7634	29.6586	28.9249	+	wtA_M_ccg8_M	3.78113	Cluster -1458	+	wtA_C_ccg8_C	-1.30728	Cluster -1105	membrane [GO:0016020]			ncr:NCU02690	17	17	17	45.4	45.4	45.4	59.301	0	323.31	12197000000	122	Q7SH39	Q7SH39	3625	tr|Q7SH39|Q7SH39_NEUCR Mitochondrial integral membrane protein OS=Neurospora crassa (strain ATCC 24698 / 74-OR23-1A / CBS 708.71 / DSM 1257 / FGSC 987) OX=367110 GN=NCU02690 PE=4 SV=2	NCU02690	Mitochondrial integral membrane protein
26.1252	25.5923	26.0558	25.7891	21.5052	22.44	22.3281	22.4437	26.0395	26.1369	25.1607	25.8725	26.1485	26.1237	26.4294	25.978	+	wtA_M_ccg8_M	3.7165	Cluster -1458					cytoplasm [GO:0005737];cytosol [GO:0005829];late endosome [GO:0005770]		retrograde transport, endosome to Golgi [GO:0042147]	ncr:NCU09535	13	13	13	48.5	48.5	48.5	53.383	0	160.13	1931400000	77	Q7S059	Q7S059	1663	tr|Q7S059|Q7S059_NEUCR FAD dependent oxidoreductase domain-containing protein OS=Neurospora crassa (strain ATCC 24698 / 74-OR23-1A / CBS 708.71 / DSM 1257 / FGSC 987) OX=367110 GN=NCU09535 PE=4 SV=2	NCU09535	FAD dependent oxidoreductase domain-containing protein
27.3896	26.1268	25.8918	26.4155	21.8473	21.761	22.8257	23.8589	21.9614	23.0899	20.7312	21.5925	22.5544	22.1048	21.3451	22.6814	+	wtA_M_ccg8_M	3.71087	Cluster -1458						agmatinase activity [GO:0008783];metal ion binding [GO:0046872]	putrescine biosynthetic process from arginine, via agmatine [GO:0033389]	ncr:NCU11320	7	7	7	28.6	28.6	28.6	46.774	0	59.376	922280000	20	A7UWS8	A7UWS8	68	tr|A7UWS8|A7UWS8_NEUCR Agmatinase OS=Neurospora crassa (strain ATCC 24698 / 74-OR23-1A / CBS 708.71 / DSM 1257 / FGSC 987) OX=367110 GN=NCU11320 PE=3 SV=2	NCU11320	agmatinase (EC 3.5.3.11)
25.2198	24.5718	24.7706	24.5107	20.4702	20.3851	20.6839	21.371	25.8461	24.5343	25.3311	25.3802	28.4225	27.0212	28.1837	27.6577	+	wtA_M_ccg8_M	3.68046	Cluster -1458	+	wtA_C_ccg8_C	-2.54836	Cluster -1105	peroxisome [GO:0005777]	acetyl-CoA C-acetyltransferase activity [GO:0003985];lipid binding [GO:0008289]	lipid transport [GO:0006869]	ncr:NCU03372	21	21	21	72.7	72.7	72.7	49.546	0	232.68	6809600000	137	Q1K4Z8	Q1K4Z8	470	tr|Q1K4Z8|Q1K4Z8_NEUCR propanoyl-CoA C-acyltransferase OS=Neurospora crassa (strain ATCC 24698 / 74-OR23-1A / CBS 708.71 / DSM 1257 / FGSC 987) OX=367110 GN=NCU03372 PE=4 SV=1	NCU03372	propanoyl-CoA C-acyltransferase (EC 2.3.1.176) (Propanoyl-CoA C-acyltransferase)
27.6407	27.7084	28.1941	28.1446	22.688	22.7634	25.4224	26.1681	23.1597	24.6194	24.548	24.4514	21.9433	22.5674	21.8868	22.3104	+	wtA_M_ccg8_M	3.6615	Cluster -1458	+	wtA_C_ccg8_C	2.01766	Cluster -1101		hydro-lyase activity [GO:0016836];L-fuconate dehydratase activity [GO:0050023];magnesium ion binding [GO:0000287]	amino acid catabolic process [GO:0009063];carbohydrate catabolic process [GO:0016052]	ncr:NCU07064	20	20	20	66.1	66.1	66.1	50.625	0	323.31	5266900000	90	Q7S6F9	Q7S6F9	2350	tr|Q7S6F9|Q7S6F9_NEUCR L-galactonate dehydratase OS=Neurospora crassa (strain ATCC 24698 / 74-OR23-1A / CBS 708.71 / DSM 1257 / FGSC 987) OX=367110 GN=NCU07064 PE=4 SV=2	NCU07064	L-galactonate dehydratase
26.392	26.3496	26.7049	26.4482	21.0352	22.7249	24.103	23.4078	24.9124	20.7765	24.9106	24.4308	27.6321	27.3471	27.9664	27.4757	+	wtA_M_ccg8_M	3.65597	Cluster -1458	+	wtA_C_ccg8_C	-3.71331	Cluster -1105	membrane [GO:0016020]			ncr:NCU00080	12	12	12	30.1	30.1	30.1	41.237	0	44.078	2334500000	75	Q7RX70	Q7RX70	1282	tr|Q7RX70|Q7RX70_NEUCR DUF1295 domain-containing protein OS=Neurospora crassa (strain ATCC 24698 / 74-OR23-1A / CBS 708.71 / DSM 1257 / FGSC 987) OX=367110 GN=NCU00080 PE=4 SV=3	NCU00080	DUF1295 domain-containing protein
25.816	26.3198	26.019	25.9686	20.6034	21.6979	21.6629	24.4641	29.2181	29.2289	28.9771	29.0778	28.4903	28.8549	29.0257	28.6854	+	wtA_M_ccg8_M	3.63352	Cluster -1458					nucleus [GO:0005634]			ncr:NCU09403	16	16	16	59.5	59.5	59.5	33.758	0	311.85	14928000000	165	Q7S289	Q7S289	1878	tr|Q7S289|Q7S289_NEUCR NmrA family protein OS=Neurospora crassa (strain ATCC 24698 / 74-OR23-1A / CBS 708.71 / DSM 1257 / FGSC 987) OX=367110 GN=NCU09403 PE=3 SV=1	NCU09403	NmrA family protein
27.284	26.6752	26.73	26.3933	23.8733	24.969	23.2876	20.586	24.1368	24.5479	24.3714	21.3823	23.7436	23.147	22.5686	23.7923	+	wtA_M_ccg8_M	3.59164	Cluster -1458						L-iditol 2-dehydrogenase (NAD+) activity [GO:0003939];zinc ion binding [GO:0008270]	sorbitol catabolic process [GO:0006062]	ncr:NCU01905	9	9	9	38.2	38.2	38.2	45.599	0	110.07	1235100000	34	Q7SHA1	Q7SHA1	3655	tr|Q7SHA1|Q7SHA1_NEUCR Sorbitol dehydrogenase OS=Neurospora crassa (strain ATCC 24698 / 74-OR23-1A / CBS 708.71 / DSM 1257 / FGSC 987) OX=367110 GN=NCU01905 PE=3 SV=3	NCU01905	Sorbitol dehydrogenase
23.1041	23.3151	23.7033	23.7227	19.633	18.3369	20.7255	21.4613	25.3886	26.0881	25.5112	25.6262	25.7601	25.4996	25.4615	26.0311	+	wtA_M_ccg8_M	3.55862	Cluster -1458					mitochondrion [GO:0005739]	CoA-transferase activity [GO:0008410];succinyl-CoA:3-oxo-acid CoA-transferase activity [GO:0008260]	ketone body catabolic process [GO:0046952]	ncr:NCU08145	16	16	16	35.7	35.7	35.7	59.344	0	80.049	2704400000	117	Q7S4A2	Q7S4A2	2088	tr|Q7S4A2|Q7S4A2_NEUCR Succinyl-CoA:3-ketoacid-coenzyme A transferase OS=Neurospora crassa (strain ATCC 24698 / 74-OR23-1A / CBS 708.71 / DSM 1257 / FGSC 987) OX=367110 GN=NCU08145 PE=3 SV=3	NCU08145	Succinyl-CoA:3-ketoacid-coenzyme A transferase (EC 2.8.3.5)
25.4795	24.944	25.3314	25.9435	21.5437	21.3607	21.334	21.6564	21.0876	22.1638	20.9369	22.23	21.3227	20.5379	22.7437	21.9557	+	wtA_M_ccg8_M	3.5505	Cluster -1458						FAD binding [GO:0071949];monooxygenase activity [GO:0004497]		ncr:NCU07737	11	11	11	32	32	32	48.837	0	80.262	651470000	21	Q7S0V5	Q7S0V5	1747	tr|Q7S0V5|Q7S0V5_NEUCR Salicylate hydroxylase OS=Neurospora crassa (strain ATCC 24698 / 74-OR23-1A / CBS 708.71 / DSM 1257 / FGSC 987) OX=367110 GN=NCU07737 PE=3 SV=1	NCU07737	Salicylate hydroxylase
26.3771	25.745	26.2709	25.8268	22.2631	23.5312	23.1334	23.8573	27.9167	29.7642	27.083	28.3322	23.1811	24.4598	24.2693	23.8389	+	wtA_M_ccg8_M	3.53574	Cluster -1458	+	wtA_C_ccg8_C	4.33677	Cluster -1101				ncr:NCU08095	18	18	18	76.7	76.7	76.7	27.852	0	116.41	6538000000	119	Q7SGI9	Q7SGI9	3543	tr|Q7SGI9|Q7SGI9_NEUCR Uncharacterized protein OS=Neurospora crassa (strain ATCC 24698 / 74-OR23-1A / CBS 708.71 / DSM 1257 / FGSC 987) OX=367110 GN=NCU08095 PE=4 SV=1	NCU08095	Uncharacterized protein
22.1508	23.0065	23.1501	22.8995	17.6593	22.6541	17.1489	20.8776	29.0203	28.5392	29.0612	29.1655	29.1382	28.2498	28.3382	28.5035	+	wtA_M_ccg8_M	3.53014	Cluster -1458					membrane [GO:0016020]			ncr:NCU07806	18	18	18	72.6	72.6	72.6	23.329	0	155.43	18985000000	167	Q7S1C2	Q7S1C2	1778	tr|Q7S1C2|Q7S1C2_NEUCR Altered inheritance of mitochondria protein 11 OS=Neurospora crassa (strain ATCC 24698 / 74-OR23-1A / CBS 708.71 / DSM 1257 / FGSC 987) OX=367110 GN=NCU07806 PE=4 SV=1	NCU07806	Altered inheritance of mitochondria protein 11
29.1903	29.0744	29.2616	29.2282	24.2912	25.928	26.3209	26.3915	29.7861	29.7349	29.8929	29.719	29.138	29.288	29.2277	29.1408	+	wtA_M_ccg8_M	3.45571	Cluster -1458	+	wtA_C_ccg8_C	0.584597	Cluster -1101	cytosol [GO:0005829];nucleus [GO:0005634]	magnesium ion binding [GO:0000287];pyruvate decarboxylase activity [GO:0004737];thiamine pyrophosphate binding [GO:0030976]	aromatic amino acid family catabolic process to alcohol via Ehrlich pathway [GO:0000949]	ncr:NCU02397	30	30	30	71.4	71.4	71.4	64.244	0	323.31	51217000000	444	Q7S4N8	Q7S4N8	2143	tr|Q7S4N8|Q7S4N8_NEUCR Pyruvate decarboxylase OS=Neurospora crassa (strain ATCC 24698 / 74-OR23-1A / CBS 708.71 / DSM 1257 / FGSC 987) OX=367110 GN=ilv-5 PE=3 SV=3	ilv-5 NCU02397	Pyruvate decarboxylase (EC 4.1.1.1)
29.6058	29.9885	29.7898	29.4983	24.7302	25.7951	26.7882	27.756	32.363	31.8198	32.2135	32.1855	31.9028	31.7272	31.8603	31.5112	+	wtA_M_ccg8_M	3.45322	Cluster -1458								ncr:NCU07267	19	19	19	64.6	64.6	64.6	22.688	0	323.31	137990000000	346	Q01358	Q01358	390	sp|Q01358|BLI3_NEUCR Protein bli-3 OS=Neurospora crassa (strain ATCC 24698 / 74-OR23-1A / CBS 708.71 / DSM 1257 / FGSC 987) OX=367110 GN=bli-3 PE=2 SV=1	bli-3 NCU07267	Protein bli-3
29.9769	30.2137	30.3746	30.4275	26.392	26.3991	27.6632	26.8137	30.648	30.5327	31.0497	31.0576	30.847	30.2066	30.7291	30.6326	+	wtA_M_ccg8_M	3.43122	Cluster -1458					cytosol [GO:0005829]	identical protein binding [GO:0042802];magnesium ion binding [GO:0000287];pyruvate decarboxylase activity [GO:0004737];thiamine pyrophosphate binding [GO:0030976]	aromatic amino acid family catabolic process to alcohol via Ehrlich pathway [GO:0000949];pyruvate metabolic process [GO:0006090]	ncr:NCU02193	32	32	32	57.9	57.9	57.9	62.262	0	323.31	77984000000	513	P33287;V5IMQ6	P33287;V5IMQ6	321	sp|P33287|PDC_NEUCR Pyruvate decarboxylase OS=Neurospora crassa (strain ATCC 24698 / 74-OR23-1A / CBS 708.71 / DSM 1257 / FGSC 987) OX=367110 GN=cfp PE=1 SV=1;tr|V5IMQ6|V5IMQ6_NEUCR Pyruvate decarboxylase OS=Neurospora crassa (strain ATCC 24698 / 74-OR23-1	cfp pdc-1 NCU02193;cfp pdc-1 NCU02193	Pyruvate decarboxylase (EC 4.1.1.1) (8-10 nm cytoplasmic filament-associated protein) (P59NC);Pyruvate decarboxylase (EC 4.1.1.1)
25.9369	26.0627	25.9215	25.594	21.1711	21.0043	21.7411	23.7614	25.6893	23.0235	25.4658	24.2924	25.6808	25.6166	25.6369	25.9899	+	wtA_M_ccg8_M	3.40736	Cluster -1458					membrane [GO:0016020]	flavin adenine dinucleotide binding [GO:0050660];N,N-dimethylaniline monooxygenase activity [GO:0004499];NADP binding [GO:0050661]		ncr:NCU06153	19	19	19	36.1	36.1	36.1	66.372	0	158.87	3471200000	142	Q7S5D5	Q7S5D5	2229	tr|Q7S5D5|Q7S5D5_NEUCR Monooxygenase OS=Neurospora crassa (strain ATCC 24698 / 74-OR23-1A / CBS 708.71 / DSM 1257 / FGSC 987) OX=367110 GN=NCU06153 PE=4 SV=3	NCU06153	Monooxygenase
25.063	24.4554	24.6076	24.7252	23.1605	21.0657	21.2762	21.4293	23.5007	23.0718	23.5034	23.2236	22.1713	23.5543	22.9889	22.9083	+	wtA_M_ccg8_M	3.4011	Cluster -1458						oxidoreductase activity [GO:0016491]		ncr:NCU05586	10	10	10	37.4	37.4	37.4	41.246	0	22.891	592860000	38	V5IN37;V5ILE7	V5IN37;V5ILE7	4183	tr|V5IN37|V5IN37_NEUCR Malate/L-lactate dehydrogenase, variant OS=Neurospora crassa (strain ATCC 24698 / 74-OR23-1A / CBS 708.71 / DSM 1257 / FGSC 987) OX=367110 GN=NCU05586 PE=3 SV=1;tr|V5ILE7|V5ILE7_NEUCR Malate/L-lactate dehydrogenase OS=Neurospora cras	NCU05586;NCU05586	Malate/L-lactate dehydrogenase;Malate/L-lactate dehydrogenase, variant
25.8266	25.7998	25.6256	26.1903	21.1452	22.398	23.0309	23.844	23.8658	25.2396	23.6104	24.8832	22.792	23.0405	24.2978	23.7131	+	wtA_M_ccg8_M	3.37457	Cluster -1458						methyltransferase activity [GO:0008168]	methylation [GO:0032259]	ncr:NCU07906	5	5	5	27.1	27.1	27.1	28.033	0	12.292	689930000	17	Q7SA11	Q7SA11	2763	tr|Q7SA11|Q7SA11_NEUCR Methyltransferase OS=Neurospora crassa (strain ATCC 24698 / 74-OR23-1A / CBS 708.71 / DSM 1257 / FGSC 987) OX=367110 GN=NCU07906 PE=4 SV=1	NCU07906	Methyltransferase
30.7785	30.6016	30.6018	30.4605	26.7184	27.0537	27.3056	27.9216	31.0443	30.7033	31.1522	31.0452	30.9316	30.6985	30.8878	30.7726	+	wtA_M_ccg8_M	3.36077	Cluster -1458								ncr:NCU08330	13	13	13	58.6	58.6	58.6	31.552	0	263.81	59405000000	203	Q7SA59	Q7SA59	2777	tr|Q7SA59|Q7SA59_NEUCR DJ-1/PfpI domain-containing protein OS=Neurospora crassa (strain ATCC 24698 / 74-OR23-1A / CBS 708.71 / DSM 1257 / FGSC 987) OX=367110 GN=NCU08330 PE=4 SV=1	NCU08330	DJ-1/PfpI domain-containing protein
25.9505	26.1868	25.9596	25.9777	21.7514	22.2899	22.492	24.8504	27.0932	26.1875	26.602	26.5344	27.3051	26.6855	27.3471	26.2429	+	wtA_M_ccg8_M	3.35952	Cluster -1458						peptidase inhibitor activity [GO:0030414];phospholipid binding [GO:0005543]	regulation of proteolysis [GO:0030162];regulation of Ras protein signal transduction [GO:0046578]	ncr:NCU01112	6	6	6	25.8	25.8	25.8	28.119	0	26.669	1577600000	47	Q1K771	Q1K771	774	tr|Q1K771|Q1K771_NEUCR Lipid binding protein OS=Neurospora crassa (strain ATCC 24698 / 74-OR23-1A / CBS 708.71 / DSM 1257 / FGSC 987) OX=367110 GN=NCU01112 PE=4 SV=1	NCU01112	Lipid binding protein
25.6797	25.3906	25.0311	25.4146	21.7751	21.7289	22.1073	22.4875	24.9444	24.5048	25.4308	25.3866	25.2003	25.413	25.5553	25.8584	+	wtA_M_ccg8_M	3.35432	Cluster -1458					plasma membrane [GO:0005886]		carbohydrate metabolic process [GO:0005975];peptide modification [GO:0031179]	ncr:NCU08190	10	10	10	32.1	32.1	32.1	42.594	0	32.456	1362500000	77	Q7S3P7	Q7S3P7	2031	tr|Q7S3P7|Q7S3P7_NEUCR Lanthionine synthetase C family protein OS=Neurospora crassa (strain ATCC 24698 / 74-OR23-1A / CBS 708.71 / DSM 1257 / FGSC 987) OX=367110 GN=NCU08190 PE=4 SV=1	NCU08190	Lanthionine synthetase C family protein
26.0818	26.3874	26.3543	26.1497	19.8163	23.1787	23.7289	23.3088	24.1943	23.8296	24.9671	24.2664	24.458	24.4534	24.622	24.408	+	wtA_M_ccg8_M	3.32763	Cluster -1458						hydrolase activity, hydrolyzing O-glycosyl compounds [GO:0004553]	carbohydrate metabolic process [GO:0005975]	ncr:NCU09652	7	7	7	15.3	15.3	15.3	62.161	0	12.708	916810000	23	Q7S271	Q7S271	1872	tr|Q7S271|Q7S271_NEUCR Beta-xylosidase OS=Neurospora crassa (strain ATCC 24698 / 74-OR23-1A / CBS 708.71 / DSM 1257 / FGSC 987) OX=367110 GN=NCU09652 PE=3 SV=1	NCU09652	Beta-xylosidase
27.4947	27.2592	27.2482	27.182	21.6561	24.1309	25.1008	25.1356	28.2306	28.055	28.114	28.1336	27.8429	27.873	27.6497	27.5923	+	wtA_M_ccg8_M	3.29015	Cluster -1458						acetate kinase activity [GO:0008776];ATP binding [GO:0005524];magnesium ion binding [GO:0000287]	acetate metabolic process [GO:0006083];acetyl-CoA biosynthetic process [GO:0006085]	ncr:NCU02712	24	24	24	72.9	72.9	72.9	51.191	0	323.31	14331000000	258	Q7SH17	Q7SH17	3615	sp|Q7SH17|ACKA_NEUCR Probable acetate kinase OS=Neurospora crassa (strain ATCC 24698 / 74-OR23-1A / CBS 708.71 / DSM 1257 / FGSC 987) OX=367110 GN=B12J7.040 PE=3 SV=3	B12J7.040 NCU02712	Probable acetate kinase (EC 2.7.2.1) (Acetokinase)
25.1084	25.0394	25.2032	24.3145	22.0891	21.6768	22.2924	21.6307	27.8669	29.9847	27.8516	28.0015	28.7332	30.2746	32.2642	30.0812	+	wtA_M_ccg8_M	3.26539	Cluster -1458						carbohydrate binding [GO:0030246]		ncr:NCU07817	1	1	1	5.6	5.6	5.6	27.515	0	8.3439	7028000000	4	Q7SBE7	Q7SBE7	2917	tr|Q7SBE7|Q7SBE7_NEUCR Non-anchored cell wall protein 3 OS=Neurospora crassa (strain ATCC 24698 / 74-OR23-1A / CBS 708.71 / DSM 1257 / FGSC 987) OX=367110 GN=ncw-3 PE=4 SV=3	ncw-3 NCU07817	Non-anchored cell wall protein 3
31.753	31.926	31.9464	31.8473	26.9589	27.9813	29.4846	30.0471	31.299	31.277	31.3314	31.3251	30.5511	30.7763	30.3731	30.6538	+	wtA_M_ccg8_M	3.25019	Cluster -1458	+	wtA_C_ccg8_C	0.71955	Cluster -1101		oxidoreductase activity, acting on NAD(P)H, oxygen as acceptor [GO:0050664];oxidoreductase activity, acting on the CH-OH group of donors, NAD or NADP as acceptor [GO:0016616]		ncr:NCU09041	25	25	25	71.2	71.2	71.2	36.675	0	323.31	160230000000	546	Q7S2T4	Q7S2T4	1938	tr|Q7S2T4|Q7S2T4_NEUCR L-xylulose reductase OS=Neurospora crassa (strain ATCC 24698 / 74-OR23-1A / CBS 708.71 / DSM 1257 / FGSC 987) OX=367110 GN=NCU09041 PE=3 SV=2	NCU09041	L-xylulose reductase
24.4981	25.5508	25.0586	24.4416	21.8669	20.8117	22.5511	21.5671	21.6062	22.8291	22.9017	21.1261	22.5199	20.6228	21.2868	20.6386	+	wtA_M_ccg8_M	3.21087	Cluster -1458						alpha-L-arabinofuranosidase activity [GO:0046556]	L-arabinose metabolic process [GO:0046373]	ncr:NCU09170	8	8	8	20.9	20.9	20.9	53.198	0	19.575	398080000	22	Q7S345	Q7S345	1979	tr|Q7S345|Q7S345_NEUCR non-reducing end alpha-L-arabinofuranosidase OS=Neurospora crassa (strain ATCC 24698 / 74-OR23-1A / CBS 708.71 / DSM 1257 / FGSC 987) OX=367110 GN=NCU09170 PE=3 SV=1	NCU09170	non-reducing end alpha-L-arabinofuranosidase (EC 3.2.1.55)
24.4214	23.7112	24.0753	24.3255	20.7645	20.7143	20.3617	21.8818	25.5153	24.6326	24.4643	25.2732	25.3907	26.1688	25.3883	26.6978	+	wtA_M_ccg8_M	3.20277	Cluster -1458					aminoacyl-tRNA synthetase multienzyme complex [GO:0017101];cytosol [GO:0005829]	aspartate-tRNA ligase activity [GO:0004815];ATP binding [GO:0005524];RNA binding [GO:0003723]	aspartyl-tRNA aminoacylation [GO:0006422]	ncr:NCU07082	30	30	30	37.6	37.6	37.6	104.15	0	213.29	3288500000	177	Q7S6E2	Q7S6E2	2342	tr|Q7S6E2|Q7S6E2_NEUCR aspartate--tRNA ligase OS=Neurospora crassa (strain ATCC 24698 / 74-OR23-1A / CBS 708.71 / DSM 1257 / FGSC 987) OX=367110 GN=NCU07082 PE=3 SV=1	NCU07082	Aspartate--tRNA ligase, cytoplasmic (EC 6.1.1.12) (Aspartyl-tRNA synthetase)
25.1166	24.2609	24.5083	24.3562	21.5527	22.0177	21.2294	23.1566	21.2258	20.5346	21.7774	21.7702	21.4753	22.0426	22.4622	21.9172	+	wtA_M_ccg8_M	3.17151	Cluster -1458					plasma membrane [GO:0005886]	transmembrane transporter activity [GO:0022857]		ncr:NCU00195	1	1	1	3.1	3.1	3.1	64.484	0.004065	1.7492	99384000	3	Q7RX92	Q7RX92	1290	tr|Q7RX92|Q7RX92_NEUCR MFS transporter OS=Neurospora crassa (strain ATCC 24698 / 74-OR23-1A / CBS 708.71 / DSM 1257 / FGSC 987) OX=367110 GN=NCU00195 PE=4 SV=3	NCU00195	MFS transporter
26.4137	26.0703	26.0835	26.0303	20.9744	22.8603	23.1741	24.9708	27.4841	27.3016	27.3951	27.582	26.4954	26.3774	26.0095	26.3511	+	wtA_M_ccg8_M	3.15457	Cluster -1458	+	wtA_C_ccg8_C	1.13231	Cluster -1101		catechol 1,2-dioxygenase activity [GO:0018576];dioxygenase activity [GO:0051213];ferric iron binding [GO:0008199]	catechol-containing compound metabolic process [GO:0009712]	ncr:NCU01979	11	11	11	40.4	40.4	40.4	37.793	0	19.939	2833800000	89	Q7SE81	Q7SE81	3213	tr|Q7SE81|Q7SE81_NEUCR Catechol dioxygenase OS=Neurospora crassa (strain ATCC 24698 / 74-OR23-1A / CBS 708.71 / DSM 1257 / FGSC 987) OX=367110 GN=NCU01979 PE=3 SV=2	NCU01979	Catechol dioxygenase
23.5902	24.8783	24.2628	23.4425	22.1858	19.0949	20.3743	22.3543	28.0987	28.2022	27.8826	27.9924	27.2659	27.5648	27.3023	27.1871	+	wtA_M_ccg8_M	3.14927	Cluster -1458	+	wtA_C_ccg8_C	0.713981	Cluster -1101		carbon-sulfur lyase activity [GO:0016846];metal ion binding [GO:0046872]		ncr:NCU05040	19	19	19	67.3	67.3	67.3	33.772	0	323.31	8530200000	203	Q7RX48	Q7RX48	1277	tr|Q7RX48|Q7RX48_NEUCR CENP-V/GFA domain-containing protein OS=Neurospora crassa (strain ATCC 24698 / 74-OR23-1A / CBS 708.71 / DSM 1257 / FGSC 987) OX=367110 GN=NCU05040 PE=3 SV=3	NCU05040	CENP-V/GFA domain-containing protein
24.4747	24.5825	24.507	23.6117	22.7433	21.6496	21.5737	20.1376	29.5288	28.9906	29.3796	29.1861	29.4391	29.5414	29.3891	29.2188	+	wtA_M_ccg8_M	3.14291	Cluster -1458					membrane [GO:0016020]			ncr:NCU05844	9	9	9	60.2	60.2	60.2	12.98	0	170.9	19632000000	121	Q7S5J9	Q7S5J9	2249	tr|Q7S5J9|Q7S5J9_NEUCR Uncharacterized protein OS=Neurospora crassa (strain ATCC 24698 / 74-OR23-1A / CBS 708.71 / DSM 1257 / FGSC 987) OX=367110 GN=NCU05844 PE=4 SV=1	NCU05844	Uncharacterized protein
24.6655	24.6514	24.485	24.7722	22.1628	20.0804	21.7476	22.058	26.8498	26.4002	26.3529	26.2187	27.1439	26.9991	27.013	27.7686	+	wtA_M_ccg8_M	3.13129	Cluster -1458					mitochondrion [GO:0005739]	ATP binding [GO:0005524];ligase activity [GO:0016874];metal ion binding [GO:0046872]		ncr:NCU00591	36	36	36	56	56	56	80.825	0	318.44	8701100000	285	V5IR53	V5IR53	4558	tr|V5IR53|V5IR53_NEUCR Methylcrotonoyl-CoA carboxylase subunit alpha OS=Neurospora crassa (strain ATCC 24698 / 74-OR23-1A / CBS 708.71 / DSM 1257 / FGSC 987) OX=367110 GN=NCU00591 PE=4 SV=1	NCU00591	Methylcrotonoyl-CoA carboxylase subunit alpha
26.645	26.5868	26.375	26.4806	22.386	21.0131	24.8846	25.2833	20.0688	21.9374	22.0088	22.361	19.4848	20.8111	21.1772	21.0161	+	wtA_M_ccg8_M	3.1301	Cluster -1458						aldehyde dehydrogenase (NAD+) activity [GO:0004029]		ncr:NCU00715	12	12	12	27.2	27.2	27.2	56.088	0	76.206	1217700000	36	Q7SET1	Q7SET1	3299	tr|Q7SET1|Q7SET1_NEUCR Betaine aldehyde dehydrogenase OS=Neurospora crassa (strain ATCC 24698 / 74-OR23-1A / CBS 708.71 / DSM 1257 / FGSC 987) OX=367110 GN=NCU00715 PE=3 SV=2	NCU00715	aldehyde dehydrogenase (NAD(+)) (EC 1.2.1.3)
27.1317	27.2506	27.2901	27.3246	23.4947	23.7961	24.3626	24.9051	29.928	29.8089	29.9585	29.9866	29.3829	29.5014	29.5745	29.1356	+	wtA_M_ccg8_M	3.10961	Cluster -1458					cytosol [GO:0005829]	mannose-6-phosphate isomerase activity [GO:0004476];zinc ion binding [GO:0008270]	carbohydrate metabolic process [GO:0005975];GDP-mannose biosynthetic process [GO:0009298]	ncr:NCU02322	29	29	29	75.9	75.9	75.9	45.208	0	323.31	32819000000	323	Q7S4U2	Q7S4U2	2163	tr|Q7S4U2|Q7S4U2_NEUCR Mannose-6-phosphate isomerase OS=Neurospora crassa (strain ATCC 24698 / 74-OR23-1A / CBS 708.71 / DSM 1257 / FGSC 987) OX=367110 GN=NCU02322 PE=3 SV=1	NCU02322	Mannose-6-phosphate isomerase (EC 5.3.1.8) (Phosphohexomutase) (Phosphomannose isomerase)
24.6681	24.6375	24.6641	24.9959	20.4961	21.1664	20.5305	22.077	21.3064	21.0525	21.156	20.6365	20.8308	21.0746	21.6557	22.2594	+	wtA_M_ccg8_M	3.10864	Cluster -1458					plasma membrane [GO:0005886]	transmembrane transporter activity [GO:0022857]	transmembrane transport [GO:0055085]	ncr:NCU07736	2	2	2	7.8	7.8	7.8	63.422	0	3.5788	104940000	1	Q7S0V6	Q7S0V6	1748	tr|Q7S0V6|Q7S0V6_NEUCR PEP5 OS=Neurospora crassa (strain ATCC 24698 / 74-OR23-1A / CBS 708.71 / DSM 1257 / FGSC 987) OX=367110 GN=NCU07736 PE=4 SV=1	NCU07736	PEP5
28.8608	29.0235	28.9377	29.0161	22.6863	25.5945	27.0521	28.0957	30.1393	30.4103	29.9582	30.0212	30.6988	30.5174	30.5423	30.6332	+	wtA_M_ccg8_M	3.10239	Cluster -1458								ncr:NCU04415	37	37	37	56.9	56.9	56.9	61.855	0	323.31	86885000000	545	V5IMN5	V5IMN5	4286	tr|V5IMN5|V5IMN5_NEUCR Stress response protein ish1 OS=Neurospora crassa (strain ATCC 24698 / 74-OR23-1A / CBS 708.71 / DSM 1257 / FGSC 987) OX=367110 GN=NCU04415 PE=4 SV=1	NCU04415	Stress response protein ish1
26.1843	25.0376	25.6341	25.5884	22.5014	23.5755	20.9207	21.1565	23.8095	24.8152	22.0723	24.8192	20.7223	22.6652	27.0973	25.0835	+	wtA_M_ccg8_M	3.09884	Cluster -1458								ncr:NCU00571	7	7	7	64.9	64.9	64.9	23.361	0	122.8	1183300000	46	Q7SF79	Q7SF79	3352	tr|Q7SF79|Q7SF79_NEUCR Uncharacterized protein OS=Neurospora crassa (strain ATCC 24698 / 74-OR23-1A / CBS 708.71 / DSM 1257 / FGSC 987) OX=367110 GN=NCU00571 PE=4 SV=1	NCU00571	Uncharacterized protein
28.6048	28.8262	29.0598	28.6904	24.6829	25.708	25.9769	26.4524	28.543	29.2614	27.6654	28.6145	25.1227	27.2622	26.2425	26.3575	+	wtA_M_ccg8_M	3.09022	Cluster -1458	+	wtA_C_ccg8_C	2.27484	Cluster -1101	cytoplasm [GO:0005737]			ncr:NCU04197	8	8	8	66.1	66.1	66.1	14.494	0	166.63	12953000000	112	Q1K7D6	Q1K7D6	804	tr|Q1K7D6|Q1K7D6_NEUCR CipC protein OS=Neurospora crassa (strain ATCC 24698 / 74-OR23-1A / CBS 708.71 / DSM 1257 / FGSC 987) OX=367110 GN=NCU04197 PE=4 SV=1	NCU04197	CipC protein
25.4419	25.2257	25.3646	25.626	21.907	21.416	22.6721	22.9007	21.9131	21.5584	21.271	22.1735	22.352	22.3324	21.1547	22.4087	+	wtA_M_ccg8_M	3.08945	Cluster -1458					membrane [GO:0016020]	carbohydrate:proton symporter activity [GO:0005351]	carbohydrate transport [GO:0008643]	ncr:NCU05585	4	4	4	6.7	6.7	6.7	61.974	0	7.3079	254290000	11	Q7S6X8	Q7S6X8	2414	tr|Q7S6X8|Q7S6X8_NEUCR MFS quinate transporter OS=Neurospora crassa (strain ATCC 24698 / 74-OR23-1A / CBS 708.71 / DSM 1257 / FGSC 987) OX=367110 GN=NCU05585 PE=3 SV=2	NCU05585	MFS quinate transporter
29.6716	30.2471	29.9063	29.5687	24.9368	26.7331	27.3136	28.0663	32.4956	32.5744	32.327	32.2554	33.4868	32.9683	33.7246	32.5435	+	wtA_M_ccg8_M	3.08593	Cluster -1458								ncr:NCU08907	4	4	4	18.3	18.3	18.3	28.838	0	323.31	133830000000	167	Q1K678	Q1K678	625	tr|Q1K678|Q1K678_NEUCR BYS1 domain-containing protein OS=Neurospora crassa (strain ATCC 24698 / 74-OR23-1A / CBS 708.71 / DSM 1257 / FGSC 987) OX=367110 GN=ccg-13 PE=4 SV=2	ccg-13 ncw-7 NCU08907	BYS1 domain-containing protein
25.1178	25.0807	24.9849	24.8991	20.9067	21.4515	22.0671	20.5387	20.4241	22.4182	21.8673	20.802	20.443	20.6039	22.7879	21.2503	+	wtA_M_ccg8_M	3.08326	Cluster -1458					membrane [GO:0016020]	gamma-aminobutyric acid transmembrane transporter activity [GO:0015185]	gamma-aminobutyric acid transport [GO:0015812]	ncr:NCU07175	3	3	3	9.2	9.2	9.2	61.385	0	16.499	171230000	10	V5ILS7	V5ILS7	4216	tr|V5ILS7|V5ILS7_NEUCR APC amino acid permease OS=Neurospora crassa (strain ATCC 24698 / 74-OR23-1A / CBS 708.71 / DSM 1257 / FGSC 987) OX=367110 GN=NCU07175 PE=4 SV=1	NCU07175	APC amino acid permease
24.7569	25.0772	24.4741	25.1246	23.8233	20.996	20.5812	20.8326	23.9876	26.3816	25.1709	24.6782	23.6029	22.4396	23.0594	23.3744	+	wtA_M_ccg8_M	3.03953	Cluster -1458	+	wtA_C_ccg8_C	1.93555	Cluster -1101		hydrolase activity, hydrolyzing O-glycosyl compounds [GO:0004553]	carbohydrate metabolic process [GO:0005975]	ncr:NCU01900	8	8	8	33.7	33.7	33.7	37.837	0	33.41	823790000	38	Q7SHA6	Q7SHA6	3658	tr|Q7SHA6|Q7SHA6_NEUCR Xylosidase/arabinosidase OS=Neurospora crassa (strain ATCC 24698 / 74-OR23-1A / CBS 708.71 / DSM 1257 / FGSC 987) OX=367110 GN=NCU01900 PE=3 SV=3	NCU01900	Xylosidase/arabinosidase
26.956	27.0432	26.7058	26.9363	24.0121	23.301	23.9542	24.3204	26.4408	26.9828	26.3732	26.4511	26.1731	26.1454	26.4697	26.3203	+	wtA_M_ccg8_M	3.01341	Cluster -1458						hydrolase activity [GO:0016787]		ncr:NCU11287	12	12	12	38.8	38.8	38.8	44.336	0	104.45	2686300000	85	A7UWH6	A7UWH6	53	tr|A7UWH6|A7UWH6_NEUCR AB hydrolase-1 domain-containing protein OS=Neurospora crassa (strain ATCC 24698 / 74-OR23-1A / CBS 708.71 / DSM 1257 / FGSC 987) OX=367110 GN=NCU11287 PE=4 SV=1	NCU11287	AB hydrolase-1 domain-containing protein
26.1955	25.6531	25.9009	26.2146	23.8467	22.8421	22.0565	23.2389	28.3082	28.8872	28.3825	28.5356	27.3664	27.5367	28.0053	27.504	+	wtA_M_ccg8_M	2.99497	Cluster -1458	+	wtA_C_ccg8_C	0.92529	Cluster -1101		hydrolase activity, acting on acid halide bonds, in C-halide compounds [GO:0019120];phosphatase activity [GO:0016791]		ncr:NCU03617	16	16	16	63.8	63.8	63.8	33.338	0	188.71	6786900000	134	Q1K7R5	Q1K7R5	866	tr|Q1K7R5|Q1K7R5_NEUCR Haloacid dehalogenase OS=Neurospora crassa (strain ATCC 24698 / 74-OR23-1A / CBS 708.71 / DSM 1257 / FGSC 987) OX=367110 GN=NCU03617 PE=3 SV=1	NCU03617	Haloacid dehalogenase
28.1869	27.9489	27.9667	28.102	25.3874	25.4518	23.6189	25.8453	22.8343	22.2748	22.5747	24.2867	21.7783	21.9202	21.4363	23.345	+	wtA_M_ccg8_M	2.97529	Cluster -1458	+	wtA_C_ccg8_C	1.76503	Cluster -1101				ncr:NCU17064	9	9	9	59.3	59.3	59.3	30.229	0	160.95	2594500000	45	V5IKL1	V5IKL1	4121	tr|V5IKL1|V5IKL1_NEUCR 5-nitroimidazole antibiotic resistance protein OS=Neurospora crassa (strain ATCC 24698 / 74-OR23-1A / CBS 708.71 / DSM 1257 / FGSC 987) OX=367110 GN=NCU17064 PE=4 SV=1	NCU17064	5-nitroimidazole antibiotic resistance protein
24.6943	25.191	25.2908	25.2946	21.1875	21.7444	22.862	23.8173	21.7704	22.6537	21.3687	21.7749	22.8079	21.1208	19.9641	22.6323	+	wtA_M_ccg8_M	2.96465	Cluster -1458					membrane [GO:0016020]	copper ion transmembrane transporter activity [GO:0005375]		ncr:NCU03281	2	2	1	9.6	9.6	4.8	18.552	0.00092894	2.344	172620000	10	V5IPY9	V5IPY9	4471	tr|V5IPY9|V5IPY9_NEUCR Copper transport protein OS=Neurospora crassa (strain ATCC 24698 / 74-OR23-1A / CBS 708.71 / DSM 1257 / FGSC 987) OX=367110 GN=tcu-2 PE=3 SV=1	tcu-2 NCU03281	Copper transport protein
23.6547	23.5324	24.5013	24.1226	22.8497	21.357	18.7738	22.0156	28.9549	31.8173	28.4471	30.2406	26.2521	26.8977	28.6057	27.0395	+	wtA_M_ccg8_M	2.95465	Cluster -1458	+	wtA_C_ccg8_C	2.66625	Cluster -1101				ncr:NCU02596	17	17	17	62.2	62.2	62.2	15.948	0	262.59	10284000000	191	Q7SG24	Q7SG24	3473	tr|Q7SG24|Q7SG24_NEUCR Uncharacterized protein OS=Neurospora crassa (strain ATCC 24698 / 74-OR23-1A / CBS 708.71 / DSM 1257 / FGSC 987) OX=367110 GN=NCU02596 PE=4 SV=2	NCU02596	Uncharacterized protein
26.2624	26.2405	26.5861	26.4165	22.6413	22.0877	25.0172	24.2625	28.4836	26.2498	28.0474	27.9501	28.2846	28.0165	28.4207	27.8693	+	wtA_M_ccg8_M	2.94395	Cluster -1458						homogentisate 1,2-dioxygenase activity [GO:0004411];metal ion binding [GO:0046872]	L-phenylalanine catabolic process [GO:0006559];tyrosine metabolic process [GO:0006570]	ncr:NCU05499	21	21	21	56.1	56.1	56.1	51.559	0	229.68	10033000000	185	Q7S6U0	Q7S6U0	2400	tr|Q7S6U0|Q7S6U0_NEUCR homogentisate 1,2-dioxygenase OS=Neurospora crassa (strain ATCC 24698 / 74-OR23-1A / CBS 708.71 / DSM 1257 / FGSC 987) OX=367110 GN=NCU05499 PE=3 SV=1	NCU05499	homogentisate 1,2-dioxygenase (EC 1.13.11.5)
25.5121	25.0558	25.5085	25.0367	22.5057	21.9356	22.2367	22.1355	26.2101	26.6503	26.7106	26.6653	25.7885	25.584	25.6628	25.2136	+	wtA_M_ccg8_M	2.94042	Cluster -1458	+	wtA_C_ccg8_C	0.996856	Cluster -1101				ncr:NCU00364	15	15	15	63.5	63.5	63.5	37.693	0	98.903	2351500000	94	Q7RZK2	Q7RZK2	1594	tr|Q7RZK2|Q7RZK2_NEUCR DUF1749-domain-containing protein OS=Neurospora crassa (strain ATCC 24698 / 74-OR23-1A / CBS 708.71 / DSM 1257 / FGSC 987) OX=367110 GN=NCU00364 PE=4 SV=1	NCU00364	DUF1749-domain-containing protein
29.2593	29.1068	29.3062	29.2536	24.4777	26.0843	27.0332	27.588	30.1693	30.1394	29.9792	29.9979	29.3858	29.7333	30.4213	29.0034	+	wtA_M_ccg8_M	2.93568	Cluster -1458					cytosol [GO:0005829]	formate dehydrogenase (NAD+) activity [GO:0008863];NAD binding [GO:0051287];oxidoreductase activity, acting on the CH-OH group of donors, NAD or NADP as acceptor [GO:0016616]	formate catabolic process [GO:0042183]	ncr:NCU03813	26	26	26	74.4	74.4	74.4	40.956	0	323.31	64767000000	419	Q07103	Q07103	408	sp|Q07103|FDH_NEUCR Formate dehydrogenase OS=Neurospora crassa (strain ATCC 24698 / 74-OR23-1A / CBS 708.71 / DSM 1257 / FGSC 987) OX=367110 GN=fdh PE=2 SV=1	fdh 99H12.160 NCU03813	Formate dehydrogenase (FDH) (EC 1.17.1.9) (NAD-dependent formate dehydrogenase)
24.959	24.8683	24.4697	24.5146	20.2837	21.6792	22.2557	22.7486	19.8096	22.5638	22.1814	21.9817	23.7628	23.6901	22.4862	24.2289	+	wtA_M_ccg8_M	2.92109	Cluster -1458	+	wtA_C_ccg8_C	-2.30606	Cluster -1105	membrane [GO:0016020]	acyltransferase activity, transferring groups other than amino-acyl groups [GO:0016747]		ncr:NCU08560	2	2	2	5.4	5.4	5.4	53.591	0.0020619	2.0326	133470000	2	Q7SAV1	Q7SAV1	2865	tr|Q7SAV1|Q7SAV1_NEUCR Acyltransferase 3 domain-containing protein OS=Neurospora crassa (strain ATCC 24698 / 74-OR23-1A / CBS 708.71 / DSM 1257 / FGSC 987) OX=367110 GN=NCU08560 PE=4 SV=1	NCU08560	Acyltransferase 3 domain-containing protein
26.0251	25.963	25.8434	25.7685	23.321	23.6708	22.1853	22.7704	25.2743	26.1809	25.7546	25.7896	23.8681	23.6851	23.3784	23.7022	+	wtA_M_ccg8_M	2.91314	Cluster -1458	+	wtA_C_ccg8_C	2.09144	Cluster -1101		oxidoreductase activity, acting on the CH-OH group of donors, NAD or NADP as acceptor [GO:0016616];quinone binding [GO:0048038]	fatty acid biosynthetic process [GO:0006633]	ncr:NCU08943	10	10	10	53.5	53.5	53.5	29.704	0	104.56	2337100000	67	Q1K6S0	Q1K6S0	713	tr|Q1K6S0|Q1K6S0_NEUCR 3-oxoacyl-(Acyl-carrier-protein) reductase OS=Neurospora crassa (strain ATCC 24698 / 74-OR23-1A / CBS 708.71 / DSM 1257 / FGSC 987) OX=367110 GN=NCU08943 PE=3 SV=1	NCU08943	3-oxoacyl-(Acyl-carrier-protein) reductase
25.1261	24.5141	25.3528	25.5361	21.9048	21.4847	22.6501	21.4254	26.5248	25.7063	26.0847	25.5947	27.5552	27.227	27.4977	27.166	+	wtA_M_ccg8_M	2.89384	Cluster -1458	+	wtA_C_ccg8_C	-1.3839	Cluster -1105	mitochondrion [GO:0005739]	FAD binding [GO:0071949];proline dehydrogenase activity [GO:0004657]	proline catabolic process to glutamate [GO:0010133]	ncr:NCU02936	22	22	22	53.5	53.5	53.5	59.207	0	196.04	3772300000	128	Q7SHG8	Q7SHG8	3675	tr|Q7SHG8|Q7SHG8_NEUCR Proline dehydrogenase OS=Neurospora crassa (strain ATCC 24698 / 74-OR23-1A / CBS 708.71 / DSM 1257 / FGSC 987) OX=367110 GN=NCU02936 PE=3 SV=1	NCU02936	Proline dehydrogenase (EC 1.5.5.2)
29.9516	29.7878	28.9136	29.7541	25.5984	25.8527	27.2509	28.2804	27.9742	28.1228	28.5929	28.2558	27.2405	27.3411	27.0073	27.224	+	wtA_M_ccg8_M	2.85618	Cluster -1458	+	wtA_C_ccg8_C	1.03317	Cluster -1101		L-arabinitol 4-dehydrogenase activity [GO:0050019];L-iditol 2-dehydrogenase (NAD+) activity [GO:0003939];metal ion binding [GO:0046872];nucleotide binding [GO:0000166]	L-arabinose catabolic process to xylulose 5-phosphate [GO:0019569];sorbitol catabolic process [GO:0006062]	ncr:NCU00643	11	11	11	35	35	35	39.136	0	24.676	4620300000	45	Q7SI09	Q7SI09	3761	sp|Q7SI09|LAD_NEUCR L-arabinitol 4-dehydrogenase OS=Neurospora crassa (strain ATCC 24698 / 74-OR23-1A / CBS 708.71 / DSM 1257 / FGSC 987) OX=367110 GN=ard-1 PE=1 SV=1	ard-1 NCU00643	L-arabinitol 4-dehydrogenase (LAD) (EC 1.1.1.12)
33.2864	33.439	33.2746	33.2616	29.1364	29.7812	31.0426	31.9248	33.6744	33.2146	33.5848	33.5043	33.5612	33.4264	33.5007	33.2184	+	wtA_M_ccg8_M	2.84414	Cluster -1458						oxidoreductase activity [GO:0016491]		ncr:NCU09285	39	39	39	93.6	93.6	93.6	37.295	0	323.31	1143400000000	1500	Q7S0R4	Q7S0R4	1732	tr|Q7S0R4|Q7S0R4_NEUCR Zinc-containing alcohol dehydrogenase OS=Neurospora crassa (strain ATCC 24698 / 74-OR23-1A / CBS 708.71 / DSM 1257 / FGSC 987) OX=367110 GN=mig-6 PE=4 SV=1	mig-6 NCU09285	Zinc-containing alcohol dehydrogenase
24.7253	24.7179	24.9154	25.158	22.3464	21.9507	21.2129	22.6355	22.0001	22.5379	21.5843	21.0798	22.8102	20.8088	23.3627	22.9844	+	wtA_M_ccg8_M	2.84275	Cluster -1458					plasma membrane [GO:0005886]	sucrose:proton symporter activity [GO:0008506]		ncr:NCU00450	6	6	6	13.9	13.9	13.9	74.115	0	29.415	347840000	24	U9W3C8	U9W3C8	4044	tr|U9W3C8|U9W3C8_NEUCR Sucrose transporter OS=Neurospora crassa (strain ATCC 24698 / 74-OR23-1A / CBS 708.71 / DSM 1257 / FGSC 987) OX=367110 GN=NCU00450 PE=4 SV=1	NCU00450	Sucrose transporter
28.2888	27.9854	28.2711	27.9931	24.9306	24.6348	25.529	26.0777	29.59	29.504	29.6141	29.386	27.928	28.3663	27.612	28.1843	+	wtA_M_ccg8_M	2.84157	Cluster -1458	+	wtA_C_ccg8_C	1.50088	Cluster -1101		oxidoreductase activity [GO:0016491]		ncr:NCU09579	24	24	24	79.3	79.3	79.3	37.943	0	323.31	25115000000	277	Q7S4M1	Q7S4M1	2135	tr|Q7S4M1|Q7S4M1_NEUCR Retinol dehydrogenase 12 OS=Neurospora crassa (strain ATCC 24698 / 74-OR23-1A / CBS 708.71 / DSM 1257 / FGSC 987) OX=367110 GN=NCU09579 PE=3 SV=1	NCU09579	Retinol dehydrogenase 12
30.7405	30.611	30.5596	30.6638	27.5069	27.8547	27.8859	28.0131	29.3101	29.4496	29.5536	29.5221	28.5201	28.6084	28.3921	28.3848	+	wtA_M_ccg8_M	2.82862	Cluster -1458	+	wtA_C_ccg8_C	0.982475	Cluster -1101		DNA-binding transcription factor activity [GO:0003700];nitronate monooxygenase activity [GO:0018580]	response to xenobiotic stimulus [GO:0009410]	ncr:NCU03949	27	27	27	71.7	71.7	71.7	39.916	0	323.31	48405000000	483	Q01284	Q01284	382	sp|Q01284|2NPD_NEUCR Nitronate monooxygenase OS=Neurospora crassa (strain ATCC 24698 / 74-OR23-1A / CBS 708.71 / DSM 1257 / FGSC 987) OX=367110 GN=ncd-2 PE=1 SV=1	ncd-2 G17A4.200 NCU03949	Nitronate monooxygenase (EC 1.13.12.16) (2-nitropropane dioxygenase) (2-NPD) (Nitroalkane oxidase)
24.1622	24.1747	24.4754	24.2115	21.9777	20.4164	22.4936	21.0581	26.0943	26.7571	26.3187	26.016	24.7302	24.9697	24.496	24.5651	+	wtA_M_ccg8_M	2.79735	Cluster -1458	+	wtA_C_ccg8_C	1.60628	Cluster -1101		alpha-1,4-glucosidase activity [GO:0004558];alpha-amylase activity [GO:0004556];glucan 1,4-alpha-maltotriohydrolase activity [GO:0033934];oligo-1,6-glucosidase activity [GO:0004574];sucrose alpha-glucosidase activity [GO:0004575]	maltose catabolic process [GO:0000025];sucrose catabolic process [GO:0005987]	ncr:NCU07860	18	18	18	46.3	46.3	46.3	57.196	0	115.98	2627600000	97	Q7SBU9	Q7SBU9	2959	tr|Q7SBU9|Q7SBU9_NEUCR Alpha-glucosidase OS=Neurospora crassa (strain ATCC 24698 / 74-OR23-1A / CBS 708.71 / DSM 1257 / FGSC 987) OX=367110 GN=gh13-5 PE=3 SV=2	gh13-5 NCU07860	Alpha-glucosidase
25.4332	25.4861	25.1385	25.6322	24.5846	21.2975	22.9561	22.1718	21.3773	21.9679	22.2128	21.8411	21.9978	21.5179	22.103	22.0814	+	wtA_M_ccg8_M	2.79427	Cluster -1458					Golgi membrane [GO:0000139]	UDP-galactose transmembrane transporter activity [GO:0005459]	UDP-galactose transmembrane import into Golgi lumen [GO:0097624]	ncr:NCU09792	3	3	3	9.5	9.5	9.5	50.463	0	28.016	204370000	7	Q7S601	Q7S601	2297	tr|Q7S601|Q7S601_NEUCR UDP-galactose transporter Gms1 OS=Neurospora crassa (strain ATCC 24698 / 74-OR23-1A / CBS 708.71 / DSM 1257 / FGSC 987) OX=367110 GN=NCU09792 PE=3 SV=1	NCU09792	UDP-galactose transporter Gms1
24.4104	25.4502	25.4149	24.708	22.259	21.63	23.6341	20.6375	24.4574	24.6177	20.5661	21.1414	22.8008	24.6379	25.2544	24.6525	+	wtA_M_ccg8_M	2.79128	Cluster -1458					membrane [GO:0016020]			ncr:NCU07695	2	2	2	7.6	7.6	7.6	45.628	0	5.1784	242020000	3	V5IMC8;V5IM21	V5IMC8;V5IM21	4239	tr|V5IMC8|V5IMC8_NEUCR Uncharacterized protein OS=Neurospora crassa (strain ATCC 24698 / 74-OR23-1A / CBS 708.71 / DSM 1257 / FGSC 987) OX=367110 GN=NCU07695 PE=4 SV=1;tr|V5IM21|V5IM21_NEUCR Uncharacterized protein OS=Neurospora crassa (strain ATCC 24698 /	NCU07695;NCU07695	Uncharacterized protein;Uncharacterized protein
23.9927	23.9016	24.3634	23.9263	21.661	21.6877	21.8324	22.253	22.129	21.0953	21.2053	20.7622	21.2661	22.5108	20.8886	21.3642	+	wtA_M_ccg8_M	2.78653	Cluster -1458					fungal-type vacuole [GO:0000324];plasma membrane [GO:0005886]			ncr:NCU05068	1	1	1	3.3	3.3	3.3	36.662	0	5.6577	52998000	4	Q7RWL6	Q7RWL6	1221	tr|Q7RWL6|Q7RWL6_NEUCR RTA1-domain-containing protein OS=Neurospora crassa (strain ATCC 24698 / 74-OR23-1A / CBS 708.71 / DSM 1257 / FGSC 987) OX=367110 GN=NCU05068 PE=4 SV=1	NCU05068	RTA1-domain-containing protein
24.012	24.4872	24.3504	24.2838	21.8169	21.2503	21.736	21.6956	20.7235	21.0435	20.7983	21.0298	20.4319	22.2398	20.8264	23.1974	+	wtA_M_ccg8_M	2.78138	Cluster -1458								ncr:NCU08179	3	3	3	7.6	7.6	7.6	51.828	0	12.576	120170000	11	Q7S4B4	Q7S4B4	2090	tr|Q7S4B4|Q7S4B4_NEUCR Beta-glucuronidase C-terminal domain-containing protein OS=Neurospora crassa (strain ATCC 24698 / 74-OR23-1A / CBS 708.71 / DSM 1257 / FGSC 987) OX=367110 GN=NCU08179 PE=4 SV=3	NCU08179	Beta-glucuronidase C-terminal domain-containing protein
25.4631	26.0779	25.3533	26.0799	21.0311	22.4905	24.1899	24.1717	23.2456	19.8478	23.5081	19.8331	25.7208	25.4569	25.5763	25.5167	+	wtA_M_ccg8_M	2.77278	Cluster -1458	+	wtA_C_ccg8_C	-3.95903	Cluster -1105	membrane [GO:0016020]			ncr:NCU00332	13	13	13	28.8	28.8	28.8	61.317	0	38.581	1439900000	69	Q7RZN2	Q7RZN2	1609	tr|Q7RZN2|Q7RZN2_NEUCR Uncharacterized protein OS=Neurospora crassa (strain ATCC 24698 / 74-OR23-1A / CBS 708.71 / DSM 1257 / FGSC 987) OX=367110 GN=NCU00332 PE=4 SV=1	NCU00332	Uncharacterized protein
25.6716	25.6758	25.7461	26.1567	24.4385	22.0307	21.5661	25.1651	24.9698	21.2071	24.6177	23.2412	25.6872	25.7804	25.7867	26.1738	+	wtA_M_ccg8_M	2.76834	Cluster -1458	+	wtA_C_ccg8_C	-1.98736	Cluster -1105	membrane [GO:0016020]			ncr:NCU12151	2	2	2	13.7	13.7	13.7	17.048	0	7.4473	485790000	13	V5IMC9	V5IMC9	4261	tr|V5IMC9|V5IMC9_NEUCR DUF423-domain-containing protein OS=Neurospora crassa (strain ATCC 24698 / 74-OR23-1A / CBS 708.71 / DSM 1257 / FGSC 987) OX=367110 GN=NCU12151 PE=4 SV=1	NCU12151	DUF423-domain-containing protein
24.5943	24.9844	24.9453	24.6128	21.1117	22.1782	21.7457	23.4619	26.3172	26.1456	26.3826	25.9223	25.7	25.5447	25.2434	25.3729	+	wtA_M_ccg8_M	2.76807	Cluster -1458	+	wtA_C_ccg8_C	0.726671	Cluster -1101		kinase activity [GO:0016301];protein-ribulosamine 3-kinase activity [GO:0102193]		ncr:NCU09611	12	12	12	55.2	55.2	55.2	35.949	0	37.119	1538200000	63	Q1K8M9	Q1K8M9	1001	tr|Q1K8M9|Q1K8M9_NEUCR protein-ribulosamine 3-kinase OS=Neurospora crassa (strain ATCC 24698 / 74-OR23-1A / CBS 708.71 / DSM 1257 / FGSC 987) OX=367110 GN=NCU09611 PE=3 SV=1	NCU09611	protein-ribulosamine 3-kinase (EC 2.7.1.172)
26.1633	25.7784	25.8145	25.9498	23.0839	24.4235	21.7113	23.4347	20.9812	22.0312	21.0338	20.819	22.129	21.5485	22.5117	21.4942	+	wtA_M_ccg8_M	2.76314	Cluster -1458					membrane [GO:0016020]	amino acid transmembrane transporter activity [GO:0015171]	amino acid transmembrane transport [GO:0003333]	ncr:NCU07129	5	5	5	10	10	10	62.071	0	13.07	661750000	23	Q7S6C3	Q7S6C3	2336	tr|Q7S6C3|Q7S6C3_NEUCR Amino-acid permease inda1 OS=Neurospora crassa (strain ATCC 24698 / 74-OR23-1A / CBS 708.71 / DSM 1257 / FGSC 987) OX=367110 GN=NCU07129 PE=4 SV=2	NCU07129	Amino-acid permease inda1
26.9064	26.9696	27.004	26.7959	23.1081	23.8573	24.6073	25.0576	28.3439	30.0785	28.6252	28.9451	27.5128	27.3443	27.5943	27.5544	+	wtA_M_ccg8_M	2.76142	Cluster -1458	+	wtA_C_ccg8_C	1.49674	Cluster -1101				ncr:NCU00838	21	21	21	75.9	75.9	75.9	38.411	0	323.31	22363000000	247	Q7SDA1	Q7SDA1	3103	tr|Q7SDA1|Q7SDA1_NEUCR 3-dehydroshikimate dehydratase OS=Neurospora crassa (strain ATCC 24698 / 74-OR23-1A / CBS 708.71 / DSM 1257 / FGSC 987) OX=367110 GN=NCU00838 PE=4 SV=1	NCU00838	3-dehydroshikimate dehydratase
26.6288	26.3737	26.9992	27.4458	24.3115	24.2991	24.0947	23.73	22.222	22.1087	22.0289	21.1409	22.6624	21.9253	21.5548	22.1463	+	wtA_M_ccg8_M	2.75302	Cluster -1458					cytoplasm [GO:0005737]	allantoinase activity [GO:0004038];metal ion binding [GO:0046872]	allantoin assimilation pathway [GO:0009442];purine nucleobase catabolic process [GO:0006145]	ncr:NCU02296	13	13	13	32.3	32.3	32.3	60.541	0	66.646	1050700000	36	Q7S574	Q7S574	2209	tr|Q7S574|Q7S574_NEUCR Allantoinase OS=Neurospora crassa (strain ATCC 24698 / 74-OR23-1A / CBS 708.71 / DSM 1257 / FGSC 987) OX=367110 GN=aln-1 PE=4 SV=1	aln-1 NCU02296	Allantoinase
24.4415	23.6509	24.12	24.3956	20.7779	21.8899	22.1231	22.5699	27.0854	26.5936	26.831	26.5545	26.7813	26.9944	26.7767	26.7234	+	wtA_M_ccg8_M	2.74547	Cluster -1458					cytoplasm [GO:0005737];mitochondrion [GO:0005739]	acetyltransferase activity [GO:0016407];lipoic acid binding [GO:0031405]		ncr:NCU02704	24	24	24	59.4	59.4	59.4	60.392	0	182.62	5811500000	167	Q7SH25	Q7SH25	3619	tr|Q7SH25|Q7SH25_NEUCR Dihydrolipoamide acetyltransferase component of pyruvate dehydrogenase complex OS=Neurospora crassa (strain ATCC 24698 / 74-OR23-1A / CBS 708.71 / DSM 1257 / FGSC 987) OX=367110 GN=NCU02704 PE=3 SV=1	NCU02704	Dihydrolipoamide acetyltransferase component of pyruvate dehydrogenase complex (EC 2.3.1.-)
26.0989	26.0407	26.1012	26.5452	23.8886	21.6028	20.9067	24.5788	25.0696	25.3378	25.4524	25.172	25.37	25.274	25.5031	24.9048	+	wtA_M_ccg8_M	2.73143	Cluster -1458								ncr:NCU00863	8	8	8	26.6	26.6	26.6	48.479	0	24.85	1163100000	26	Q7SFG8	Q7SFG8	3388	tr|Q7SFG8|Q7SFG8_NEUCR Transcriptional regulator OS=Neurospora crassa (strain ATCC 24698 / 74-OR23-1A / CBS 708.71 / DSM 1257 / FGSC 987) OX=367110 GN=NCU00863 PE=4 SV=1	NCU00863	Transcriptional regulator
32.6678	32.5902	32.573	32.7161	29.2945	29.6774	30.5038	30.1583	30.5267	31.182	30.7088	30.5673	29.205	29.6467	28.8332	29.2476	+	wtA_M_ccg8_M	2.72825	Cluster -1458	+	wtA_C_ccg8_C	1.51307	Cluster -1101	cytosol [GO:0005829]	aldose reductase (NADPH) activity [GO:0004032]	arabinose catabolic process [GO:0019568];cellular response to oxidative stress [GO:0034599];D-xylose catabolic process [GO:0042843]	ncr:NCU04510	26	26	26	76.1	76.1	76.1	36.282	0	323.31	203140000000	461	Q7RY53	Q7RY53	1397	tr|Q7RY53|Q7RY53_NEUCR Aldose reductase OS=Neurospora crassa (strain ATCC 24698 / 74-OR23-1A / CBS 708.71 / DSM 1257 / FGSC 987) OX=367110 GN=gcy-3 PE=4 SV=2	gcy-3 NCU04510	Aldose reductase
27.7051	27.6948	27.7067	27.689	23.5081	24.1959	25.1562	27.0302	31.0877	29.798	31.1928	30.8381	31.8932	31.4852	31.98	31.4208	+	wtA_M_ccg8_M	2.72628	Cluster -1458								ncr:NCU04605	18	18	18	85.9	85.9	85.9	14.24	0	323.31	78752000000	271	Q1K6B5	Q1K6B5	638	tr|Q1K6B5|Q1K6B5_NEUCR Calcofluor white hypersensitive protein OS=Neurospora crassa (strain ATCC 24698 / 74-OR23-1A / CBS 708.71 / DSM 1257 / FGSC 987) OX=367110 GN=NCU04605 PE=4 SV=1	NCU04605	Calcofluor white hypersensitive protein
25.4309	24.485	24.5621	25.2895	21.3277	23.3502	21.8939	22.4146	27.7029	28.4074	27.6887	28.1992	26.3958	26.5256	25.9752	26.3342	+	wtA_M_ccg8_M	2.69528	Cluster -1458	+	wtA_C_ccg8_C	1.69184	Cluster -1101		catalytic activity [GO:0003824]		ncr:NCU00187	18	18	18	81.3	81.3	81.3	33.635	0	247.07	7325100000	129	Q7RXA0	Q7RXA0	1293	tr|Q7RXA0|Q7RXA0_NEUCR Carboxyvinyl-carboxyphosphonate phosphorylmutase OS=Neurospora crassa (strain ATCC 24698 / 74-OR23-1A / CBS 708.71 / DSM 1257 / FGSC 987) OX=367110 GN=mig-11 PE=4 SV=1	mig-11 NCU00187	Carboxyvinyl-carboxyphosphonate phosphorylmutase
25.598	24.0058	25.4788	25.2431	19.9985	21.6608	22.2417	24.6109	30.6295	33.0743	30.8024	31.565	29.7013	28.9342	31.4286	30.4745	+	wtA_M_ccg8_M	2.68719	Cluster -1458								ncr:NCU01555	10	10	10	25.5	25.5	25.5	22.098	0	271.49	51980000000	148	Q1K4Y1	Q1K4Y1	460	tr|Q1K4Y1|Q1K4Y1_NEUCR Uncharacterized protein OS=Neurospora crassa (strain ATCC 24698 / 74-OR23-1A / CBS 708.71 / DSM 1257 / FGSC 987) OX=367110 GN=NCU01555 PE=4 SV=2	NCU01555	Uncharacterized protein
24.5582	24.3425	24.8239	24.2672	22.4513	22.9112	21.4206	21.2149	24.5523	26.2563	25.4085	25.7266	20.7737	22.5043	22.0635	23.6977	+	wtA_M_ccg8_M	2.68682	Cluster -1458	+	wtA_C_ccg8_C	3.13647	Cluster -1101		methyltransferase activity [GO:0008168]		ncr:NCU00304	9	9	9	34.5	34.5	34.5	42.622	0	54.039	957300000	33	Q7RZR0	Q7RZR0	1614	tr|Q7RZR0|Q7RZR0_NEUCR S-adenosyl-L-methionine-dependent methyltransferase OS=Neurospora crassa (strain ATCC 24698 / 74-OR23-1A / CBS 708.71 / DSM 1257 / FGSC 987) OX=367110 GN=NCU00304 PE=4 SV=1	NCU00304	S-adenosyl-L-methionine-dependent methyltransferase
28.7213	28.8084	28.588	28.5576	24.1239	25.4787	26.5286	27.8115	28.0367	28.4587	28.6088	28.4639	26.7416	27.2708	27.1293	26.9118	+	wtA_M_ccg8_M	2.68311	Cluster -1458	+	wtA_C_ccg8_C	1.37865	Cluster -1101				ncr:NCU03313	14	14	14	97	97	97	18.2	0	147.28	11168000000	148	Q7SEN1	Q7SEN1	3276	tr|Q7SEN1|Q7SEN1_NEUCR Uncharacterized protein OS=Neurospora crassa (strain ATCC 24698 / 74-OR23-1A / CBS 708.71 / DSM 1257 / FGSC 987) OX=367110 GN=NCU03313 PE=4 SV=1	NCU03313	Uncharacterized protein
25.382	25.7618	25.6005	25.678	21.742	22.7527	23.7073	23.9855	27.037	26.3537	27.1127	26.09	27.4598	27.0696	27.3307	26.8038	+	wtA_M_ccg8_M	2.67253	Cluster -1458					endoplasmic reticulum membrane [GO:0005789]	Delta14-sterol reductase activity [GO:0050613]	ergosterol biosynthetic process [GO:0006696]	ncr:NCU04921	11	11	11	29.5	29.5	29.5	42.723	0	57.534	2826500000	97	Q7S3U6	Q7S3U6	2045	tr|Q7S3U6|Q7S3U6_NEUCR DUF1295 domain-containing protein OS=Neurospora crassa (strain ATCC 24698 / 74-OR23-1A / CBS 708.71 / DSM 1257 / FGSC 987) OX=367110 GN=NCU04921 PE=4 SV=2	NCU04921	DUF1295 domain-containing protein
26.3273	26.3957	26.87	25.5419	22.6271	23.7836	23.9578	24.112	22.0091	21.2809	20.8594	21.6306	21.9782	21.9465	22.8199	22.9679	+	wtA_M_ccg8_M	2.66358	Cluster -1458								ncr:NCU06081	10	10	10	38.4	38.4	38.4	42.562	0	51.283	745190000	21	V5IKJ0	V5IKJ0	4115	tr|V5IKJ0|V5IKJ0_NEUCR Uncharacterized protein OS=Neurospora crassa (strain ATCC 24698 / 74-OR23-1A / CBS 708.71 / DSM 1257 / FGSC 987) OX=367110 GN=NCU06081 PE=4 SV=1	NCU06081	Uncharacterized protein
25.2893	25.0111	24.931	24.7979	21.7346	21.4282	22.7821	23.4659	26.2783	26.4153	26.7409	25.8531	25.6055	25.2913	25.5369	25.7527	+	wtA_M_ccg8_M	2.65461	Cluster -1458								ncr:NCU02526	11	11	11	78.1	78.1	78.1	23.915	0	255.74	1441000000	69	Q7SHT7	Q7SHT7	3728	tr|Q7SHT7|Q7SHT7_NEUCR Uncharacterized protein OS=Neurospora crassa (strain ATCC 24698 / 74-OR23-1A / CBS 708.71 / DSM 1257 / FGSC 987) OX=367110 GN=NCU02526 PE=4 SV=2	NCU02526	Uncharacterized protein
24.8412	23.7995	24.409	23.4292	21.7285	21.3248	22.0513	21.6833	24.9918	24.631	25.5312	25.1275	26.0447	25.759	25.885	26.1072	+	wtA_M_ccg8_M	2.64609	Cluster -1458	+	wtA_C_ccg8_C	-0.878613	Cluster -1105	endoplasmic reticulum membrane [GO:0005789]	protein folding chaperone [GO:0044183]	protein insertion into ER membrane [GO:0045048]	ncr:NCU03193	3	3	3	31.3	31.3	31.3	12.416	0	69.609	918610000	27	Q7SGX6	Q7SGX6	3598	tr|Q7SGX6|Q7SGX6_NEUCR Uncharacterized protein OS=Neurospora crassa (strain ATCC 24698 / 74-OR23-1A / CBS 708.71 / DSM 1257 / FGSC 987) OX=367110 GN=NCU03193 PE=4 SV=1	NCU03193	Uncharacterized protein
28.1428	28.0636	28.1332	27.956	24.1178	24.9278	26.0377	26.6392	32.1262	31.9856	32.4206	32.2973	31.5682	31.6683	31.898	31.2947	+	wtA_M_ccg8_M	2.64325	Cluster -1458								ncr:NCU07273	16	16	16	94.3	94.3	94.3	18.196	0	323.31	141890000000	272	Q7S943	Q7S943	2651	tr|Q7S943|Q7S943_NEUCR Bet v1-like protein OS=Neurospora crassa (strain ATCC 24698 / 74-OR23-1A / CBS 708.71 / DSM 1257 / FGSC 987) OX=367110 GN=NCU07273 PE=4 SV=1	NCU07273	Bet v1-like protein
25.2799	25.063	25.4458	24.8098	23.8972	21.239	24.0178	22.8577	24.4514	21.4512	24.5822	23.7763	25.1552	25.0085	24.8503	25.0923	+	wtA_M_ccg8_M	2.63134	Cluster -1458					EMC complex [GO:0072546]		autophagosome assembly [GO:0000045]	ncr:NCU11402	1	1	1	13.1	13.1	13.1	14.159	0	3.0253	298970000	5	A7UXB6	A7UXB6	98	tr|A7UXB6|A7UXB6_NEUCR ER membrane protein complex subunit 6 OS=Neurospora crassa (strain ATCC 24698 / 74-OR23-1A / CBS 708.71 / DSM 1257 / FGSC 987) OX=367110 GN=NCU11402 PE=3 SV=2	NCU11402	ER membrane protein complex subunit 6
26.3252	26.4537	26.3285	26.2345	23.1803	23.9218	24.2942	23.4405	25.0283	24.6931	25.1993	25.1786	24.979	24.8579	25.3589	25.0202	+	wtA_M_ccg8_M	2.62626	Cluster -1458								ncr:NCU00166	7	7	7	39.8	39.8	39.8	25.001	0	44.256	1495500000	68	Q7RXP2	Q7RXP2	1340	tr|Q7RXP2|Q7RXP2_NEUCR Isochorismatase domain-containing protein 2A OS=Neurospora crassa (strain ATCC 24698 / 74-OR23-1A / CBS 708.71 / DSM 1257 / FGSC 987) OX=367110 GN=NCU00166 PE=3 SV=3	NCU00166	Isochorismatase domain-containing protein 2A
26.3282	25.7829	26.2843	26.2186	22.7214	21.0595	23.6737	24.7485	26.5635	27.0085	26.4039	26.4986	24.3249	25.7459	26.4196	25.3549	+	wtA_M_ccg8_M	2.62491	Cluster -1458						hydrolase activity [GO:0016787]	secondary metabolite biosynthetic process [GO:0044550]	ncr:NCU04908	10	10	10	38.4	38.4	38.4	38.542	0	65.13	1503000000	47	Q7S3V9	Q7S3V9	2048	tr|Q7S3V9|Q7S3V9_NEUCR Metallo-beta-lactamase domain-containing protein OS=Neurospora crassa (strain ATCC 24698 / 74-OR23-1A / CBS 708.71 / DSM 1257 / FGSC 987) OX=367110 GN=NCU04908 PE=4 SV=2	NCU04908	Metallo-beta-lactamase domain-containing protein
24.1576	24.2275	24.6192	24.5194	21.7003	22.1243	21.938	23.5765	25.5827	26.2565	26.0086	26.3893	25.7873	25.3632	25.1208	25.5575	+	wtA_M_ccg8_M	2.61621	Cluster -1458						heme binding [GO:0020037];oxygen binding [GO:0019825]		ncr:NCU07352	10	10	10	43.2	43.2	43.2	34.898	0	83.221	1319100000	39	V5IR89	V5IR89	4568	tr|V5IR89|V5IR89_NEUCR Globin-sensor domain-containing protein OS=Neurospora crassa (strain ATCC 24698 / 74-OR23-1A / CBS 708.71 / DSM 1257 / FGSC 987) OX=367110 GN=NCU07352 PE=4 SV=1	NCU07352	Globin-sensor domain-containing protein
25.5223	25.2705	25.5926	25.3666	23.5128	22.1045	23.6809	22.0051	25.9585	25.9091	26.1254	26.2553	25.0367	24.8136	24.6306	24.5008	+	wtA_M_ccg8_M	2.61215	Cluster -1458	+	wtA_C_ccg8_C	1.31666	Cluster -1101	cytosol [GO:0005829]	hydroxymethylpyrimidine kinase activity [GO:0008902];phosphomethylpyrimidine kinase activity [GO:0008972];thiaminase activity [GO:0050334]	thiamine biosynthetic process [GO:0009228]	ncr:NCU07849	12	12	12	32.7	32.7	32.7	58.431	0	42.587	1332800000	61	U9W4I4;U9W804	U9W4I4;U9W804	4056	tr|U9W4I4|U9W4I4_NEUCR Thiamine-4 OS=Neurospora crassa (strain ATCC 24698 / 74-OR23-1A / CBS 708.71 / DSM 1257 / FGSC 987) OX=367110 GN=thi-4 PE=4 SV=1;tr|U9W804|U9W804_NEUCR Thiamine-4, variant OS=Neurospora crassa (strain ATCC 24698 / 74-OR23-1A / CBS 70	thi-4 NCU07849;thi-4 NCU07849	Thiamine-4;Thiamine-4, variant
27.7995	27.646	27.688	27.823	24.4615	25.0247	25.2419	25.8224	25.852	25.1973	25.4181	25.131	25.8747	25.5248	25.8254	25.4688	+	wtA_M_ccg8_M	2.6015	Cluster -1458						aldehyde-lyase activity [GO:0016832]	carbohydrate metabolic process [GO:0005975]	ncr:NCU05151	32	32	32	51	51	51	91.047	0	323.31	11212000000	243	Q1K591	Q1K591	508	tr|Q1K591|Q1K591_NEUCR Phosphoketolase OS=Neurospora crassa (strain ATCC 24698 / 74-OR23-1A / CBS 708.71 / DSM 1257 / FGSC 987) OX=367110 GN=NCU05151 PE=3 SV=1	NCU05151	Phosphoketolase
26.0261	27.1679	27.0331	27.1149	23.3008	23.5543	24.4814	25.6447	25.6319	22.8159	25.9541	24.2408	26.0806	27.7709	26.6636	26.6455	+	wtA_M_ccg8_M	2.59018	Cluster -1458					cytoplasm [GO:0005737]			ncr:NCU06076	6	6	6	87.4	87.4	87.4	9.611	0	15.79	1044300000	35	V5ILF5;V5IKD6;V5IKY0;V5IMF7	V5ILF5;V5IKD6;V5IKY0;V5IMF7	4186	tr|V5ILF5|V5ILF5_NEUCR DUF1748-domain-containing protein OS=Neurospora crassa (strain ATCC 24698 / 74-OR23-1A / CBS 708.71 / DSM 1257 / FGSC 987) OX=367110 GN=NCU06076 PE=4 SV=1;tr|V5IKD6|V5IKD6_NEUCR DUF1748-domain-containing protein OS=Neurospora crassa	NCU06076;NCU06076;NCU06076;NCU06076	DUF1748-domain-containing protein;DUF1748-domain-containing protein;DUF1748-domain-containing protein;DUF1748-domain-containing protein
26.9175	26.6657	27.0976	26.8709	23.2171	23.4184	24.8108	25.7514	31.15	31.5844	31.4911	31.4836	31.4893	31.5819	31.4924	31.4637	+	wtA_M_ccg8_M	2.5885	Cluster -1458					eisosome filament [GO:0036286];plasma membrane [GO:0005886]	lipid binding [GO:0008289]	eisosome assembly [GO:0070941];endocytosis [GO:0006897]	ncr:NCU02540	22	22	22	82.6	82.6	82.6	37.127	0	323.31	84045000000	295	Q7SHS4	Q7SHS4	3722	tr|Q7SHS4|Q7SHS4_NEUCR Meiotic expression up-regulated protein 14 OS=Neurospora crassa (strain ATCC 24698 / 74-OR23-1A / CBS 708.71 / DSM 1257 / FGSC 987) OX=367110 GN=NCU02540 PE=4 SV=3	NCU02540	Meiotic expression up-regulated protein 14
25.6414	25.6278	25.7107	25.0365	23.6837	22.7797	24.4399	20.8018	25.0625	25.5393	25.1386	25.5391	24.3534	23.6487	23.9894	24.049	+	wtA_M_ccg8_M	2.57783	Cluster -1458	+	wtA_C_ccg8_C	1.30976	Cluster -1101		ATP binding [GO:0005524];ATP:ADP adenylyltransferase activity [GO:0003877]	nucleotide metabolic process [GO:0009117]	ncr:NCU11368	10	10	10	31.2	31.2	31.2	47.144	0	21.67	849630000	44	A7UX34	A7UX34	85	tr|A7UX34|A7UX34_NEUCR 5,5-P-1,P-4-tetraphosphate phosphorylase 2 OS=Neurospora crassa (strain ATCC 24698 / 74-OR23-1A / CBS 708.71 / DSM 1257 / FGSC 987) OX=367110 GN=NCU11368 PE=4 SV=1	NCU11368	5',5'''-P-1,P-4-tetraphosphate phosphorylase 2
27.6352	27.8327	27.7972	27.8099	23.8892	24.6326	26.1179	26.1535	21.8965	21.962	18.926	19.1514	18.1863	21.6519	18.8356	21.5342	+	wtA_M_ccg8_M	2.57047	Cluster -1458					membrane [GO:0016020]	3-phytase activity [GO:0016158];acid phosphatase activity [GO:0003993]		ncr:NCU03255	12	12	12	21	21	21	66.467	0	103.28	3966100000	68	Q7SEH2	Q7SEH2	3244	tr|Q7SEH2|Q7SEH2_NEUCR 3-phytase OS=Neurospora crassa (strain ATCC 24698 / 74-OR23-1A / CBS 708.71 / DSM 1257 / FGSC 987) OX=367110 GN=NCU03255 PE=3 SV=2	NCU03255	3-phytase (EC 3.1.3.8)
25.474	24.9526	25.3239	25.372	23.6143	23.2039	21.9466	22.1309	26.2033	26.9333	26.4787	26.7131	25.6385	26.2389	26.2166	25.9386	+	wtA_M_ccg8_M	2.55672	Cluster -1458					cytoplasm [GO:0005737]	aspartic-type endopeptidase activity [GO:0004190]	protein transport [GO:0015031];proteolysis [GO:0006508]	ncr:NCU05292	15	15	15	51.7	51.7	51.7	47.769	0	222.96	3257200000	128	Q7S906	Q7S906	2632	sp|Q7S906|DDI1_NEUCR DNA damage-inducible protein 1 OS=Neurospora crassa (strain ATCC 24698 / 74-OR23-1A / CBS 708.71 / DSM 1257 / FGSC 987) OX=367110 GN=ddi-1 PE=3 SV=2	ddi-1 NCU05292	DNA damage-inducible protein 1 (EC 3.4.23.-)
22.1492	23.3095	23.6743	23.1676	20.9206	22.1474	20.079	18.953	22.3694	20.4234	21.206	20.5333	27.1217	27.4978	27.9756	25.5914	+	wtA_M_ccg8_M	2.55018	Cluster -1458	+	wtA_C_ccg8_C	-5.91361	Cluster -1105		FAD binding [GO:0071949];oxidoreductase activity [GO:0016491];oxidoreductase activity, acting on paired donors, with incorporation or reduction of molecular oxygen, NAD(P)H as one donor, and incorporation of one atom of oxygen [GO:0016709]		ncr:NCU06804	26	26	26	49.5	49.5	49.5	71.238	0	193.61	2057000000	75	Q1K8X6	Q1K8X6	1025	tr|Q1K8X6|Q1K8X6_NEUCR Phenol 2-monooxygenase OS=Neurospora crassa (strain ATCC 24698 / 74-OR23-1A / CBS 708.71 / DSM 1257 / FGSC 987) OX=367110 GN=NCU06804 PE=3 SV=1	NCU06804	Phenol 2-monooxygenase
25.7517	26.1219	25.861	25.578	23.6614	23.5039	22.8579	23.0922	22.6051	21.5522	21.5842	20.7116	22.087	21.0785	21.8372	21.6519	+	wtA_M_ccg8_M	2.54929	Cluster -1458								ncr:NCU00774	9	9	9	30.2	30.2	30.2	41.946	0	28.284	648630000	25	Q7SFV5	Q7SFV5	3439	tr|Q7SFV5|Q7SFV5_NEUCR Uncharacterized protein OS=Neurospora crassa (strain ATCC 24698 / 74-OR23-1A / CBS 708.71 / DSM 1257 / FGSC 987) OX=367110 GN=NCU00774 PE=4 SV=1	NCU00774	Uncharacterized protein
27.6164	27.6821	27.6574	27.5743	24.5478	24.9385	25.3139	25.5376	28.806	28.4689	28.7624	28.6716	28.0529	27.6738	28.0532	27.7017	+	wtA_M_ccg8_M	2.54811	Cluster -1458	+	wtA_C_ccg8_C	0.806818	Cluster -1101		catalytic activity [GO:0003824]		ncr:NCU00864	13	13	13	66.8	66.8	66.8	29.979	0	318.41	16347000000	193	Q7SFG7	Q7SFG7	3387	tr|Q7SFG7|Q7SFG7_NEUCR TIM-barrel enzyme family protein OS=Neurospora crassa (strain ATCC 24698 / 74-OR23-1A / CBS 708.71 / DSM 1257 / FGSC 987) OX=367110 GN=NCU00864 PE=4 SV=1	NCU00864	TIM-barrel enzyme family protein
28.4498	28.4661	28.5342	28.4908	25.2667	26.0437	26.4625	26.0007	25.9911	26.9264	26.6211	26.4479	24.4541	25.2325	24.9644	25.2134	+	wtA_M_ccg8_M	2.54184	Cluster -1458	+	wtA_C_ccg8_C	1.53052	Cluster -1101	cytosol [GO:0005829]	aldose reductase (NADPH) activity [GO:0004032]		ncr:NCU01906	15	15	15	61.9	61.9	61.9	34.636	0	197.51	6453100000	106	Q7SHA0	Q7SHA0	3654	tr|Q7SHA0|Q7SHA0_NEUCR GCY protein OS=Neurospora crassa (strain ATCC 24698 / 74-OR23-1A / CBS 708.71 / DSM 1257 / FGSC 987) OX=367110 GN=NCU01906 PE=4 SV=2	NCU01906	GCY protein
24.609	25.087	24.8605	24.8044	22.2134	20.8082	22.3554	23.8173	21.67	20.5069	21.798	20.3874	23.9032	23.3867	24.0146	23.6039	+	wtA_M_ccg8_M	2.54161	Cluster -1458	+	wtA_C_ccg8_C	-2.63651	Cluster -1105				ncr:NCU08076	10	10	10	21.6	21.6	21.6	63.324	0	17.342	512270000	40	Q7SGK8	Q7SGK8	3547	tr|Q7SGK8|Q7SGK8_NEUCR TPR domain-containing protein OS=Neurospora crassa (strain ATCC 24698 / 74-OR23-1A / CBS 708.71 / DSM 1257 / FGSC 987) OX=367110 GN=NCU08076 PE=4 SV=1	NCU08076	TPR domain-containing protein
25.9022	25.9725	25.7897	25.2783	22.5465	23.1351	23.6897	24.2397	25.6845	24.7839	25.5507	25.4923	25.7254	26.2527	26.126	25.9976	+	wtA_M_ccg8_M	2.50348	Cluster -1458					cytoplasm [GO:0005737];membrane [GO:0016020];mitochondrion [GO:0005739]			ncr:NCU07915	5	5	5	17.9	17.9	17.9	32.119	0	4.8038	1133200000	24	Q7SA03	Q7SA03	2758	tr|Q7SA03|Q7SA03_NEUCR Integral membrane protein OS=Neurospora crassa (strain ATCC 24698 / 74-OR23-1A / CBS 708.71 / DSM 1257 / FGSC 987) OX=367110 GN=NCU07915 PE=3 SV=1	NCU07915	Integral membrane protein
23.7674	23.7727	23.7638	23.9093	21.5165	22.5406	20.7981	22.086	23.8017	24.0273	23.4756	23.3641	23.2259	23.5918	23.1115	23.5681	+	wtA_M_ccg8_M	2.49964	Cluster -1458								ncr:NCU09108	3	3	3	13.2	13.2	13.2	46.126	0	7.5604	173760000	9	V5IPM0	V5IPM0	4443	tr|V5IPM0|V5IPM0_NEUCR DUF2406 domain-containing protein OS=Neurospora crassa (strain ATCC 24698 / 74-OR23-1A / CBS 708.71 / DSM 1257 / FGSC 987) OX=367110 GN=NCU09108 PE=4 SV=1	NCU09108	DUF2406 domain-containing protein
23.4997	24.0939	24.9752	24.4243	22.1203	21.9018	21.2189	21.7662	21.3003	21.6882	21.9989	21.5326	21.4325	23.8705	19.9069	21.468	+	wtA_M_ccg8_M	2.4965	Cluster -1458					membrane [GO:0016020]			ncr:NCU01297	5	5	5	14.4	14.4	14.4	52.805	0	11.626	184000000	20	Q1K7W7	Q1K7W7	893	tr|Q1K7W7|Q1K7W7_NEUCR Uncharacterized protein OS=Neurospora crassa (strain ATCC 24698 / 74-OR23-1A / CBS 708.71 / DSM 1257 / FGSC 987) OX=367110 GN=NCU01297 PE=4 SV=1	NCU01297	Uncharacterized protein
24.6383	23.6809	24.5992	24.0911	20.1596	22.3223	21.0161	24.2323	26.0588	25.5398	25.6393	26.0114	25.5517	26.0832	25.9179	25.9564	+	wtA_M_ccg8_M	2.4949	Cluster -1458					delta DNA polymerase complex [GO:0043625]	DNA binding [GO:0003677]	DNA strand elongation involved in DNA replication [GO:0006271]	ncr:NCU03763	5	5	5	17.5	17.5	17.5	58.146	0	30.891	577900000	16	Q1K7B3	Q1K7B3	793	tr|Q1K7B3|Q1K7B3_NEUCR DNA polymerase delta subunit 2 OS=Neurospora crassa (strain ATCC 24698 / 74-OR23-1A / CBS 708.71 / DSM 1257 / FGSC 987) OX=367110 GN=NCU03763 PE=3 SV=1	NCU03763	DNA-directed DNA polymerase (EC 2.7.7.7)
24.8225	24.5203	24.57	24.376	21.0037	21.9021	22.7723	22.646	23.9294	23.2664	24.1889	24.2085	23.465	24.2037	23.6056	23.4139	+	wtA_M_ccg8_M	2.4912	Cluster -1458						6-phosphogluconolactonase activity [GO:0017057];carboxy-cis,cis-muconate cyclase activity [GO:0047768]	beta-ketoadipate pathway [GO:0042952]	ncr:NCU04071	7	7	7	23.8	23.8	23.8	41.328	0	11.229	531840000	38	P38677	P38677	340	sp|P38677|CMLE_NEUCR Carboxy-cis,cis-muconate cyclase OS=Neurospora crassa (strain ATCC 24698 / 74-OR23-1A / CBS 708.71 / DSM 1257 / FGSC 987) OX=367110 GN=NCU04071 PE=1 SV=3	NCU04071	Carboxy-cis,cis-muconate cyclase (EC 5.5.1.5) (3-carboxy-cis,cis-muconate lactonizing enzyme) (CMLE)
24.3729	25.2561	24.4152	24.0585	22.4007	22.7177	21.7306	22.4053	23.3986	24.3931	23.8207	24.2557	24.5669	24.2924	24.0809	24.7369	+	wtA_M_ccg8_M	2.48524	Cluster -1458					membrane [GO:0016020]	hydrolase activity [GO:0016787]		ncr:NCU06375	9	9	9	32.2	32.2	32.2	48	0	17.44	535990000	35	Q7S9T1	Q7S9T1	2724	tr|Q7S9T1|Q7S9T1_NEUCR Metallophosphoesterase domain-containing protein 2 OS=Neurospora crassa (strain ATCC 24698 / 74-OR23-1A / CBS 708.71 / DSM 1257 / FGSC 987) OX=367110 GN=NCU06375 PE=4 SV=1	NCU06375	Metallophosphoesterase domain-containing protein 2
31.3245	31.2969	31.1193	31.2158	28.4599	28.5401	28.7519	29.2768	29.8154	29.7	29.5186	29.5355	30.0544	29.8446	29.8384	29.5772	+	wtA_M_ccg8_M	2.48195	Cluster -1458					cytosol [GO:0005829]	catalase activity [GO:0004096];heme binding [GO:0020037];metal ion binding [GO:0046872]	cellular response to hydrogen peroxide [GO:0070301];hydrogen peroxide catabolic process [GO:0042744]	ncr:NCU05770	61	61	61	85.5	85.5	85.5	83.378	0	323.31	186280000000	1038	Q8X182	Q8X182	3857	sp|Q8X182|KATG_NEUCR Catalase-peroxidase OS=Neurospora crassa (strain ATCC 24698 / 74-OR23-1A / CBS 708.71 / DSM 1257 / FGSC 987) OX=367110 GN=katG PE=1 SV=2	katG cat-2 NCU05770	Catalase-peroxidase (CP) (EC 1.11.1.21) (Catalase-2) (Peroxidase/catalase)
26.8841	26.714	26.5754	26.6716	22.3333	24.2638	24.7748	25.5619	25.7004	25.4314	25.9699	26.118	25.3634	24.7859	25.5018	24.3996	+	wtA_M_ccg8_M	2.47779	Cluster -1458						flavin adenine dinucleotide binding [GO:0050660];monooxygenase activity [GO:0004497]		ncr:NCU09429	26	26	26	55.1	55.1	55.1	73.811	0	274.92	5572200000	203	Q7S0B3	Q7S0B3	1685	tr|Q7S0B3|Q7S0B3_NEUCR Flavin-containing monooxygenase OS=Neurospora crassa (strain ATCC 24698 / 74-OR23-1A / CBS 708.71 / DSM 1257 / FGSC 987) OX=367110 GN=NCU09429 PE=4 SV=1	NCU09429	Flavin-containing monooxygenase
28.8088	28.1648	28.3195	28.6946	26.3588	26.3155	25.8587	25.5626	27.1416	27.814	27.0273	27.7293	25.5163	26.2213	26.6629	26.2235	+	wtA_M_ccg8_M	2.47301	Cluster -1458	+	wtA_C_ccg8_C	1.27204	Cluster -1101				ncr:NCU02888	16	16	16	80.3	80.3	80.3	27.923	0	255.51	14913000000	216	Q7SHL6	Q7SHL6	3693	tr|Q7SHL6|Q7SHL6_NEUCR Uncharacterized protein OS=Neurospora crassa (strain ATCC 24698 / 74-OR23-1A / CBS 708.71 / DSM 1257 / FGSC 987) OX=367110 GN=NCU02888 PE=4 SV=1	NCU02888	Uncharacterized protein
24.9969	24.9829	24.679	24.8921	22.7645	22.9171	22.3806	22.6214	21.1311	22.4314	20.1035	20.9661	22.4589	21.854	20.5581	20.621	+	wtA_M_ccg8_M	2.47062	Cluster -1458					membrane [GO:0016020]			ncr:NCU08821	8	8	8	13.1	13.1	13.1	97.692	0	65.56	391320000	23	Q7S8E9	Q7S8E9	2545	tr|Q7S8E9|Q7S8E9_NEUCR Kelch repeat protein OS=Neurospora crassa (strain ATCC 24698 / 74-OR23-1A / CBS 708.71 / DSM 1257 / FGSC 987) OX=367110 GN=NCU08821 PE=4 SV=2	NCU08821	Kelch repeat protein
30.0903	30.1025	30.155	30.0627	26.345	27.0223	28.5157	28.6979	28.7664	28.456	28.8194	28.3597	27.3514	28.1095	27.0401	27.2933	+	wtA_M_ccg8_M	2.45738	Cluster -1458	+	wtA_C_ccg8_C	1.15178	Cluster -1101	membrane [GO:0016020]	calcium ion binding [GO:0005509];monooxygenase activity [GO:0004497]		ncr:NCU09043	16	16	16	57.9	57.9	57.9	34.185	0	323.31	24959000000	174	Q7S2T2	Q7S2T2	1937	tr|Q7S2T2|Q7S2T2_NEUCR Caleosin domain-containing protein OS=Neurospora crassa (strain ATCC 24698 / 74-OR23-1A / CBS 708.71 / DSM 1257 / FGSC 987) OX=367110 GN=NCU09043 PE=3 SV=1	NCU09043	Caleosin domain-containing protein
25.6023	26.4378	26.5055	26.459	23.5689	23.5715	23.6356	24.4077	21.7017	23.765	21.9474	22.9608	20.5962	21.4114	21.4791	22.2648	+	wtA_M_ccg8_M	2.45521	Cluster -1458								ncr:NCU00408	9	9	9	26.5	26.5	26.5	29.933	0	63.164	822440000	39	Q7RYQ2	Q7RYQ2	1474	tr|Q7RYQ2|Q7RYQ2_NEUCR C2H2-type domain-containing protein OS=Neurospora crassa (strain ATCC 24698 / 74-OR23-1A / CBS 708.71 / DSM 1257 / FGSC 987) OX=367110 GN=NCU00408 PE=4 SV=1	NCU00408	C2H2-type domain-containing protein
25.0061	25.0305	25.4126	25.3545	22.6799	22.4364	23.6982	23.1976	20.8901	21.5514	21.4418	21.7497	22.9099	22.0096	21.1811	21.7842	+	wtA_M_ccg8_M	2.445	Cluster -1458						heme binding [GO:0020037];iron ion binding [GO:0005506];monooxygenase activity [GO:0004497];oxidoreductase activity, acting on paired donors, with incorporation or reduction of molecular oxygen [GO:0016705]	antibiotic biosynthetic process [GO:0017000]	ncr:NCU11030	7	7	7	16	16	16	56.587	0	12.177	333070000	24	A7UVU5	A7UVU5	10	tr|A7UVU5|A7UVU5_NEUCR Cytochrome P450 OS=Neurospora crassa (strain ATCC 24698 / 74-OR23-1A / CBS 708.71 / DSM 1257 / FGSC 987) OX=367110 GN=NCU11030 PE=3 SV=2	NCU11030	Cytochrome P450
26.4448	25.8545	26.0379	26.1477	25.1103	24.6054	22.1217	23.5224	22.7533	24.6035	22.0376	22.359	22.4561	21.5682	22.3101	21.6821	+	wtA_M_ccg8_M	2.44159	Cluster -1458					cell surface [GO:0009986];extracellular region [GO:0005576];fungal-type cell wall [GO:0009277]	hydrolase activity, acting on glycosyl bonds [GO:0016798]	fungal-type cell wall organization [GO:0031505];polysaccharide catabolic process [GO:0000272]	ncr:NCU02668	4	4	4	21.6	21.6	21.6	46.197	0	93.996	550440000	18	Q7SH61	Q7SH61	3638	tr|Q7SH61|Q7SH61_NEUCR Cell wall synthesis protein-Penicillium chrysogenum OS=Neurospora crassa (strain ATCC 24698 / 74-OR23-1A / CBS 708.71 / DSM 1257 / FGSC 987) OX=367110 GN=NCU02668 PE=3 SV=1	NCU02668	Cell wall synthesis protein-Penicillium chrysogenum
29.5633	29.6349	29.7706	29.7793	26.4941	26.9529	27.7589	27.833	26.7682	27.1405	27.0151	27.0154	24.9417	24.9835	23.9503	25.3224	+	wtA_M_ccg8_M	2.42724	Cluster -1458	+	wtA_C_ccg8_C	2.18537	Cluster -1101		alcohol dehydrogenase (NADP+) activity [GO:0008106];zinc ion binding [GO:0008270]	alcohol metabolic process [GO:0006066]	ncr:NCU00260	23	23	23	72.3	72.3	72.3	39.386	0	303.86	14115000000	208	Q7RZV3	Q7RZV3	1634	tr|Q7RZV3|Q7RZV3_NEUCR Oxidoreductase OS=Neurospora crassa (strain ATCC 24698 / 74-OR23-1A / CBS 708.71 / DSM 1257 / FGSC 987) OX=367110 GN=NCU00260 PE=3 SV=1	NCU00260	alcohol dehydrogenase (NADP(+)) (EC 1.1.1.2)
24.5353	24.7201	24.8735	24.1112	21.4604	21.4968	21.9852	24.1934	21.9564	20.5648	20.5386	21.2137	21.8987	22.5341	22.5527	22.8535	+	wtA_M_ccg8_M	2.39758	Cluster -1458						hydrolase activity, acting on carbon-nitrogen (but not peptide) bonds [GO:0016810]		ncr:NCU06400	4	4	4	19.1	19.1	19.1	47.167	0	4.1646	185820000	7	Q7S9E7	Q7S9E7	2683	tr|Q7S9E7|Q7S9E7_NEUCR Amidohydrolase OS=Neurospora crassa (strain ATCC 24698 / 74-OR23-1A / CBS 708.71 / DSM 1257 / FGSC 987) OX=367110 GN=NCU06400 PE=4 SV=2	NCU06400	Amidohydrolase
24.593	25.1668	24.5362	24.4653	22.7872	22.5412	21.2602	22.7045	28.6779	28.5477	28.4565	28.6329	28.0153	28.0868	28.4649	28.0412	+	wtA_M_ccg8_M	2.36702	Cluster -1458					cytoplasm [GO:0005737];nucleus [GO:0005634]	protein tyrosine phosphatase activity [GO:0004725]		ncr:NCU07197	10	10	10	82.7	82.7	82.7	17.948	0	129.32	8714800000	80	Q1K5U8	Q1K5U8	576	tr|Q1K5U8|Q1K5U8_NEUCR Arsenate reductase OS=Neurospora crassa (strain ATCC 24698 / 74-OR23-1A / CBS 708.71 / DSM 1257 / FGSC 987) OX=367110 GN=NCU07197 PE=4 SV=1	NCU07197	Arsenate reductase
23.4517	23.7547	22.7497	23.58	21.7587	20.8116	22.6587	21.5319	22.5763	22.7515	21.8054	22.2975	24.2158	23.1327	24.2182	24.0697	+	wtA_M_ccg8_M	2.35513	Cluster -1458	+	wtA_C_ccg8_C	-2.27759	Cluster -1105	cortical endoplasmic reticulum [GO:0032541];endoplasmic reticulum membrane [GO:0005789];perinuclear endoplasmic reticulum [GO:0097038]	protein serine/threonine phosphatase inhibitor activity [GO:0004865]	endoplasmic reticulum inheritance [GO:0048309];endoplasmic reticulum membrane biogenesis [GO:0160031];intracellular zinc ion homeostasis [GO:0006882];post-translational protein targeting to membrane, translocation [GO:0031204];protein localization to nuclear inner membrane [GO:0036228];septin ring assembly [GO:0000921]	ncr:NCU01279	2	2	2	6.2	6.2	6.2	48.065	0	5.7244	97618000	11	Q7S7G3	Q7S7G3	2468	tr|Q7S7G3|Q7S7G3_NEUCR ER membrane protein OS=Neurospora crassa (strain ATCC 24698 / 74-OR23-1A / CBS 708.71 / DSM 1257 / FGSC 987) OX=367110 GN=NCU01279 PE=4 SV=1	NCU01279	ER membrane protein
23.1163	23.2187	24.3102	24.3178	21.5602	22.6556	21.7687	22.3025	21.9613	22.2385	19.7535	22.2804	21.8249	21.691	21.9751	20.9403	+	wtA_M_ccg8_M	2.35506	Cluster -1458					plasma membrane [GO:0005886]	carboxylic acid transmembrane transporter activity [GO:0046943]	plasma membrane lactate transport [GO:0035879]	ncr:NCU07607	4	4	4	9.7	9.7	9.7	60.208	0	6.3272	87560000	6	Q7SB47	Q7SB47	2883	tr|Q7SB47|Q7SB47_NEUCR Sugar transporter OS=Neurospora crassa (strain ATCC 24698 / 74-OR23-1A / CBS 708.71 / DSM 1257 / FGSC 987) OX=367110 GN=NCU07607 PE=3 SV=3	NCU07607	Sugar transporter
26.4713	26.2796	26.3475	26.2719	24.2786	24.358	24.5489	22.7856	25.1451	25.583	25.2664	25.1592	24.7811	24.9933	24.6266	24.9083	+	wtA_M_ccg8_M	2.34983	Cluster -1458					cytosol [GO:0005829]	ATP binding [GO:0005524];D-xylulokinase activity [GO:0004856]	D-xylose metabolic process [GO:0042732];xylulose metabolic process [GO:0005997]	ncr:NCU11353	15	15	15	30	30	30	63.823	0	85.939	2236600000	109	A7UWY8	A7UWY8	77	tr|A7UWY8|A7UWY8_NEUCR Xylulose kinase OS=Neurospora crassa (strain ATCC 24698 / 74-OR23-1A / CBS 708.71 / DSM 1257 / FGSC 987) OX=367110 GN=xyk-1 PE=3 SV=2	xyk-1 NCU11353	Xylulose kinase (EC 2.7.1.17)
24.6234	23.8957	23.4048	23.9809	22.4386	20.4723	21.7754	21.6365	21.9796	20.9031	22.5127	20.3942	21.769	21.9871	20.9995	20.2904	+	wtA_M_ccg8_M	2.32243	Cluster -1458					extracellular region [GO:0005576]			ncr:NCU03512	8	8	8	26.6	26.6	26.6	48.642	0	66.955	214910000	18	Q1K4P4	Q1K4P4	423	tr|Q1K4P4|Q1K4P4_NEUCR Regulatory P domain-containing protein OS=Neurospora crassa (strain ATCC 24698 / 74-OR23-1A / CBS 708.71 / DSM 1257 / FGSC 987) OX=367110 GN=NCU03512 PE=4 SV=1	NCU03512	Regulatory P domain-containing protein
24.6244	23.5626	24.8992	24.3945	21.4141	21.7696	23.3374	20.5455	21.8171	22.7896	22.0169	22.047	21.0606	22.0846	25.8862	24.2643	+	wtA_M_ccg8_M	2.32077	Cluster -1458					RNA polymerase I complex [GO:0005736];RNA polymerase II, core complex [GO:0005665];RNA polymerase III complex [GO:0005666]	DNA binding [GO:0003677];DNA-directed RNA polymerase activity [GO:0003899];RNA-directed RNA polymerase activity [GO:0003968]	termination of RNA polymerase I transcription [GO:0006363];termination of RNA polymerase III transcription [GO:0006386];transcription by RNA polymerase I [GO:0006360];transcription by RNA polymerase II [GO:0006366];transcription elongation by RNA polymerase I [GO:0006362];transcription elongation by RNA polymerase II [GO:0006368];transcription initiation at RNA polymerase I promoter [GO:0006361];…	ncr:NCU11012	1	1	1	16.2	16.2	16.2	18.058	0	18.947	143790000	6	A7UVS4	A7UVS4	7	tr|A7UVS4|A7UVS4_NEUCR DNA-directed RNA polymerase I OS=Neurospora crassa (strain ATCC 24698 / 74-OR23-1A / CBS 708.71 / DSM 1257 / FGSC 987) OX=367110 GN=NCU11012 PE=3 SV=1	NCU11012	DNA-directed RNA polymerase I
23.8659	23.919	24.2046	23.9095	22.1487	22.1546	22.167	22.0183	21.7224	20.1499	18.7549	21.5489	20.5978	21.9167	22.575	22.0398	+	wtA_M_ccg8_M	2.30814	Cluster -1458					extracellular region [GO:0005576]	polygalacturonase activity [GO:0004650]	carbohydrate metabolic process [GO:0005975];cell wall organization [GO:0071555]	ncr:NCU06961	1	1	1	3.7	3.7	3.7	50.66	0	4.1392	50026000	5	Q7SAI8	Q7SAI8	2821	tr|Q7SAI8|Q7SAI8_NEUCR galacturo 1,4-alpha-galacturonidase OS=Neurospora crassa (strain ATCC 24698 / 74-OR23-1A / CBS 708.71 / DSM 1257 / FGSC 987) OX=367110 GN=gh28-2 PE=3 SV=3	gh28-2 NCU06961	galacturo 1,4-alpha-galacturonidase (EC 3.2.1.67) (Galacturan 1,4-alpha-galacturonidase B) (Poly(1,4-alpha-D-galacturonide)galacturonohydrolase B)
26.7998	26.7124	26.6218	26.5945	23.585	24.6847	24.8076	24.4591	26.0599	26.3498	26.0859	26.0902	24.9606	24.6613	24.729	25.0207	+	wtA_M_ccg8_M	2.29803	Cluster -1458	+	wtA_C_ccg8_C	1.30356	Cluster -1101		glutathione hydrolase activity [GO:0036374];leukotriene C4 gamma-glutamyl transferase activity [GO:0103068]		ncr:NCU04130	13	13	13	37	37	37	63.416	0	106.89	2739400000	93	Q1K7M2	Q1K7M2	844	tr|Q1K7M2|Q1K7M2_NEUCR Acylase ACY 1 OS=Neurospora crassa (strain ATCC 24698 / 74-OR23-1A / CBS 708.71 / DSM 1257 / FGSC 987) OX=367110 GN=NCU04130 PE=4 SV=1	NCU04130	Acylase ACY 1
23.5761	24.432	24.2847	23.999	23.1389	20.9734	20.0389	22.9654	25.7638	20.9565	25.3115	25.2025	23.5032	22.6132	24.195	23.9453	+	wtA_M_ccg8_M	2.29384	Cluster -1458					chromatin [GO:0000785];nucleus [GO:0005634]	DNA binding [GO:0003677];transcription coregulator activity [GO:0003712]	positive regulation of macromolecule biosynthetic process [GO:0010557];regulation of DNA-templated transcription [GO:0006355]	ncr:NCU01145	5	5	5	27.4	27.4	27.4	17.364	0	23.391	520650000	44	V5IM86;V5IMU8	V5IM86;V5IMU8	4251	tr|V5IM86|V5IM86_NEUCR Uncharacterized protein OS=Neurospora crassa (strain ATCC 24698 / 74-OR23-1A / CBS 708.71 / DSM 1257 / FGSC 987) OX=367110 GN=NCU01145 PE=3 SV=1;tr|V5IMU8|V5IMU8_NEUCR Uncharacterized protein OS=Neurospora crassa (strain ATCC 24698 /	NCU01145;NCU01145	Uncharacterized protein;Uncharacterized protein
24.404	24.543	24.833	24.1784	22.6844	22.9344	21.5947	21.7217	25.98	24.5361	25.6869	25.4174	26.4736	25.3147	26.3627	26.581	+	wtA_M_ccg8_M	2.25581	Cluster -1458						zinc ion binding [GO:0008270]		ncr:NCU04272	24	24	24	39.6	39.6	39.6	95.865	0	152.15	2495400000	125	V5IMT4	V5IMT4	4299	tr|V5IMT4|V5IMT4_NEUCR ZZ type zinc finger domain-containing protein OS=Neurospora crassa (strain ATCC 24698 / 74-OR23-1A / CBS 708.71 / DSM 1257 / FGSC 987) OX=367110 GN=NCU04272 PE=4 SV=1	NCU04272	ZZ type zinc finger domain-containing protein
25.1361	24.567	24.5843	24.9575	22.8466	20.1925	24.4404	21.3541	21.2826	21.2633	20.8745	22.2799	22.3345	21.3977	21.1369	22.8181	+	wtA_M_ccg8_M	2.2554	Cluster -1458					membrane [GO:0016020]	oligopeptide transmembrane transporter activity [GO:0035673]		ncr:NCU09874	2	2	2	2.9	2.9	2.9	80.719	0	3.156	153860000	10	Q7S240	Q7S240	1865	tr|Q7S240|Q7S240_NEUCR Oligopeptide transporter OS=Neurospora crassa (strain ATCC 24698 / 74-OR23-1A / CBS 708.71 / DSM 1257 / FGSC 987) OX=367110 GN=NCU09874 PE=3 SV=2	NCU09874	Oligopeptide transporter
27.0503	27.0931	27.1992	27.0856	24.9083	23.6066	25.7017	25.2603	21.6682	21.4312	21.4674	23.1942	20.4634	20.8326	21.4224	21.6279	+	wtA_M_ccg8_M	2.23781	Cluster -1458						monooxygenase activity [GO:0004497]		ncr:NCU08747	19	19	19	42.3	42.3	42.3	64.918	0	108.98	2646700000	92	Q7SCE8	Q7SCE8	2997	tr|Q7SCE8|Q7SCE8_NEUCR Monooxygenase OS=Neurospora crassa (strain ATCC 24698 / 74-OR23-1A / CBS 708.71 / DSM 1257 / FGSC 987) OX=367110 GN=NCU08747 PE=4 SV=1	NCU08747	Monooxygenase
24.0113	23.9675	23.7736	23.751	22.4401	23.6103	22.8677	22.2228	23.9125	24.0951	23.8352	24.0787	24.5144	24.4583	24.6515	24.2651	+	wtA_M_ccg8_M	2.23686	Cluster -1458					nuclear pre-replicative complex [GO:0005656];rixosome complex [GO:0120330]		DNA-templated DNA replication [GO:0006261];rRNA processing [GO:0006364]	ncr:NCU00560	5	5	5	18.4	18.4	18.4	44.292	0	15.542	352840000	26	Q7SF89	Q7SF89	3358	tr|Q7SF89|Q7SF89_NEUCR Pre-rRNA-processing protein IPI3 OS=Neurospora crassa (strain ATCC 24698 / 74-OR23-1A / CBS 708.71 / DSM 1257 / FGSC 987) OX=367110 GN=NCU00560 PE=3 SV=1	NCU00560	Pre-rRNA-processing protein IPI3
29.2766	29.4924	29.4354	29.5361	26.9936	27.1841	27.5207	27.0998	28.5791	29.5125	29.0559	28.8908	27.2818	27.6303	27.0154	27.3886	+	wtA_M_ccg8_M	2.23559	Cluster -1458	+	wtA_C_ccg8_C	1.68054	Cluster -1101		phosphatase activity [GO:0016791]		ncr:NCU03731	17	17	17	65.9	65.9	65.9	27.095	0	255.69	25531000000	211	Q1K7X7	Q1K7X7	901	tr|Q1K7X7|Q1K7X7_NEUCR HAD superfamily hydrolase OS=Neurospora crassa (strain ATCC 24698 / 74-OR23-1A / CBS 708.71 / DSM 1257 / FGSC 987) OX=367110 GN=NCU03731 PE=4 SV=2	NCU03731	HAD superfamily hydrolase
27.8227	28.0109	28.1026	28.2044	25.7015	25.8604	25.8985	25.7895	28.4409	28.4297	28.6438	28.5131	27.0434	27.8126	27.1077	27.2777	+	wtA_M_ccg8_M	2.2227	Cluster -1458	+	wtA_C_ccg8_C	1.19652	Cluster -1101	cytoplasm [GO:0005737]	aldo-keto reductase (NADPH) activity [GO:0004033]		ncr:NCU09141	19	19	19	72.3	72.3	72.3	36.301	0	323.31	19147000000	263	Q7S2K8	Q7S2K8	1906	tr|Q7S2K8|Q7S2K8_NEUCR Pyridoxal reductase OS=Neurospora crassa (strain ATCC 24698 / 74-OR23-1A / CBS 708.71 / DSM 1257 / FGSC 987) OX=367110 GN=mig-9 PE=4 SV=1	mig-9 NCU09141	Pyridoxal reductase
24.1088	24.3468	24.2206	24.1539	21.7887	20.4592	21.6457	23.454	22.6609	21.4599	22.7996	21.2011	22.0066	23.0886	22.8311	22.6778	+	wtA_M_ccg8_M	2.21937	Cluster -1458						methyltransferase activity [GO:0008168]		ncr:NCU08988	2	2	2	6.5	6.5	6.5	44.37	0	3.7346	71336000	9	Q7S2Y1	Q7S2Y1	1951	tr|Q7S2Y1|Q7S2Y1_NEUCR S-adenosyl-L-methionine-dependent methyltransferase OS=Neurospora crassa (strain ATCC 24698 / 74-OR23-1A / CBS 708.71 / DSM 1257 / FGSC 987) OX=367110 GN=NCU08988 PE=4 SV=1	NCU08988	S-adenosyl-L-methionine-dependent methyltransferase
26.0422	25.8846	25.9951	26.0886	22.974	25.0325	23.427	23.7618	24.8481	23.601	24.6932	24.459	25.7128	24.5984	25.2476	24.8406	+	wtA_M_ccg8_M	2.20379	Cluster -1458								ncr:NCU09097	23	23	23	31	31	31	104.61	0	135.44	2073800000	100	Q7SFQ3	Q7SFQ3	3424	tr|Q7SFQ3|Q7SFQ3_NEUCR Helicase-like protein OS=Neurospora crassa (strain ATCC 24698 / 74-OR23-1A / CBS 708.71 / DSM 1257 / FGSC 987) OX=367110 GN=NCU09097 PE=4 SV=3	NCU09097	Helicase-like protein
25.896	25.8476	26.0714	26.5727	23.3535	24.0964	24.0977	24.0548	21.6956	21.7437	22.6164	21.7117	22.1514	21.7041	21.5542	21.8486	+	wtA_M_ccg8_M	2.19633	Cluster -1458					cytoplasm [GO:0005737]	alanine-tRNA ligase activity [GO:0004813];ATP binding [GO:0005524];nucleic acid binding [GO:0003676]	alanyl-tRNA aminoacylation [GO:0006419]	ncr:NCU00535	6	6	6	29.5	29.5	29.5	31.159	0	21.419	577240000	16	Q7SDK9	Q7SDK9	3138	tr|Q7SDK9|Q7SDK9_NEUCR Alanyl-tRNA synthetase OS=Neurospora crassa (strain ATCC 24698 / 74-OR23-1A / CBS 708.71 / DSM 1257 / FGSC 987) OX=367110 GN=NCU00535 PE=3 SV=2	NCU00535	Alanyl-tRNA synthetase
23.7027	23.6958	24.1204	23.5012	21.0496	21.0502	20.8467	23.2942	27.5242	29.8385	27.0403	28.26	27.295	26.8827	28.552	27.6931	+	wtA_M_ccg8_M	2.19486	Cluster -1458								ncr:NCU16742	10	10	10	69.8	69.8	69.8	20.882	0	323.31	8364300000	130	V5IN02	V5IN02	4316	tr|V5IN02|V5IN02_NEUCR Uncharacterized protein OS=Neurospora crassa (strain ATCC 24698 / 74-OR23-1A / CBS 708.71 / DSM 1257 / FGSC 987) OX=367110 GN=NCU16742 PE=4 SV=1	NCU16742	Uncharacterized protein
31.8696	32.3039	31.9693	32.251	30.6013	29.0553	29.1166	30.8416	24.3621	23.7419	21.9119	21.5044	23.8592	21.629	21.4753	22.2906	+	wtA_M_ccg8_M	2.19474	Cluster -1458						ferric iron binding [GO:0008199];oxidoreductase activity, acting on single donors with incorporation of molecular oxygen, incorporation of two atoms of oxygen [GO:0016702]		ncr:NCU01849	3	3	3	16.9	16.9	16.9	40.788	0	323.31	24304000000	36	Q7SD19	Q7SD19	3078	tr|Q7SD19|Q7SD19_NEUCR Extracellular dioxygenase OS=Neurospora crassa (strain ATCC 24698 / 74-OR23-1A / CBS 708.71 / DSM 1257 / FGSC 987) OX=367110 GN=NCU01849 PE=4 SV=1	NCU01849	Extracellular dioxygenase
27.8388	27.8121	27.9213	27.8793	24.6074	25.0812	26.1975	26.7905	29.0081	28.8363	28.925	28.75	28.7621	28.7075	28.7922	28.5387	+	wtA_M_ccg8_M	2.19369	Cluster -1458								ncr:NCU04466	9	9	9	48.2	48.2	48.2	27.608	0	192.88	12886000000	124	Q7RYE1	Q7RYE1	1427	tr|Q7RYE1|Q7RYE1_NEUCR Cyanamide hydratase OS=Neurospora crassa (strain ATCC 24698 / 74-OR23-1A / CBS 708.71 / DSM 1257 / FGSC 987) OX=367110 GN=NCU04466 PE=4 SV=2	NCU04466	Cyanamide hydratase
23.9613	23.7364	23.9066	23.2604	22.7863	21.2071	20.7873	22.2349	25.5971	26.6232	25.6944	25.8203	22.9564	23.5075	22.6914	23.0349	+	wtA_M_ccg8_M	2.18222	Cluster -1458	+	wtA_C_ccg8_C	2.8862	Cluster -1101				ncr:NCU00999	5	5	5	29.5	29.5	29.5	26.428	0	24.939	725060000	25	Q7S823	Q7S823	2507	tr|Q7S823|Q7S823_NEUCR Ilp is an apoptosis inhibitor OS=Neurospora crassa (strain ATCC 24698 / 74-OR23-1A / CBS 708.71 / DSM 1257 / FGSC 987) OX=367110 GN=NCU00999 PE=4 SV=2	NCU00999	Ilp is an apoptosis inhibitor
25.1259	25.8157	25.4604	25.9668	24.2122	23.0319	24.0209	22.4231	22.7265	22.5267	22.5973	22.9779	23.3185	22.6622	22.5103	23.5976	+	wtA_M_ccg8_M	2.1702	Cluster -1458						oxidoreductase activity, acting on the CH-OH group of donors, NAD or NADP as acceptor [GO:0016616];quinone binding [GO:0048038]	fatty acid biosynthetic process [GO:0006633]	ncr:NCU09473	7	7	7	20.3	20.3	20.3	29.232	0	11.685	664120000	20	Q7SC08	Q7SC08	2979	tr|Q7SC08|Q7SC08_NEUCR 3-ketoacyl-acyl carrier protein reductase OS=Neurospora crassa (strain ATCC 24698 / 74-OR23-1A / CBS 708.71 / DSM 1257 / FGSC 987) OX=367110 GN=NCU09473 PE=3 SV=1	NCU09473	3-ketoacyl-acyl carrier protein reductase
24.3304	24.508	24.7014	24.3208	23.0497	21.6877	20.5032	23.5023	23.5187	22.9526	23.3681	23.4261	23.145	23.314	23.0713	23.0888	+	wtA_M_ccg8_M	2.1572	Cluster -1458						zinc ion binding [GO:0008270]		ncr:NCU04261	4	4	4	22.9	22.9	22.9	28.627	0	3.45	269420000	14	Q1K7I5	Q1K7I5	824	tr|Q1K7I5|Q1K7I5_NEUCR MYND-type domain-containing protein OS=Neurospora crassa (strain ATCC 24698 / 74-OR23-1A / CBS 708.71 / DSM 1257 / FGSC 987) OX=367110 GN=NCU04261 PE=4 SV=2	NCU04261	MYND-type domain-containing protein
24.6895	24.2302	24.9779	25.4505	24.1345	22.9988	22.0495	21.22	21.3597	23.1892	21.1247	20.7274	20.0063	21.4987	21.3234	21.7543	+	wtA_M_ccg8_M	2.15214	Cluster -1458					fungal-type cell wall [GO:0009277]		fungal-type cell wall polysaccharide metabolic process [GO:0071966]	ncr:NCU01720	2	2	2	14.2	14.2	14.2	40.085	0	14.833	159140000	5	Q1K4T9	Q1K4T9	442	tr|Q1K4T9|Q1K4T9_NEUCR Asl1-like glycosyl hydrolase catalytic domain-containing protein OS=Neurospora crassa (strain ATCC 24698 / 74-OR23-1A / CBS 708.71 / DSM 1257 / FGSC 987) OX=367110 GN=NCU01720 PE=4 SV=1	NCU01720	Asl1-like glycosyl hydrolase catalytic domain-containing protein
23.7957	24.6176	23.9904	23.6201	21.3628	21.1223	21.8521	22.8582	21.2625	21.8165	21.74	20.5117	21.4103	21.1082	20.6137	22.3097	+	wtA_M_ccg8_M	2.1463	Cluster -1458					beta-galactosidase complex [GO:0009341]	beta-galactosidase activity [GO:0004565];carbohydrate binding [GO:0030246]	lactose catabolic process [GO:0005990]	ncr:NCU05956	11	11	11	14.6	14.6	14.6	117.4	0	6.7587	300380000	18	Q7S1W5	Q7S1W5	1831	tr|Q7S1W5|Q7S1W5_NEUCR beta-galactosidase OS=Neurospora crassa (strain ATCC 24698 / 74-OR23-1A / CBS 708.71 / DSM 1257 / FGSC 987) OX=367110 GN=gh2-2 PE=3 SV=3	gh2-2 NCU05956	beta-galactosidase (EC 3.2.1.23) (Lactase)
24.8379	24.7727	24.5197	24.8307	21.9108	22.3269	22.0319	24.4523	21.3442	21.7376	21.5208	22.3655	20.6101	20.288	21.0555	21.6051	+	wtA_M_ccg8_M	2.12067	Cluster -1458					plasma membrane [GO:0005886]	nitrate transmembrane transporter activity [GO:0015112];nitrite transmembrane transporter activity [GO:0015113]	nitrate assimilation [GO:0042128]	ncr:NCU07205	2	2	2	5.5	5.5	5.5	57.523	0	6.727	99751000	3	Q7RZ10	Q7RZ10	1520	tr|Q7RZ10|Q7RZ10_NEUCR Nitrate/nitrite transporter OS=Neurospora crassa (strain ATCC 24698 / 74-OR23-1A / CBS 708.71 / DSM 1257 / FGSC 987) OX=367110 GN=nit-10 PE=3 SV=2	nit-10 NCU07205	Nitrate/nitrite transporter
24.1073	23.5129	23.7451	24.2095	22.7835	22.0465	21.7187	21.7775	21.9273	21.4291	21.8703	21.4127	23.203	23.0863	23.9442	23.503	+	wtA_M_ccg8_M	2.11525	Cluster -1458	+	wtA_C_ccg8_C	-2.1367	Cluster -1105	membrane [GO:0016020]			ncr:NCU02229	1	1	1	8.5	8.5	8.5	22.585	0	2.9061	84464000	6	Q7S4G4	Q7S4G4	2112	tr|Q7S4G4|Q7S4G4_NEUCR Increased loss of mitochondrial DNA protein 1 OS=Neurospora crassa (strain ATCC 24698 / 74-OR23-1A / CBS 708.71 / DSM 1257 / FGSC 987) OX=367110 GN=NCU02229 PE=4 SV=1	NCU02229	Increased loss of mitochondrial DNA protein 1
26.7005	25.8479	26.2676	26.8149	25.1773	25.2414	24.0786	22.7224	27.2849	25.9823	26.733	26.8208	27.5958	27.682	27.442	28.0955	+	wtA_M_ccg8_M	2.10284	Cluster -1458									27	27	1	50.1	50.1	2.4	53.582	0	134.55	5143800000	162	U9W321	U9W321	4028	tr|U9W321|U9W321_NEUCR Uncharacterized protein OS=Neurospora crassa (strain ATCC 24698 / 74-OR23-1A / CBS 708.71 / DSM 1257 / FGSC 987) OX=367110 GN=NCU06220 PE=4 SV=1	NCU06220	Uncharacterized protein
27.0377	26.77	26.7077	26.8367	24.9191	25.2007	24.3687	24.4909	21.4583	21.5698	19.9594	21.6628	22.0883	23.414	21.5611	20.3713	+	wtA_M_ccg8_M	2.09314	Cluster -1458						dioxygenase activity [GO:0051213];metal ion binding [GO:0046872]	small molecule biosynthetic process [GO:0044283]	ncr:NCU06416	18	18	18	70.9	70.9	70.9	37.277	0	111.23	2613500000	81	Q7RYZ9	Q7RYZ9	1517	tr|Q7RYZ9|Q7RYZ9_NEUCR Thymine dioxygenase OS=Neurospora crassa (strain ATCC 24698 / 74-OR23-1A / CBS 708.71 / DSM 1257 / FGSC 987) OX=367110 GN=NCU06416 PE=1 SV=1	NCU06416	Thymine dioxygenase
23.7214	24.7753	24.8899	25.8059	23.0485	21.8273	24.1902	22.8376	20.9017	21.4181	22.1519	22.7449	21.8453	22.0267	22.099	22.5376	+	wtA_M_ccg8_M	2.0814	Cluster -1458						lyase activity [GO:0016829];ribonuclease T1 activity [GO:0046589];RNA binding [GO:0003723];RNA endonuclease activity [GO:0004521]		ncr:NCU01045	3	3	3	35.9	35.9	35.9	16.012	0	19.049	220180000	11	P09646	P09646	256	sp|P09646|RNN1_NEUCR Guanyl-specific ribonuclease N1 OS=Neurospora crassa (strain ATCC 24698 / 74-OR23-1A / CBS 708.71 / DSM 1257 / FGSC 987) OX=367110 GN=grn PE=1 SV=2	grn G15G9.140 NCU01045	Guanyl-specific ribonuclease N1 (RNase N1) (EC 4.6.1.24)
25.7358	25.8247	25.9661	25.7165	23.5782	23.0856	24.0955	24.2309	26.1601	24.4852	26.0231	25.5434	25.3941	26	25.4399	25.7061	+	wtA_M_ccg8_M	2.06326	Cluster -1458					membrane [GO:0016020];mitochondrion [GO:0005739];respiratory chain complex [GO:0098803]		mitochondrial cytochrome c oxidase assembly [GO:0033617]	ncr:NCU02623	8	8	8	50.2	50.2	50.2	26.825	0	33.786	2120600000	81	Q7SFZ7	Q7SFZ7	3461	tr|Q7SFZ7|Q7SFZ7_NEUCR Mitochondrial hypoxia responsive domain-containing protein OS=Neurospora crassa (strain ATCC 24698 / 74-OR23-1A / CBS 708.71 / DSM 1257 / FGSC 987) OX=367110 GN=NCU02623 PE=4 SV=1	NCU02623	Mitochondrial hypoxia responsive domain-containing protein
23.7481	23.7297	23.9423	24.4159	21.3879	22.6928	20.433	22.5676	20.9778	21.0261	19.9945	21.4314	22.36	21.8538	20.0445	22.4512	+	wtA_M_ccg8_M	2.04646	Cluster -1458					plasma membrane [GO:0005886]	oligopeptide transmembrane transporter activity [GO:0035673]	protein transport [GO:0015031]	ncr:NCU08397	10	10	10	11.6	11.6	11.6	97.109	0	12.396	239320000	18	Q7SC23	Q7SC23	2984	tr|Q7SC23|Q7SC23_NEUCR OPT-domain-containing protein OS=Neurospora crassa (strain ATCC 24698 / 74-OR23-1A / CBS 708.71 / DSM 1257 / FGSC 987) OX=367110 GN=NCU08397 PE=3 SV=2	NCU08397	OPT-domain-containing protein
24.9253	25.3932	25.1365	25.358	22.4892	23.1148	23.4639	23.575	23.2261	24.0489	23.6257	23.4804	23.1793	23.1519	23.5407	23.044	+	wtA_M_ccg8_M	2.04253	Cluster -1458						ATP binding [GO:0005524];protein serine/threonine kinase activity [GO:0004674]		ncr:NCU06177	15	15	15	25.3	25.3	25.3	89.816	0	58.626	838530000	50	Q7SBJ3	Q7SBJ3	2928	tr|Q7SBJ3|Q7SBJ3_NEUCR Calcium/calmodulin-dependent protein kinase OS=Neurospora crassa (strain ATCC 24698 / 74-OR23-1A / CBS 708.71 / DSM 1257 / FGSC 987) OX=367110 GN=camk-3 PE=4 SV=3	camk-3 NCU06177	Calcium/calmodulin-dependent protein kinase
24.5138	24.4336	23.8318	24.4841	21.4372	21.7324	21.1937	23.3177	21.0436	21.7528	21.3795	21.6248	21.1264	21.9308	20.236	19.6288	+	wtA_M_ccg8_M	2.04071	Cluster -1458					membrane [GO:0016020]	transmembrane transporter activity [GO:0022857]		ncr:NCU08715	3	3	3	6.9	6.9	6.9	54.724	0	5.0392	68250000	8	F5HB83	F5HB83	149	tr|F5HB83|F5HB83_NEUCR Major facilitator superfamily (MFS) profile domain-containing protein OS=Neurospora crassa (strain ATCC 24698 / 74-OR23-1A / CBS 708.71 / DSM 1257 / FGSC 987) OX=367110 GN=NCU08715 PE=4 SV=2	NCU08715	Major facilitator superfamily (MFS) profile domain-containing protein
28.8392	29.0378	29.0351	28.7724	26.1848	26.507	27.3171	27.5144	27.2592	26.7409	27.6625	27.3934	26.5388	26.4967	26.2476	26.5783	+	wtA_M_ccg8_M	2.04034	Cluster -1458	+	wtA_C_ccg8_C	0.798607	Cluster -1101		oxidoreductase activity, acting on NAD(P)H, oxygen as acceptor [GO:0050664];oxidoreductase activity, acting on the CH-OH group of donors, NAD or NADP as acceptor [GO:0016616]		ncr:NCU03803	14	14	14	51.7	51.7	51.7	31.326	0	323.31	15640000000	198	Q1K7G8	Q1K7G8	812	tr|Q1K7G8|Q1K7G8_NEUCR Sorbitol utilization protein SOU2 OS=Neurospora crassa (strain ATCC 24698 / 74-OR23-1A / CBS 708.71 / DSM 1257 / FGSC 987) OX=367110 GN=NCU03803 PE=3 SV=1	NCU03803	Sorbitol utilization protein SOU2
26.1818	26.2669	26.2487	26.0648	22.3279	24.1365	24.9733	25.1768	26.4312	25.2902	26.7339	26.8667	26.5222	26.367	26.8005	26.1119	+	wtA_M_ccg8_M	2.03693	Cluster -1458					mitochondrial inner membrane [GO:0005743]	transmembrane transporter activity [GO:0022857]		ncr:NCU10732	11	11	11	48.3	48.3	48.3	35.046	0	168.65	4513500000	122	P0C582	P0C582	260	sp|P0C582|M2OM_NEUCR Putative mitochondrial 2-oxoglutarate/malate carrier protein OS=Neurospora crassa (strain ATCC 24698 / 74-OR23-1A / CBS 708.71 / DSM 1257 / FGSC 987) OX=367110 GN=mic-33 PE=3 SV=1	mic-33 NCU04792 NCU10732	Putative mitochondrial 2-oxoglutarate/malate carrier protein (OGCP) (Mitochondrial carrier 33)
23.7757	23.6259	24.0657	23.9074	21.4449	21.9863	20.4744	21.5895	21.0004	22.2259	23.3985	20.9356	21.1038	21.4604	20.9715	21.1245	+	wtA_M_ccg8_M	2.03296	Cluster -1458					plasma membrane [GO:0005886]	1-phosphatidylinositol-4-phosphate 5-kinase activity [GO:0016308];ATP binding [GO:0005524]	phosphatidylinositol phosphate biosynthetic process [GO:0046854]	ncr:NCU16699	4	4	4	14.7	14.7	14.7	45.177	0.0020623	2.0353	107040000	5	U9W8Y7	U9W8Y7	4086	tr|U9W8Y7|U9W8Y7_NEUCR PIPK domain-containing protein OS=Neurospora crassa (strain ATCC 24698 / 74-OR23-1A / CBS 708.71 / DSM 1257 / FGSC 987) OX=367110 GN=NCU16699 PE=4 SV=1	NCU16699	PIPK domain-containing protein
24.006	23.6804	23.1351	23.6965	22.3821	21.4989	21.2066	22.2004	28.2088	27.4647	27.9217	28.0117	27.6141	27.5849	27.3167	27.8972	+	wtA_M_ccg8_M	2.02808	Cluster -1458						oxidoreductase activity [GO:0016491]		ncr:NCU08057	16	16	16	50.8	50.8	50.8	31.722	0	133.62	7801400000	142	Q7SGM6	Q7SGM6	3551	tr|Q7SGM6|Q7SGM6_NEUCR Short chain dehydrogenase/reductase OS=Neurospora crassa (strain ATCC 24698 / 74-OR23-1A / CBS 708.71 / DSM 1257 / FGSC 987) OX=367110 GN=NCU08057 PE=3 SV=1	NCU08057	Short chain dehydrogenase/reductase
27.945	27.0979	27.4188	27.1571	24.8505	25.2842	25.5033	25.8793	25.466	25.0871	24.9122	22.2892	21.4121	23.0007	22.8141	22.4474	+	wtA_M_ccg8_M	2.02539	Cluster -1458	+	wtA_C_ccg8_C	2.74697	Cluster -1101		2 iron, 2 sulfur cluster binding [GO:0051537];4 iron, 4 sulfur cluster binding [GO:0051539];flavin adenine dinucleotide binding [GO:0050660];heme binding [GO:0020037];metal ion binding [GO:0046872];NADP binding [GO:0050661];nitrite reductase [NAD(P)H] activity [GO:0008942]	nitrate assimilation [GO:0042128]	ncr:NCU04720	45	45	45	42.7	42.7	42.7	127.38	0	277.95	6464100000	204	P38681	P38681	344	sp|P38681|NIR_NEUCR Nitrite reductase [NAD(P)H] OS=Neurospora crassa (strain ATCC 24698 / 74-OR23-1A / CBS 708.71 / DSM 1257 / FGSC 987) OX=367110 GN=nit-6 PE=2 SV=2	nit-6 NCU04720	Nitrite reductase [NAD(P)H] (EC 1.7.1.4)
25.121	25.2375	24.9573	26.4671	24.9133	22.6691	23.4041	22.7043	23.5418	22.0252	23.2945	21.73	26.649	25.4482	26.5186	25.8743	+	wtA_M_ccg8_M	2.02305	Cluster -1458	+	wtA_C_ccg8_C	-3.31337	Cluster -1105	membrane [GO:0016020]	transmembrane transporter activity [GO:0022857]		ncr:NCU00226	10	10	10	21.4	21.4	21.4	65.992	0	89.056	998140000	45	Q7RZY5	Q7RZY5	1645	tr|Q7RZY5|Q7RZY5_NEUCR MFS transporter OS=Neurospora crassa (strain ATCC 24698 / 74-OR23-1A / CBS 708.71 / DSM 1257 / FGSC 987) OX=367110 GN=NCU00226 PE=4 SV=3	NCU00226	MFS transporter
28.8611	28.9792	29.0653	28.8611	25.9146	26.3301	27.4446	27.9947	31.3447	31.663	31.4399	31.4731	30.6607	30.8321	30.7991	30.5597	+	wtA_M_ccg8_M	2.02065	Cluster -1458	+	wtA_C_ccg8_C	0.76726	Cluster -1101		oxidoreductase activity, acting on CH-OH group of donors [GO:0016614]		ncr:NCU02077;ncr:NCU09821	25	25	25	86.3	86.3	86.3	32.848	0	323.31	87810000000	362	Q7SCP6;Q7SEY7	Q7SCP6	3027	tr|Q7SCP6|Q7SCP6_NEUCR Oxidoreductase OS=Neurospora crassa (strain ATCC 24698 / 74-OR23-1A / CBS 708.71 / DSM 1257 / FGSC 987) OX=367110 GN=NCU09821 PE=3 SV=1	NCU09821;NCU02077	Oxidoreductase;Uncharacterized protein
28.1683	28.5167	28.1677	28.5195	25.4592	25.6763	26.9345	27.238	25.3717	25.0815	25.3115	25.5567	23.2443	22.6701	20.5754	22.8639	+	wtA_M_ccg8_M	2.01603	Cluster -1458	+	wtA_C_ccg8_C	2.99188	Cluster -1101		hydrolase activity, acting on carbon-nitrogen (but not peptide) bonds, in linear amides [GO:0016811]		ncr:NCU02361	16	16	16	49	49	49	50.014	0	323.31	7889400000	127	V5IL13;V5IMK5	V5IL13;V5IMK5	4155	tr|V5IL13|V5IL13_NEUCR Formamidase, variant OS=Neurospora crassa (strain ATCC 24698 / 74-OR23-1A / CBS 708.71 / DSM 1257 / FGSC 987) OX=367110 GN=NCU02361 PE=4 SV=1;tr|V5IMK5|V5IMK5_NEUCR Formamidase OS=Neurospora crassa (strain ATCC 24698 / 74-OR23-1A / C	NCU02361;NCU02361	Formamidase, variant;Formamidase
30.9068	30.9481	30.8853	30.8564	28.9919	28.8413	28.8459	28.8709	30.4828	30.8037	30.4715	30.4505	30.044	29.8177	30.0665	29.5357	+	wtA_M_ccg8_M	2.01163	Cluster -1458	+	wtA_C_ccg8_C	0.686145	Cluster -1101	cytosol [GO:0005829]	alcohol dehydrogenase (NAD+) activity [GO:0004022];hydroxymethylfurfural reductase (NADH) activity [GO:0033833];S-(hydroxymethyl)glutathione dehydrogenase (NAD+) activity [GO:0106322];S-(hydroxymethyl)glutathione dehydrogenase (NADP+) activity [GO:0106321];S-(hydroxymethyl)glutathione dehydrogenase [NAD(P)+] activity [GO:0051903];S-nitrosoglutathione reductase (NADH) activity [GO:0080007];zinc io…	amino acid catabolic process to alcohol via Ehrlich pathway [GO:0000947];formaldehyde catabolic process [GO:0046294];furaldehyde metabolic process [GO:0033859]	ncr:NCU06652	23	23	23	63.7	63.7	63.7	40.097	0	323.31	96931000000	506	Q1K6M8	Q1K6M8	690	tr|Q1K6M8|Q1K6M8_NEUCR S-(hydroxymethyl)glutathione dehydrogenase OS=Neurospora crassa (strain ATCC 24698 / 74-OR23-1A / CBS 708.71 / DSM 1257 / FGSC 987) OX=367110 GN=NCU06652 PE=3 SV=1	NCU06652	S-(hydroxymethyl)glutathione dehydrogenase (EC 1.1.1.284)
26.9434	26.4752	26.7922	26.7323	24.5533	24.544	24.8777	24.9643	24.0121	21.3724	24.1454	23.6558	22.9189	23.9929	24.2749	22.9273	+	wtA_M_ccg8_M	2.00091	Cluster -1458						oxidoreductase activity [GO:0016491]		ncr:NCU07242	4	4	4	19.9	19.9	19.9	29.81	0	35.583	724170000	23	Q7RWA4	Q7RWA4	1181	tr|Q7RWA4|Q7RWA4_NEUCR Short-chain dehydrogenase/oxidoreductase OS=Neurospora crassa (strain ATCC 24698 / 74-OR23-1A / CBS 708.71 / DSM 1257 / FGSC 987) OX=367110 GN=NCU07242 PE=3 SV=1	NCU07242	Short-chain dehydrogenase/oxidoreductase
28.3511	27.8239	27.7617	28.3157	26.4364	26.4379	25.8687	25.5118	24.3803	25.772	24.7709	24.32	23.8073	22.9138	24.073	23.6417	+	wtA_M_ccg8_M	1.9994	Cluster -1458					cytoplasm [GO:0005737]	ATP binding [GO:0005524];glutamine synthetase activity [GO:0004356]	glutamine biosynthetic process [GO:0006542]	ncr:NCU04856	16	15	15	47.3	45.1	45.1	40.803	0	128.62	4825600000	74	V5INM7;V5ILU9	V5INM7;V5ILU9	4221	tr|V5INM7|V5INM7_NEUCR Glutamine synthetase OS=Neurospora crassa (strain ATCC 24698 / 74-OR23-1A / CBS 708.71 / DSM 1257 / FGSC 987) OX=367110 GN=gln-2 PE=3 SV=1;tr|V5ILU9|V5ILU9_NEUCR Glutamine synthetase OS=Neurospora crassa (strain ATCC 24698 / 74-OR23-	gln-2 NCU04856;gln-2 NCU04856	Glutamine synthetase (EC 6.3.1.2);Glutamine synthetase (EC 6.3.1.2)
27.1533	26.3724	26.2162	26.7405	24.8318	24.7517	24.5315	24.3786	26.4432	24.0544	24.3527	24.7916	28.46	27.3554	28.7067	27.3217	+	wtA_M_ccg8_M	1.9972	Cluster -1458	+	wtA_C_ccg8_C	-3.05049	Cluster -1105	membrane [GO:0016020]	carbohydrate:proton symporter activity [GO:0005351]	carbohydrate transport [GO:0008643]	ncr:NCU10021	12	12	12	22.4	22.4	22.4	60.372	0	307.08	6538200000	122	Q7S0I5	Q7S0I5	1712	tr|Q7S0I5|Q7S0I5_NEUCR MFS monosaccharide transporter OS=Neurospora crassa (strain ATCC 24698 / 74-OR23-1A / CBS 708.71 / DSM 1257 / FGSC 987) OX=367110 GN=hgt-1 PE=3 SV=2	hgt-1 NCU10021	MFS monosaccharide transporter
30.1994	30.0206	30.1815	30.2506	29.0911	27.8717	27.3745	28.3706	18.9832	18.9092	20.9805	21.8732	19.3756	21.6165	22.3548	23.3483	+	wtA_M_ccg8_M	1.98604	Cluster -1458					plasma membrane [GO:0005886]	ferric-chelate reductase activity [GO:0000293]	copper ion import [GO:0015677];intracellular iron ion homeostasis [GO:0006879];iron ion transport [GO:0006826]	ncr:NCU00829	37	37	37	49.2	49.2	49.2	75.394	0	253.13	30295000000	252	Q7SEA5	Q7SEA5	3218	tr|Q7SEA5|Q7SEA5_NEUCR ferric-chelate reductase (NADPH) OS=Neurospora crassa (strain ATCC 24698 / 74-OR23-1A / CBS 708.71 / DSM 1257 / FGSC 987) OX=367110 GN=NCU00829 PE=3 SV=3	NCU00829	ferric-chelate reductase (NADPH) (EC 1.16.1.9)
29.8833	29.6745	29.5737	29.8498	27.543	27.8698	27.8548	27.7928	28.0646	27.6957	27.9574	28.0654	28.2231	27.7336	28.141	27.7262	+	wtA_M_ccg8_M	1.98024	Cluster -1458						aldehyde dehydrogenase (NAD+) activity [GO:0004029]	polyamine catabolic process [GO:0006598]	ncr:NCU00378	28	28	28	73.6	73.6	73.6	59.799	0	323.31	30569000000	344	Q7RYT1	Q7RYT1	1485	tr|Q7RYT1|Q7RYT1_NEUCR Aldehyde dehydrogenase OS=Neurospora crassa (strain ATCC 24698 / 74-OR23-1A / CBS 708.71 / DSM 1257 / FGSC 987) OX=367110 GN=NCU00378 PE=3 SV=2	NCU00378	aldehyde dehydrogenase (NAD(+)) (EC 1.2.1.3)
28.8277	28.7985	28.8191	28.9282	26.695	26.9504	26.9988	26.8196	28.0089	28.8377	28.4026	28.3198	27.3487	27.589	27.4148	27.1753	+	wtA_M_ccg8_M	1.97744	Cluster -1458	+	wtA_C_ccg8_C	1.01033	Cluster -1101		O-methyltransferase activity [GO:0008171];S-adenosylmethionine-dependent methyltransferase activity [GO:0008757]	methylation [GO:0032259]	ncr:NCU09674	18	18	18	82.1	82.1	82.1	26.925	0	323.31	23059000000	233	Q1K6Q9	Q1K6Q9	707	tr|Q1K6Q9|Q1K6Q9_NEUCR O-methyltransferase family 3 OS=Neurospora crassa (strain ATCC 24698 / 74-OR23-1A / CBS 708.71 / DSM 1257 / FGSC 987) OX=367110 GN=NCU09674 PE=3 SV=1	NCU09674	O-methyltransferase family 3
26.676	26.6621	26.4954	26.474	23.7026	24.4094	24.9999	25.2947	25.0285	25.0813	25.1789	24.403	24.4391	24.59	24.6567	24.1978	+	wtA_M_ccg8_M	1.97518	Cluster -1458						hydrolase activity [GO:0016787]		ncr:NCU09409	12	12	12	63	63	63	35.084	0	96.034	2240700000	51	Q7S283	Q7S283	1877	tr|Q7S283|Q7S283_NEUCR Arylesterase/monooxygenase OS=Neurospora crassa (strain ATCC 24698 / 74-OR23-1A / CBS 708.71 / DSM 1257 / FGSC 987) OX=367110 GN=NCU09409 PE=4 SV=1	NCU09409	Arylesterase/monooxygenase
24.3917	24.63	24.5213	24.2515	21.8689	22.624	20.6923	23.6435	25.8019	25.7578	26.05	25.9537	25.394	25.4064	25.1391	25.4205	+	wtA_M_ccg8_M	1.96473	Cluster -1458	+	wtA_C_ccg8_C	0.550834	Cluster -1101	membrane [GO:0016020]			ncr:NCU05148	4	4	4	25	25	25	9.9023	0	4.84	521930000	9	Q1K594	Q1K594	509	tr|Q1K594|Q1K594_NEUCR Uncharacterized protein OS=Neurospora crassa (strain ATCC 24698 / 74-OR23-1A / CBS 708.71 / DSM 1257 / FGSC 987) OX=367110 GN=NCU05148 PE=4 SV=1	NCU05148	Uncharacterized protein
24.2168	24.2344	23.8857	23.7357	22.7394	21.3781	22.3417	22.6915	25.9123	25.4176	25.5449	25.6857	26.0276	25.6403	26.06	26.1859	+	wtA_M_ccg8_M	1.95128	Cluster -1458					plasma membrane [GO:0005886]	NADP binding [GO:0050661];oxidoreductase activity [GO:0016491];proton-translocating NAD(P)+ transhydrogenase activity [GO:0008750]	NADPH regeneration [GO:0006740]	ncr:NCU01140	14	14	14	16.2	16.2	16.2	116.98	0	132.5	1832800000	77	Q7RV12	Q7RV12	1088	tr|Q7RV12|Q7RV12_NEUCR proton-translocating NAD(P)(+) transhydrogenase OS=Neurospora crassa (strain ATCC 24698 / 74-OR23-1A / CBS 708.71 / DSM 1257 / FGSC 987) OX=367110 GN=NCU01140 PE=4 SV=3	NCU01140	NAD(P) transhydrogenase, mitochondrial (EC 7.1.1.1) (Nicotinamide nucleotide transhydrogenase)
30.0222	29.7648	30.0252	30.0996	28.8895	27.8614	27.1604	28.2276	19.4367	21.2947	20.8747	20.5445	20.9221	21.6803	21.843	23.6404	+	wtA_M_ccg8_M	1.94326	Cluster -1458					membrane [GO:0016020]	copper ion transmembrane transporter activity [GO:0005375]		ncr:NCU00830	15	15	15	58.3	58.3	58.3	28.33	0	323.31	11683000000	115	Q7SEA4	Q7SEA4	3217	tr|Q7SEA4|Q7SEA4_NEUCR Copper transport protein OS=Neurospora crassa (strain ATCC 24698 / 74-OR23-1A / CBS 708.71 / DSM 1257 / FGSC 987) OX=367110 GN=tcu-1 PE=3 SV=3	tcu-1 NCU00830	Copper transport protein
25.5871	25.444	25.493	25.5887	24.4131	23.8164	23.5045	22.6087	25.727	26.1443	25.8157	25.8413	25.4021	24.5071	24.8033	24.6441	+	wtA_M_ccg8_M	1.94253	Cluster -1458	+	wtA_C_ccg8_C	1.04292	Cluster -1101		amino-acid racemase activity [GO:0047661]		ncr:NCU07170	9	9	9	40.3	40.3	40.3	28.208	0	25.368	1462000000	60	Q7RZ20	Q7RZ20	1522	tr|Q7RZ20|Q7RZ20_NEUCR Hydantoin racemase OS=Neurospora crassa (strain ATCC 24698 / 74-OR23-1A / CBS 708.71 / DSM 1257 / FGSC 987) OX=367110 GN=NCU07170 PE=3 SV=1	NCU07170	Hydantoin racemase
28.3447	28.2596	28.2051	28.5159	25.6716	26.3385	26.0469	27.5097	31.2699	32.8132	30.8733	31.7884	30.3987	30.6659	32.5717	30.7203	+	wtA_M_ccg8_M	1.93965	Cluster -1458					cytoplasm [GO:0005737]	glyoxalase III activity [GO:0019172]	methylglyoxal catabolic process to D-lactate via S-lactoyl-glutathione [GO:0019243]	ncr:NCU06603	25	25	25	95.5	95.5	95.5	25.68	0	323.31	183620000000	486	Q7S9R2	Q7S9R2	2719	tr|Q7S9R2|Q7S9R2_NEUCR D-lactate dehydratase OS=Neurospora crassa (strain ATCC 24698 / 74-OR23-1A / CBS 708.71 / DSM 1257 / FGSC 987) OX=367110 GN=NCU06603 PE=3 SV=1	NCU06603	D-lactate dehydratase (EC 4.2.1.130)
24.3752	24.4052	24.4484	24.5986	19.9721	21.9432	21.2217	22.2653	20.8142	21.3131	21.4116	22.9387	22.0534	20.7743	20.2243	21.006	+	wtA_M_ccg8_M	1.93753	Cluster -1458					plasma membrane [GO:0005886]	ammonium channel activity [GO:0008519]	ammonium transmembrane transport [GO:0072488]	ncr:NCU03257	1	1	1	2.2	2.2	2.2	55.867	0.0020557	1.9955	74338000	4	Q7SEH0	Q7SEH0	3243	tr|Q7SEH0|Q7SEH0_NEUCR Ammonium transporter OS=Neurospora crassa (strain ATCC 24698 / 74-OR23-1A / CBS 708.71 / DSM 1257 / FGSC 987) OX=367110 GN=NCU03257 PE=3 SV=1	NCU03257	Ammonium transporter
31.7445	31.701	31.7387	31.7812	29.6679	29.6708	29.9309	29.9687	30.8484	31.3763	31.0916	30.893	28.9796	29.8559	29.0193	29.0391	+	wtA_M_ccg8_M	1.93179	Cluster -1458	+	wtA_C_ccg8_C	1.82886	Cluster -1101			monoatomic ion transmembrane transport [GO:0034220]	ncr:NCU02887	23	23	23	57.1	57.1	57.1	44.47	0	323.31	115590000000	414	Q7SHL7	Q7SHL7	3694	tr|Q7SHL7|Q7SHL7_NEUCR Voltage-gated potassium channel beta-2 subunit OS=Neurospora crassa (strain ATCC 24698 / 74-OR23-1A / CBS 708.71 / DSM 1257 / FGSC 987) OX=367110 GN=NCU02887 PE=3 SV=2	NCU02887	Voltage-gated potassium channel beta-2 subunit
26.7482	26.7691	26.8371	26.6875	23.6586	24.4349	25.3557	25.8679	27.8856	28.0946	28.1247	28.1335	27.2376	27.1578	27.5474	27.028	+	wtA_M_ccg8_M	1.93122	Cluster -1458	+	wtA_C_ccg8_C	0.816909	Cluster -1101				ncr:NCU07120	13	13	13	78.2	78.2	78.2	28.794	0	268.75	10891000000	161	Q7S6D2	Q7S6D2	2340	tr|Q7S6D2|Q7S6D2_NEUCR DUF1264 domain-containing protein OS=Neurospora crassa (strain ATCC 24698 / 74-OR23-1A / CBS 708.71 / DSM 1257 / FGSC 987) OX=367110 GN=NCU07120 PE=3 SV=1	NCU07120	DUF1264 domain-containing protein
29.1462	29.1281	29.0195	29.0232	26.7299	27.0482	26.962	27.9088	26.9497	26.7553	27.2263	27.0149	28.0944	28.0533	28.1442	28.2807	+	wtA_M_ccg8_M	1.91702	Cluster -1458	+	wtA_C_ccg8_C	-1.15657	Cluster -1105		oxidoreductase activity [GO:0016491]		ncr:NCU03693	19	19	19	79.4	79.4	79.4	29.123	0	74.758	11317000000	174	Q1K801	Q1K801	912	tr|Q1K801|Q1K801_NEUCR Oxidoreductase OS=Neurospora crassa (strain ATCC 24698 / 74-OR23-1A / CBS 708.71 / DSM 1257 / FGSC 987) OX=367110 GN=NCU03693 PE=3 SV=1	NCU03693	Oxidoreductase
29.2359	29.7301	29.4683	29.4147	26.9185	27.5728	27.7345	27.975	19.8211	18.6944	19.707	19.0918	19.1441	18.4954	20.3174	21.1668	+	wtA_M_ccg8_M	1.91205	Cluster -1458							carbohydrate metabolic process [GO:0005975]	ncr:NCU05137	21	21	21	58	58	58	75.677	0	323.31	14041000000	169	Q1K5A2	Q1K5A2	513	tr|Q1K5A2|Q1K5A2_NEUCR Non-anchored cell wall protein 1 OS=Neurospora crassa (strain ATCC 24698 / 74-OR23-1A / CBS 708.71 / DSM 1257 / FGSC 987) OX=367110 GN=ncw-1 PE=4 SV=1	ncw-1 NCU05137	Non-anchored cell wall protein 1
26.1356	26.0926	26.0615	26.0806	24.36	24.7309	24.0425	23.6608	26.1067	26.301	25.8982	26.0548	26.6807	26.0305	26.5621	25.7164	+	wtA_M_ccg8_M	1.89402	Cluster -1458						aldose 1-epimerase activity [GO:0004034];carbohydrate binding [GO:0030246]	galactose catabolic process via UDP-galactose, Leloir pathway [GO:0033499];glucose metabolic process [GO:0006006]	ncr:NCU09705	11	11	11	39.1	39.1	39.1	37.854	0	71.341	4898500000	107	Q7S2S1	Q7S2S1	1932	tr|Q7S2S1|Q7S2S1_NEUCR GAL10 OS=Neurospora crassa (strain ATCC 24698 / 74-OR23-1A / CBS 708.71 / DSM 1257 / FGSC 987) OX=367110 GN=NCU09705 PE=3 SV=1	NCU09705	GAL10
29.6707	29.4069	29.5561	29.5673	27.5755	27.5788	27.7565	27.7582	27.7329	28.0826	27.7824	27.7192	26.9947	27.0197	26.7233	27.0595	+	wtA_M_ccg8_M	1.88299	Cluster -1458	+	wtA_C_ccg8_C	0.879963	Cluster -1101		allantoicase activity [GO:0004037]	allantoin catabolic process [GO:0000256];purine nucleobase metabolic process [GO:0006144]	ncr:NCU01816	24	24	24	65	65	65	39.073	0	317.4	19090000000	269	P18407	P18407	280	sp|P18407|ALLC_NEUCR Allantoicase OS=Neurospora crassa (strain ATCC 24698 / 74-OR23-1A / CBS 708.71 / DSM 1257 / FGSC 987) OX=367110 GN=alc-1 PE=2 SV=2	alc-1 alc B8B8.070 NCU01816	Allantoicase (EC 3.5.3.4)
25.8402	25.7743	26.224	24.6797	24.2945	24.32	22.9134	23.4664	27.3318	28.8419	27.5695	27.8627	26.1397	26.9204	28.1002	26.347	+	wtA_M_ccg8_M	1.88098	Cluster -1458								ncr:NCU05667	8	8	8	41.1	41.1	41.1	21.883	0	114.48	4583800000	73	Q7SAW7	Q7SAW7	2866	tr|Q7SAW7|Q7SAW7_NEUCR Anchored cell wall protein 3 OS=Neurospora crassa (strain ATCC 24698 / 74-OR23-1A / CBS 708.71 / DSM 1257 / FGSC 987) OX=367110 GN=acw-3 PE=4 SV=1	acw-3 NCU05667	Anchored cell wall protein 3
30.1495	29.9273	29.979	30.0955	27.9123	27.9852	28.3887	28.3811	28.8967	28.206	28.9456	28.7405	28.6022	28.4276	28.3234	28.1747	+	wtA_M_ccg8_M	1.871	Cluster -1458					cytoplasm [GO:0005737]	aldo-keto reductase (NADPH) activity [GO:0004033]		ncr:NCU07240	28	28	28	83.7	83.7	83.7	39.057	0	257.55	34511000000	362	V5ILS1	V5ILS1	4212	tr|V5ILS1|V5ILS1_NEUCR Aflatoxin B1 aldehyde reductase member 2 OS=Neurospora crassa (strain ATCC 24698 / 74-OR23-1A / CBS 708.71 / DSM 1257 / FGSC 987) OX=367110 GN=NCU07240 PE=4 SV=1	NCU07240	Aflatoxin B1 aldehyde reductase member 2
23.7274	24.1257	24.3924	23.9877	22.6812	22.1715	22.6472	22.489	22.389	22.4643	22.6178	21.9626	23.2119	22.3892	23.273	23.205	+	wtA_M_ccg8_M	1.8625	Cluster -1458								ncr:NCU09343	6	6	6	23.9	23.9	23.9	40.946	0	8.9391	308500000	22	Q7S2P4	Q7S2P4	1920	tr|Q7S2P4|Q7S2P4_NEUCR DUF829-domain-containing protein OS=Neurospora crassa (strain ATCC 24698 / 74-OR23-1A / CBS 708.71 / DSM 1257 / FGSC 987) OX=367110 GN=NCU09343 PE=4 SV=1	NCU09343	DUF829-domain-containing protein
26.2963	26.0969	26.1728	26.438	25.2103	24.8709	23.8878	23.6132	24.5611	24.9233	24.8968	25.1546	24.08	23.5586	23.7814	24.0198	+	wtA_M_ccg8_M	1.85546	Cluster -1458	+	wtA_C_ccg8_C	1.024	Cluster -1101		flavin adenine dinucleotide binding [GO:0050660];L-pipecolate oxidase activity [GO:0050031];proline dehydrogenase activity [GO:0004657];sarcosine oxidase activity [GO:0008115]		ncr:NCU04771	10	10	10	25.7	25.7	25.7	52.93	0	22.304	1607900000	48	V5IKU5	V5IKU5	4139	tr|V5IKU5|V5IKU5_NEUCR Fructosyl-amino acid oxidase OS=Neurospora crassa (strain ATCC 24698 / 74-OR23-1A / CBS 708.71 / DSM 1257 / FGSC 987) OX=367110 GN=NCU04771 PE=4 SV=1	NCU04771	Fructosyl-amino acid oxidase
23.8779	23.4682	23.7168	23.9279	22.0123	21.9882	23.4717	22.0307	22.202	21.3436	20.2735	19.5319	21.4323	21.7889	21.428	22.1146	+	wtA_M_ccg8_M	1.84915	Cluster -1458					membrane [GO:0016020]	amino acid transmembrane transporter activity [GO:0015171]	amino acid transmembrane transport [GO:0003333]	ncr:NCU10276	3	3	3	6.1	6.1	6.1	59.116	0	2.9206	115450000	3	A7UWH5	A7UWH5	52	tr|A7UWH5|A7UWH5_NEUCR Amino acid permease/ SLC12A domain-containing protein OS=Neurospora crassa (strain ATCC 24698 / 74-OR23-1A / CBS 708.71 / DSM 1257 / FGSC 987) OX=367110 GN=NCU10276 PE=4 SV=1	NCU10276	Amino acid permease/ SLC12A domain-containing protein
24.4795	24.6001	24.5743	24.4267	22.9512	23.6455	22.9329	22.5041	22.0145	22.1723	21.2931	21.1835	23.2538	22.8447	23.4969	22.9879	+	wtA_M_ccg8_M	1.84474	Cluster -1458	+	wtA_C_ccg8_C	-2.05848	Cluster -1105	Golgi membrane [GO:0000139];trans-Golgi network [GO:0005802]		endoplasmic reticulum to Golgi vesicle-mediated transport [GO:0006888]	ncr:NCU06367	4	4	4	15.4	15.4	15.4	33.698	0	5.8976	168660000	17	Q7S9T9	Q7S9T9	2728	tr|Q7S9T9|Q7S9T9_NEUCR Protein YIP OS=Neurospora crassa (strain ATCC 24698 / 74-OR23-1A / CBS 708.71 / DSM 1257 / FGSC 987) OX=367110 GN=NCU06367 PE=3 SV=1	NCU06367	Protein YIP
26.007	26.4129	26.2264	26.1944	25.0233	24.6079	24.3185	23.5312	27.8192	29.35	27.9842	28.533	26.9764	26.3211	26.7869	26.2672	+	wtA_M_ccg8_M	1.83993	Cluster -1458	+	wtA_C_ccg8_C	1.83368	Cluster -1101		zinc ion binding [GO:0008270]		ncr:NCU08505	12	12	12	70	70	70	18.27	0	216	9803300000	142	Q7SC96	Q7SC96	2993	tr|Q7SC96|Q7SC96_NEUCR DUF866 domain-containing protein OS=Neurospora crassa (strain ATCC 24698 / 74-OR23-1A / CBS 708.71 / DSM 1257 / FGSC 987) OX=367110 GN=NCU08505 PE=3 SV=1	NCU08505	DUF866 domain-containing protein
29.8106	29.9668	30.0029	30.0531	27.4608	27.9277	28.37	28.7408	30.7814	32.1746	30.9779	31.0819	29.8173	30.0054	29.66	29.7324	+	wtA_M_ccg8_M	1.83351	Cluster -1458	+	wtA_C_ccg8_C	1.45019	Cluster -1101		hydrolase activity [GO:0016787]		ncr:NCU02124	30	30	30	82.7	82.7	82.7	28.518	0	270.1	86757000000	484	V5IQ14;V5IQI7	V5IQ14;V5IQI7	4479	tr|V5IQ14|V5IQ14_NEUCR Dienelactone hydrolase, variant OS=Neurospora crassa (strain ATCC 24698 / 74-OR23-1A / CBS 708.71 / DSM 1257 / FGSC 987) OX=367110 GN=NCU02124 PE=4 SV=1;tr|V5IQI7|V5IQI7_NEUCR Dienelactone hydrolase OS=Neurospora crassa (strain ATCC	NCU02124;NCU02124	Dienelactone hydrolase, variant;Dienelactone hydrolase
27.0641	26.6176	26.7891	26.6453	25.4692	25.1872	24.436	24.697	27.2872	27.3905	27.1904	27.4892	27.1444	26.4834	26.4731	26.8953	+	wtA_M_ccg8_M	1.83168	Cluster -1458					extracellular region [GO:0005576]	cellulose binding [GO:0030248];metal ion binding [GO:0046872];monooxygenase activity [GO:0004497]	cellulose catabolic process [GO:0030245]	ncr:NCU07760	1	1	1	5.1	5.1	5.1	37.469	0.0025023	1.8903	1238700000	11	Q7S111	Q7S111	1757	tr|Q7S111|Q7S111_NEUCR cellulase OS=Neurospora crassa (strain ATCC 24698 / 74-OR23-1A / CBS 708.71 / DSM 1257 / FGSC 987) OX=367110 GN=gh61-2 PE=3 SV=1	gh61-2 NCU07760	lytic cellulose monooxygenase (C4-dehydrogenating) (EC 1.14.99.56)
26.8439	26.1845	25.9833	26.2822	24.3001	24.5669	23.8445	25.2899	24.7544	25.9808	25.0744	25.5937	22.8977	23.2419	22.2732	22.8678	+	wtA_M_ccg8_M	1.82313	Cluster -1458	+	wtA_C_ccg8_C	2.53067	Cluster -1101	cytoplasm [GO:0005737]	aldehyde-lyase activity [GO:0016832]		ncr:NCU03086	6	6	6	32.2	32.2	32.2	29.536	0	20.192	1085200000	35	Q7SDS4	Q7SDS4	3156	tr|Q7SDS4|Q7SDS4_NEUCR HpcH/HpaI aldolase/citrate lyase family protein OS=Neurospora crassa (strain ATCC 24698 / 74-OR23-1A / CBS 708.71 / DSM 1257 / FGSC 987) OX=367110 GN=NCU03086 PE=3 SV=1	NCU03086	HpcH/HpaI aldolase/citrate lyase family protein
28.4993	28.4543	28.4427	28.4376	25.9097	26.3157	27.059	27.3084	30.2923	30.2652	30.2859	30.3811	30.209	30.3266	30.411	30.089	+	wtA_M_ccg8_M	1.81026	Cluster -1458						aldo-keto reductase (NADPH) activity [GO:0004033]		ncr:NCU01233	26	26	26	87.2	87.2	87.2	32.049	0	323.31	62552000000	399	Q1K822	Q1K822	921	tr|Q1K822|Q1K822_NEUCR Aldose reductase OS=Neurospora crassa (strain ATCC 24698 / 74-OR23-1A / CBS 708.71 / DSM 1257 / FGSC 987) OX=367110 GN=NCU01233 PE=4 SV=1	NCU01233	Aldose reductase
27.1655	26.8	26.9494	26.9547	24.9937	25.0912	25.1371	25.4099	26.7685	26.4956	26.8127	27.2274	25.7594	26.2039	26.3119	25.9882	+	wtA_M_ccg8_M	1.80941	Cluster -1458	+	wtA_C_ccg8_C	0.76021	Cluster -1101		oxidoreductase activity [GO:0016491]		ncr:NCU04791	9	9	9	44.9	44.9	44.9	34.901	0	162.92	4824200000	95	V5ILX9;V5IKV0;V5IN14	V5ILX9;V5IKV0;V5IN14	4228	tr|V5ILX9|V5ILX9_NEUCR Short chain dehydrogenase/reductase OS=Neurospora crassa (strain ATCC 24698 / 74-OR23-1A / CBS 708.71 / DSM 1257 / FGSC 987) OX=367110 GN=mig-10 PE=3 SV=1;tr|V5IKV0|V5IKV0_NEUCR Short chain dehydrogenase/reductase, variant 3 OS=Neuro	mig-10 NCU04791;mig-10 NCU04791;mig-10 NCU04791	Short chain dehydrogenase/reductase, variant 3;Short chain dehydrogenase/reductase;Short chain dehydrogenase/reductase, variant 2
24.1568	23.8771	24.2188	23.1389	21.9475	21.0828	22.6617	22.8358	22.3108	21.1776	22.3835	22.079	22.8354	23.3157	21.9366	22.9456	+	wtA_M_ccg8_M	1.79456	Cluster -1458								ncr:NCU01299	2	2	2	19.5	19.5	19.5	12.922	0	3.7794	108310000	5	Q1K7W6	Q1K7W6	892	tr|Q1K7W6|Q1K7W6_NEUCR Imidazoleglycerol-phosphate dehydratase OS=Neurospora crassa (strain ATCC 24698 / 74-OR23-1A / CBS 708.71 / DSM 1257 / FGSC 987) OX=367110 GN=NCU01299 PE=4 SV=1	NCU01299	Imidazoleglycerol-phosphate dehydratase
24.3844	24.2821	24.5606	24.7389	23.6317	21.5499	21.4846	23.1509	24.23	23.8044	23.0939	23.6117	24.1871	24.1524	24.569	24.3489	+	wtA_M_ccg8_M	1.79234	Cluster -1458								ncr:NCU01698	1	1	1	16.1	16.1	16.1	6.7978	0.0013866	2.2036	321600000	22	Q1K5H1	Q1K5H1	542	tr|Q1K5H1|Q1K5H1_NEUCR 4F5 family protein OS=Neurospora crassa (strain ATCC 24698 / 74-OR23-1A / CBS 708.71 / DSM 1257 / FGSC 987) OX=367110 GN=NCU01698 PE=4 SV=1	NCU01698	4F5 family protein
23.8904	23.919	23.7542	23.5788	21.9115	20.0533	21.9853	22.5791	24.7291	23.7486	24.4679	24.1696	25.3108	24.849	25.379	24.8319	+	wtA_M_ccg8_M	1.7906	Cluster -1458						CoA-ligase activity [GO:0016405]		ncr:NCU03295	9	9	9	21.3	21.3	21.3	61.744	0	37.582	928990000	56	Q7SDW1	Q7SDW1	3173	tr|Q7SDW1|Q7SDW1_NEUCR 4-coumarate-CoA ligase 1 OS=Neurospora crassa (strain ATCC 24698 / 74-OR23-1A / CBS 708.71 / DSM 1257 / FGSC 987) OX=367110 GN=NCU03295 PE=4 SV=2	NCU03295	4-coumarate-CoA ligase 1
28.4744	28.4105	28.6352	28.4699	26.4304	26.6074	26.5132	27.2922	27.7906	27.9041	27.9703	27.7924	27.5772	27.6377	27.4484	27.4643	+	wtA_M_ccg8_M	1.78671	Cluster -1458						oxidoreductase activity [GO:0016491]		ncr:NCU05535	14	14	14	62	62	62	33.593	0	90.178	8698600000	167	Q7S6Q5	Q7S6Q5	2387	tr|Q7S6Q5|Q7S6Q5_NEUCR NAD(P)-binding protein OS=Neurospora crassa (strain ATCC 24698 / 74-OR23-1A / CBS 708.71 / DSM 1257 / FGSC 987) OX=367110 GN=NCU05535 PE=3 SV=1	NCU05535	NAD(P)-binding protein
29.0765	28.4974	28.5383	28.9253	26.9789	27.0088	27.1586	26.7516	21.3539	23.0925	21.824	23.7052	24.8145	25.1985	24.2831	25.2138	+	wtA_M_ccg8_M	1.7849	Cluster -1458	+	wtA_C_ccg8_C	-2.38357	Cluster -1105	cytoplasm [GO:0005737];nucleus [GO:0005634]	hercynylcysteine sulfoxide lyase activity (ergothioneine-forming) [GO:1990411]		ncr:NCU11365	26	26	26	66.2	66.2	66.2	53.014	0	323.31	11599000000	201	A7UX13	A7UX13	83	sp|A7UX13|EGT2_NEUCR Hercynylcysteine sulfoxide lyase OS=Neurospora crassa (strain ATCC 24698 / 74-OR23-1A / CBS 708.71 / DSM 1257 / FGSC 987) OX=367110 GN=egt-2 PE=1 SV=1	egt-2 NCU11365	Hercynylcysteine sulfoxide lyase (EC 4.4.1.-) (Ergothioneine biosynthesis protein 2) (PLP-binding cysteine desulfurase) (PLP-dependent C-S lyase)
29.5184	29.4834	29.4598	29.4891	26.9733	27.5083	28.0849	28.2498	29.762	29.3706	30.0673	29.9027	29.1981	29.3624	29.0539	29.0153	+	wtA_M_ccg8_M	1.7836	Cluster -1458					cytoplasm [GO:0005737]	glycogen phosphorylase activity [GO:0008184];pyridoxal phosphate binding [GO:0030170]	glycogen catabolic process [GO:0005980]	ncr:NCU07027	62	62	62	71.9	71.9	71.9	100.79	0	323.31	129710000000	980	Q7S9A9	Q7S9A9	2671	tr|Q7S9A9|Q7S9A9_NEUCR Alpha-1,4 glucan phosphorylase OS=Neurospora crassa (strain ATCC 24698 / 74-OR23-1A / CBS 708.71 / DSM 1257 / FGSC 987) OX=367110 GN=NCU07027 PE=3 SV=2	NCU07027	Alpha-1,4 glucan phosphorylase (EC 2.4.1.1)
24.6697	24.3711	24.4049	24.1979	22.1006	23.0512	22.7047	22.6581	20.7149	22.2361	21.6983	21.5657	23.379	22.8572	22.7927	20.7946	+	wtA_M_ccg8_M	1.78224	Cluster -1458	+	wtA_C_ccg8_C	-1.86806	Cluster -1105				ncr:NCU07003	7	7	7	18.3	18.3	18.3	52.038	0	15.708	249570000	17	Q7SAE8	Q7SAE8	2808	tr|Q7SAE8|Q7SAE8_NEUCR Uncharacterized protein OS=Neurospora crassa (strain ATCC 24698 / 74-OR23-1A / CBS 708.71 / DSM 1257 / FGSC 987) OX=367110 GN=NCU07003 PE=4 SV=1	NCU07003	Uncharacterized protein
27.5835	27.347	27.3012	27.1456	25.5901	25.7125	25.496	25.4576	26.7961	27.079	27.0535	26.9588	26.1664	26.014	25.9284	26.0524	+	wtA_M_ccg8_M	1.78028	Cluster -1458	+	wtA_C_ccg8_C	0.931539	Cluster -1101		GTP binding [GO:0005525];GTPase activity [GO:0003924];nickel cation binding [GO:0016151]	urea catabolic process [GO:0043419]	ncr:NCU01511	13	13	13	48.6	48.6	48.6	31.293	0	95.684	7381600000	172	Q1K5K4	Q1K5K4	552	tr|Q1K5K4|Q1K5K4_NEUCR Urease accessory protein ureG OS=Neurospora crassa (strain ATCC 24698 / 74-OR23-1A / CBS 708.71 / DSM 1257 / FGSC 987) OX=367110 GN=NCU01511 PE=3 SV=1	NCU01511	Urease accessory protein ureG
29.7334	29.8466	29.5566	29.7537	26.9686	27.5587	28.304	28.9626	30.6188	30.7924	30.7522	30.83	29.7945	30.1867	30.3611	29.3619	+	wtA_M_ccg8_M	1.77409	Cluster -1458						cyanate hydratase activity [GO:0008824];DNA binding [GO:0003677]	cyanate metabolic process [GO:0009439]	ncr:NCU01258	8	8	8	61.6	61.6	61.6	18.119	0	199.18	40529000000	214	Q871Z4;V5IMX5	Q871Z4;V5IMX5	3811	sp|Q871Z4|CYNS_NEUCR Cyanate hydratase OS=Neurospora crassa (strain ATCC 24698 / 74-OR23-1A / CBS 708.71 / DSM 1257 / FGSC 987) OX=367110 GN=cyn1 PE=3 SV=1;tr|V5IMX5|V5IMX5_NEUCR Cyanate hydratase OS=Neurospora crassa (strain ATCC 24698 / 74-OR23-1A / CBS	cyn1 B10N12.060 NCU01258;cyn1 NCU01258	Cyanate hydratase (Cyanase) (EC 4.2.1.104) (Cyanate hydrolase) (Cyanate lyase);Cyanate hydratase (Cyanase) (EC 4.2.1.104) (Cyanate hydrolase) (Cyanate lyase)
23.6095	22.6793	23.0512	20.7553	21.4333	20.9817	20.9956	21.3532	25.1782	21.775	24.5815	23.7433	25.2771	25.1043	25.7668	25.2704	+	wtA_M_ccg8_M	1.77216	Cluster -1458					mitochondrial outer membrane [GO:0005741];mitochondrial outer membrane translocase complex [GO:0005742]		protein import into mitochondrial matrix [GO:0030150];protein insertion into mitochondrial outer membrane [GO:0045040]	ncr:NCU04181	1	1	1	20.8	20.8	20.8	6.0611	0	3.555	238350000	10	V5ILY4	V5ILY4	4230	tr|V5ILY4|V5ILY4_NEUCR TOM7 OS=Neurospora crassa (strain ATCC 24698 / 74-OR23-1A / CBS 708.71 / DSM 1257 / FGSC 987) OX=367110 GN=tom7 PE=3 SV=1	tom7 mom7 NCU04181	TOM7 (TOM7, variant 2)
23.9832	23.8732	23.6042	23.5305	22.1662	21.4007	21.8708	22.3967	24.9847	24.6725	25.1162	24.9943	24.6167	23.8133	24.448	24.1644	+	wtA_M_ccg8_M	1.77051	Cluster -1458								ncr:NCU11417	7	7	7	29.5	29.5	29.5	36.695	0	47.163	949830000	46	A7UXF3	A7UXF3	104	tr|A7UXF3|A7UXF3_NEUCR Nucleoside-diphosphate-sugar epimerase OS=Neurospora crassa (strain ATCC 24698 / 74-OR23-1A / CBS 708.71 / DSM 1257 / FGSC 987) OX=367110 GN=NCU11417 PE=4 SV=1	NCU11417	Nucleoside-diphosphate-sugar epimerase
27.0892	27.788	27.3636	27.4183	25.0044	25.5953	25.3479	26.6527	20.275	21.9953	19.9769	20.5717	20.2481	19.5525	19.8288	22.9271	+	wtA_M_ccg8_M	1.76471	Cluster -1458					extracellular region [GO:0005576]	carbohydrate binding [GO:0030246];carbon-oxygen lyase activity, acting on polysaccharides [GO:0016837];rhamnogalacturo endolyase activity [GO:0102210]	cell wall organization [GO:0071555];pectin catabolic process [GO:0045490]	ncr:NCU05598	17	17	17	48.9	48.9	48.9	58.011	0	171.09	2690600000	81	P78710	P78710	370	sp|P78710|ASD1_NEUCR Putative rhamnogalacturonase OS=Neurospora crassa (strain ATCC 24698 / 74-OR23-1A / CBS 708.71 / DSM 1257 / FGSC 987) OX=367110 GN=asd-1 PE=2 SV=1	asd-1 NCU05598	Putative rhamnogalacturonase (EC 4.2.2.23) (Ascus development protein 1) (Asd-I) (Rhamnogalacturo lyase) (RGase)
29.4111	29.4764	29.2874	29.3937	27.2812	27.5974	27.6788	27.9722	27.0697	27.059	27.3103	27.1806	26.5839	26.8492	26.3844	26.7646	+	wtA_M_ccg8_M	1.75975	Cluster -1458					cytoplasm [GO:0005737];cytosol [GO:0005829]	carboxy-lyase activity [GO:0016831];hydrolase activity [GO:0016787]	secondary metabolic process [GO:0019748]	ncr:NCU06417	22	22	22	71.1	71.1	71.1	42.935	0	323.31	18596000000	258	Q7RYZ8	Q7RYZ8	1516	tr|Q7RYZ8|Q7RYZ8_NEUCR Uracil-5-carboxylate decarboxylase OS=Neurospora crassa (strain ATCC 24698 / 74-OR23-1A / CBS 708.71 / DSM 1257 / FGSC 987) OX=367110 GN=NCU06417 PE=3 SV=1	NCU06417	Uracil-5-carboxylate decarboxylase
25.6976	26.0526	25.7879	25.569	23.4881	24.074	24.2635	24.255	28.188	26.6882	28.2632	27.9526	28.7103	28.2856	28.9746	28.3853	+	wtA_M_ccg8_M	1.75662	Cluster -1458					membrane [GO:0016020]			ncr:NCU07310	6	6	6	59.5	59.5	59.5	17.715	0	151.85	3752700000	47	V5IPA3	V5IPA3	4420	tr|V5IPA3|V5IPA3_NEUCR Uncharacterized protein OS=Neurospora crassa (strain ATCC 24698 / 74-OR23-1A / CBS 708.71 / DSM 1257 / FGSC 987) OX=367110 GN=NCU07310 PE=4 SV=1	NCU07310	Uncharacterized protein
29.4502	28.9192	29.1098	28.949	27.3995	27.3733	27.2392	27.4231	28.3853	28.4109	28.392	28.2395	27.9193	27.4666	27.9508	27.4287	+	wtA_M_ccg8_M	1.7483	Cluster -1458	+	wtA_C_ccg8_C	0.665564	Cluster -1101		oxidoreductase activity [GO:0016491]		ncr:NCU07167	23	23	23	72.9	72.9	72.9	38.092	0	175.4	9864300000	179	Q1K5W9	Q1K5W9	583	tr|Q1K5W9|Q1K5W9_NEUCR Isoflavone reductase OS=Neurospora crassa (strain ATCC 24698 / 74-OR23-1A / CBS 708.71 / DSM 1257 / FGSC 987) OX=367110 GN=NCU07167 PE=4 SV=1	NCU07167	Isoflavone reductase
29.332	29.3549	29.2334	29.462	27.6539	27.6753	27.6229	27.443	28.8961	30.0085	29.4583	29.3449	27.6691	27.5013	27.5166	27.662	+	wtA_M_ccg8_M	1.74681	Cluster -1458	+	wtA_C_ccg8_C	1.83973	Cluster -1101				ncr:NCU08954	14	14	14	70.6	70.6	70.6	22.453	0	106.91	16726000000	190	Q1K6L1	Q1K6L1	682	tr|Q1K6L1|Q1K6L1_NEUCR YCII-related domain-containing protein OS=Neurospora crassa (strain ATCC 24698 / 74-OR23-1A / CBS 708.71 / DSM 1257 / FGSC 987) OX=367110 GN=NCU08954 PE=4 SV=2	NCU08954	YCII-related domain-containing protein
26.7393	26.8918	26.9915	26.7515	24.3283	24.9452	25.4236	25.6971	25.928	26.0249	26.1464	25.5152	25.297	25.9359	25.2279	25.4365	+	wtA_M_ccg8_M	1.74497	Cluster -1458					cytosol [GO:0005829]	aromatase activity [GO:0070330];flavin adenine dinucleotide binding [GO:0050660];FMN binding [GO:0010181];heme binding [GO:0020037];iron ion binding [GO:0005506];NADPH-hemoprotein reductase activity [GO:0003958]	antibiotic biosynthetic process [GO:0017000]	ncr:NCU05185	36	36	36	42.7	42.7	42.7	123.69	0	222.09	7685900000	316	Q7S8E0	Q7S8E0	2544	tr|Q7S8E0|Q7S8E0_NEUCR Bifunctional cytochrome P450/NADPH--P450 reductase OS=Neurospora crassa (strain ATCC 24698 / 74-OR23-1A / CBS 708.71 / DSM 1257 / FGSC 987) OX=367110 GN=NCU05185 PE=3 SV=1	NCU05185	Bifunctional cytochrome P450/NADPH--P450 reductase [Includes: Cytochrome P450 (EC 1.14.14.1);NADPH--cytochrome P450 reductase (EC 1.6.2.4)]
29.4187	29.447	29.4795	29.566	27.3721	27.6001	28.0686	27.9155	27.8646	28.0052	28.2243	28.2516	27.0278	27.0602	26.8638	27.1717	+	wtA_M_ccg8_M	1.73871	Cluster -1458	+	wtA_C_ccg8_C	1.05552	Cluster -1101		oxidoreductase activity [GO:0016491]		ncr:NCU02480	18	18	18	64.2	64.2	64.2	30.097	0	323.31	28329000000	237	V5IP82	V5IP82	4415	tr|V5IP82|V5IP82_NEUCR Short-chain dehydrogenase/reductase OS=Neurospora crassa (strain ATCC 24698 / 74-OR23-1A / CBS 708.71 / DSM 1257 / FGSC 987) OX=367110 GN=NCU02480 PE=3 SV=1	NCU02480	Short-chain dehydrogenase/reductase
23.7841	24.1167	23.7002	24.201	21.0676	22.6448	20.9512	21.9671	22.6639	22.0749	22.5252	21.6116	21.9549	22.4363	22.0979	22.1879	+	wtA_M_ccg8_M	1.73871	Cluster -1458					cytosol [GO:0005829]	glutamate decarboxylase activity [GO:0004351];pyridoxal phosphate binding [GO:0030170]	cellular response to oxidative stress [GO:0034599];glutamate catabolic process [GO:0006538]	ncr:NCU00678	4	4	4	14.7	14.7	14.7	68.12	0	59.11	146350000	8	Q7SHX5	Q7SHX5	3744	tr|Q7SHX5|Q7SHX5_NEUCR Glutamate decarboxylase OS=Neurospora crassa (strain ATCC 24698 / 74-OR23-1A / CBS 708.71 / DSM 1257 / FGSC 987) OX=367110 GN=NCU00678 PE=3 SV=3	NCU00678	Glutamate decarboxylase (EC 4.1.1.15)
23.6	23.9397	23.9761	23.5652	21.421	21.7309	21.4596	23.6271	22.9297	24.3697	23.6836	23.58	23.1302	21.5367	23.6092	21.9115	+	wtA_M_ccg8_M	1.7361	Cluster -1458								ncr:NCU05070	5	5	5	28.7	28.7	28.7	19.442	0.00023513	2.6777	198760000	6	Q7RWL4	Q7RWL4	1219	tr|Q7RWL4|Q7RWL4_NEUCR Uncharacterized protein OS=Neurospora crassa (strain ATCC 24698 / 74-OR23-1A / CBS 708.71 / DSM 1257 / FGSC 987) OX=367110 GN=NCU05070 PE=4 SV=1	NCU05070	Uncharacterized protein
26.5106	26.7135	26.4572	26.8783	25.7551	25.4952	24.5333	23.841	27.4403	28.4567	27.1466	28.0763	26.9321	28.072	30.0014	28.701	+	wtA_M_ccg8_M	1.73375	Cluster -1458					mitochondrial matrix [GO:0005759]		cytosolic ribosome assembly [GO:0042256]	ncr:NCU06086	10	10	10	54	54	54	30.105	0	271.4	10047000000	104	Q7S486	Q7S486	2084	tr|Q7S486|Q7S486_NEUCR Regulatory protein suaprga1 OS=Neurospora crassa (strain ATCC 24698 / 74-OR23-1A / CBS 708.71 / DSM 1257 / FGSC 987) OX=367110 GN=NCU06086 PE=4 SV=1	NCU06086	Regulatory protein suaprga1
31.3044	31.1881	31.3474	31.2614	28.9674	29.3736	29.5584	30.2789	31.7029	31.8652	31.8119	31.8181	30.9051	31.1655	31.0231	30.777	+	wtA_M_ccg8_M	1.73075	Cluster -1458	+	wtA_C_ccg8_C	0.831851	Cluster -1101				ncr:NCU00884	33	33	33	77.4	77.4	77.4	46.598	0	323.31	157030000000	672	Q7SFE7	Q7SFE7	3380	tr|Q7SFE7|Q7SFE7_NEUCR NAD dependent epimerase/dehydratase OS=Neurospora crassa (strain ATCC 24698 / 74-OR23-1A / CBS 708.71 / DSM 1257 / FGSC 987) OX=367110 GN=NCU00884 PE=4 SV=1	NCU00884	NAD dependent epimerase/dehydratase
23.9924	24.0023	24.2893	23.6706	22.8	22.9274	22.1233	22.4971	23.5497	24.1893	23.6623	23.4182	22.5736	22.006	21.6665	22.9274	+	wtA_M_ccg8_M	1.72141	Cluster -1458	+	wtA_C_ccg8_C	1.8752	Cluster -1101		copper ion binding [GO:0005507]		ncr:NCU01374	3	3	3	14.7	14.7	14.7	35.992	0	25.467	185920000	13	Q1K708	Q1K708	752	tr|Q1K708|Q1K708_NEUCR Copper homeostasis protein cutC homolog OS=Neurospora crassa (strain ATCC 24698 / 74-OR23-1A / CBS 708.71 / DSM 1257 / FGSC 987) OX=367110 GN=NCU01374 PE=3 SV=2	NCU01374	Copper homeostasis protein cutC homolog
25.3016	24.7138	24.8616	25.0534	23.6706	23.7403	21.6577	23.7054	25.8466	25.9048	25.9444	26.0416	25.488	24.9726	25.1131	24.6814	+	wtA_M_ccg8_M	1.72104	Cluster -1458	+	wtA_C_ccg8_C	0.870534	Cluster -1101			regulation of transcription by RNA polymerase II [GO:0006357]	ncr:NCU08611	15	15	15	34.4	34.4	34.4	66.015	0	56.592	1578800000	45	V5IQG0	V5IQG0	4504	tr|V5IQG0|V5IQG0_NEUCR Rtg2-like protein OS=Neurospora crassa (strain ATCC 24698 / 74-OR23-1A / CBS 708.71 / DSM 1257 / FGSC 987) OX=367110 GN=rtg2 PE=4 SV=1	rtg2 NCU08611	Rtg2-like protein
24.1887	23.6579	22.8518	23.7848	21.4555	22.4294	22.1734	21.1483	20.6369	20.823	21.8549	21.2104	20.9295	21.0993	21.6825	21.6327	+	wtA_M_ccg8_M	1.71108	Cluster -1458								ncr:NCU09010	2	2	2	4.7	4.7	4.7	67.077	0	4.1644	75974000	6	Q7S0D4	Q7S0D4	1693	tr|Q7S0D4|Q7S0D4_NEUCR Subtelomeric hrmA-associated cluster protein AFUB-079030/YDR124W-like helical bundle domain-containing protein OS=Neurospora crassa (strain ATCC 24698 / 74-OR23-1A / CBS 708.71 / DSM 1257 / FGSC 987) OX=367110 GN=NCU09010 PE=4 SV=3	NCU09010	Subtelomeric hrmA-associated cluster protein AFUB-079030/YDR124W-like helical bundle domain-containing protein
26.8067	27.1245	27.0802	27.0742	25.0262	24.7624	25.1682	26.2899	26.6678	26.5272	26.4153	26.6357	27.2821	27.6031	28.8722	27.581	+	wtA_M_ccg8_M	1.70971	Cluster -1458	+	wtA_C_ccg8_C	-1.2731	Cluster -1105				ncr:NCU06844	12	12	12	76.9	76.9	76.9	18.652	0	123.21	4787600000	95	V5IR00;V5IPC0	V5IR00;V5IPC0	4550	tr|V5IR00|V5IR00_NEUCR Uncharacterized protein OS=Neurospora crassa (strain ATCC 24698 / 74-OR23-1A / CBS 708.71 / DSM 1257 / FGSC 987) OX=367110 GN=NCU06844 PE=4 SV=1;tr|V5IPC0|V5IPC0_NEUCR Uncharacterized protein OS=Neurospora crassa (strain ATCC 24698 /	NCU06844;NCU06844	Uncharacterized protein;Uncharacterized protein
25.6944	25.6715	25.6939	25.466	23.486	23.4079	24.2147	24.601	25.7768	22.2336	25.9348	24.2606	27.9207	27.1638	27.4734	27.2681	+	wtA_M_ccg8_M	1.70403	Cluster -1458	+	wtA_C_ccg8_C	-2.90507	Cluster -1105	ascospore wall [GO:0005619];lipid droplet [GO:0005811];prospore membrane [GO:0005628]			ncr:NCU01989	9	9	9	33.3	33.3	33.3	31.856	0	114.35	3951600000	73	Q7SFP2	Q7SFP2	3421	tr|Q7SFP2|Q7SFP2_NEUCR Outer spore wall protein RRT8 OS=Neurospora crassa (strain ATCC 24698 / 74-OR23-1A / CBS 708.71 / DSM 1257 / FGSC 987) OX=367110 GN=NCU01989 PE=4 SV=2	NCU01989	Outer spore wall protein RRT8
25.8717	25.8435	25.7614	26.123	24.7432	24.5501	23.9323	23.5874	24.1472	24.6491	24.3932	24.7359	23.2238	23.4437	23.1462	23.4811	+	wtA_M_ccg8_M	1.69669	Cluster -1458	+	wtA_C_ccg8_C	1.15765	Cluster -1101		FAD binding [GO:0071949];oxidoreductase activity [GO:0016491];oxidoreductase activity, acting on paired donors, with incorporation or reduction of molecular oxygen, NAD(P)H as one donor, and incorporation of one atom of oxygen [GO:0016709]		ncr:NCU03023	18	18	18	46.2	46.2	46.2	73.47	0	117.03	2118900000	82	Q7SGZ3	Q7SGZ3	3606	tr|Q7SGZ3|Q7SGZ3_NEUCR Phenol 2-monooxygenase OS=Neurospora crassa (strain ATCC 24698 / 74-OR23-1A / CBS 708.71 / DSM 1257 / FGSC 987) OX=367110 GN=NCU03023 PE=3 SV=1	NCU03023	Phenol 2-monooxygenase
26.6305	26.3984	26.2876	26.4433	24.7949	24.9006	24.7832	24.5109	27.3999	27.3512	27.4142	27.3086	26.9994	26.8995	27.0016	26.8371	+	wtA_M_ccg8_M	1.69254	Cluster -1458	+	wtA_C_ccg8_C	0.434046	Cluster -1101				ncr:NCU05345	12	12	12	32.9	32.9	32.9	32.133	0	24.381	6337500000	108	Q1K8M1	Q1K8M1	996	tr|Q1K8M1|Q1K8M1_NEUCR Zearalenone lactonase OS=Neurospora crassa (strain ATCC 24698 / 74-OR23-1A / CBS 708.71 / DSM 1257 / FGSC 987) OX=367110 GN=NCU05345 PE=4 SV=1	NCU05345	Zearalenone lactonase
30.3376	30.2689	30.2708	30.1648	28.2431	28.5448	28.8785	28.6068	28.8663	28.814	29.1676	28.8486	27.2495	27.7251	27.1317	27.3648	+	wtA_M_ccg8_M	1.69219	Cluster -1458	+	wtA_C_ccg8_C	1.55633	Cluster -1101	cytoplasm [GO:0005737]	1,4-alpha-glucan branching enzyme activity [GO:0003844];cation binding [GO:0043169];hydrolase activity, hydrolyzing O-glycosyl compounds [GO:0004553]	glycogen biosynthetic process [GO:0005978]	ncr:NCU05429	47	47	47	69.8	69.8	69.8	80.523	0	323.31	78676000000	666	V5IQZ6	V5IQZ6	4548	tr|V5IQZ6|V5IQZ6_NEUCR 1,4-alpha-glucan-branching enzyme OS=Neurospora crassa (strain ATCC 24698 / 74-OR23-1A / CBS 708.71 / DSM 1257 / FGSC 987) OX=367110 GN=NCU05429 PE=3 SV=1	NCU05429	1,4-alpha-glucan-branching enzyme (EC 2.4.1.18) (Glycogen-branching enzyme)
24.2005	24.1627	24.2113	23.9871	20.9281	23.1023	22.4657	22.1912	20.6298	20.1479	21.5895	21.4107	21.4076	21.8156	21.9099	22.2521	+	wtA_M_ccg8_M	1.69176	Cluster -1458								ncr:NCU05578	6	6	6	11.3	11.3	11.3	70.419	0	11.792	133910000	12	Q7S6Y5	Q7S6Y5	2416	tr|Q7S6Y5|Q7S6Y5_NEUCR Uncharacterized protein OS=Neurospora crassa (strain ATCC 24698 / 74-OR23-1A / CBS 708.71 / DSM 1257 / FGSC 987) OX=367110 GN=NCU05578 PE=4 SV=1	NCU05578	Uncharacterized protein
25.6298	25.8814	25.7878	25.5781	23.6907	24.713	24.5274	23.1893	21.8796	19.7408	19.2016	21.1518	22.7257	23.0116	23.1598	22.9422	+	wtA_M_ccg8_M	1.68913	Cluster -1458	+	wtA_C_ccg8_C	-2.4664	Cluster -1105	cytoplasm [GO:0005737];cytoplasmic vesicle [GO:0031410]	metal ion binding [GO:0046872]	regulation of Rab protein signal transduction [GO:0032483]	ncr:NCU01659	16	16	16	18.8	18.8	18.8	132.22	0	33.452	1098100000	45	V5INL8;V5IPI7	V5INL8;V5IPI7	4365	tr|V5INL8|V5INL8_NEUCR DDENN domain-containing protein, variant 1 OS=Neurospora crassa (strain ATCC 24698 / 74-OR23-1A / CBS 708.71 / DSM 1257 / FGSC 987) OX=367110 GN=NCU01659 PE=4 SV=1;tr|V5IPI7|V5IPI7_NEUCR DDENN domain-containing protein OS=Neurospora	NCU01659;NCU01659	DDENN domain-containing protein, variant 1 (DDENN domain-containing protein, variant 2);DDENN domain-containing protein
27.3908	27.0987	27.2886	27.305	25.6406	25.7268	25.7774	25.2071	27.0253	27.1498	27.0401	27.1976	26.5093	26.4642	26.3411	26.4527	+	wtA_M_ccg8_M	1.68279	Cluster -1458	+	wtA_C_ccg8_C	0.661339	Cluster -1101	cytoplasm [GO:0005737]	D-ribulokinase activity [GO:0019150];kinase activity [GO:0016301];phosphotransferase activity, alcohol group as acceptor [GO:0016773]	carbohydrate metabolic process [GO:0005975];pentose metabolic process [GO:0019321]	ncr:NCU01701	20	20	20	44.8	44.8	44.8	64.9	0	115.25	9016800000	258	V5IPH8;V5IR37	V5IPH8;V5IR37	4435	tr|V5IPH8|V5IPH8_NEUCR Ribitol kinase OS=Neurospora crassa (strain ATCC 24698 / 74-OR23-1A / CBS 708.71 / DSM 1257 / FGSC 987) OX=367110 GN=NCU01701 PE=3 SV=1;tr|V5IR37|V5IR37_NEUCR Ribitol kinase, variant OS=Neurospora crassa (strain ATCC 24698 / 74-OR23-	NCU01701;NCU01701	Ribitol kinase;Ribitol kinase, variant
28.3683	28.5385	28.4367	29.2015	26.1231	26.6956	27.7267	27.2785	20.8007	22.9302	19.8942	22.0159	21.5389	21.9228	23.1901	20.9176	+	wtA_M_ccg8_M	1.68028	Cluster -1458					membrane [GO:0016020]	monoacylglycerol lipase activity [GO:0047372]	acylglycerol catabolic process [GO:0046464]	ncr:NCU02904	17	17	17	57	57	57	43.187	0	202.79	9592600000	96	Q7SHK0	Q7SHK0	3688	tr|Q7SHK0|Q7SHK0_NEUCR Alpha/beta hydrolase fold protein OS=Neurospora crassa (strain ATCC 24698 / 74-OR23-1A / CBS 708.71 / DSM 1257 / FGSC 987) OX=367110 GN=NCU02904 PE=4 SV=1	NCU02904	Alpha/beta hydrolase fold protein
29.6808	29.4685	29.4547	29.3999	27.5517	27.9708	27.913	27.8522	30.4586	30.6699	30.4765	30.5507	30.2745	30.3024	30.2009	30.1164	+	wtA_M_ccg8_M	1.67907	Cluster -1458					cytoplasm [GO:0005737]	2 iron, 2 sulfur cluster binding [GO:0051537];metal ion binding [GO:0046872];oxidoreductase activity, acting on NAD(P)H [GO:0016651]		ncr:NCU05850	38	38	38	69.4	69.4	69.4	65.489	0	323.31	61557000000	559	Q7S558	Q7S558	2204	tr|Q7S558|Q7S558_NEUCR Rubredoxin-NAD(+) reductase OS=Neurospora crassa (strain ATCC 24698 / 74-OR23-1A / CBS 708.71 / DSM 1257 / FGSC 987) OX=367110 GN=NCU05850 PE=3 SV=3	NCU05850	Rubredoxin-NAD(+) reductase
29.5831	29.5577	29.5406	29.7129	27.9049	27.8323	27.8881	28.0563	29.0006	29.5472	29.2409	28.9614	28.6629	28.8224	29.0423	28.4822	+	wtA_M_ccg8_M	1.67821	Cluster -1458					cytosol [GO:0005829]	carboxylic ester hydrolase activity [GO:0052689];S-formylglutathione hydrolase activity [GO:0018738]	formaldehyde catabolic process [GO:0046294]	ncr:NCU00173	22	22	22	67.4	67.4	67.4	40.615	0	323.31	32398000000	303	Q7RXB4	Q7RXB4	1300	tr|Q7RXB4|Q7RXB4_NEUCR S-formylglutathione hydrolase OS=Neurospora crassa (strain ATCC 24698 / 74-OR23-1A / CBS 708.71 / DSM 1257 / FGSC 987) OX=367110 GN=NCU00173 PE=3 SV=2	NCU00173	S-formylglutathione hydrolase (EC 3.1.2.12)
24.5104	24.9275	24.5984	24.5511	23.2486	23.0834	21.3505	23.6947	20.7236	21.4423	21.3243	20.9623	23.833	23.3964	23.9347	23.8338	+	wtA_M_ccg8_M	1.67227	Cluster -1458	+	wtA_C_ccg8_C	-2.05358	Cluster -1105	Golgi membrane [GO:0000139];intracellular membrane-bounded organelle [GO:0043231];membrane [GO:0016020]	pyrimidine nucleotide-sugar transmembrane transporter activity [GO:0015165]		ncr:NCU00025	5	5	5	15.1	15.1	15.1	46.418	0	61.585	258890000	23	Q7RY80	Q7RY80	1409	tr|Q7RY80|Q7RY80_NEUCR Integral membrane protein OS=Neurospora crassa (strain ATCC 24698 / 74-OR23-1A / CBS 708.71 / DSM 1257 / FGSC 987) OX=367110 GN=NCU00025 PE=4 SV=1	NCU00025	Integral membrane protein
23.0236	22.6558	22.5367	23.2422	20.7159	21.3122	22.4339	20.3225	26.5403	27.5718	26.5832	27.0648	24.4308	24.7706	25.5563	25.2325	+	wtA_M_ccg8_M	1.66844	Cluster -1458	+	wtA_C_ccg8_C	1.94246	Cluster -1101				ncr:NCU01922	12	12	12	56.7	56.7	56.7	26.435	0	202.47	1783200000	73	Q7SH84	Q7SH84	3646	tr|Q7SH84|Q7SH84_NEUCR S-adenosyl-L-methionine-dependent methyltransferase OS=Neurospora crassa (strain ATCC 24698 / 74-OR23-1A / CBS 708.71 / DSM 1257 / FGSC 987) OX=367110 GN=NCU01922 PE=4 SV=3	NCU01922	S-adenosyl-L-methionine-dependent methyltransferase
26.6443	27.7261	27.6087	27.4057	25.7752	25.7174	25.6365	25.603	20.8928	22.376	20.6313	20.9889	22.4518	21.1815	22.5011	22.5717	+	wtA_M_ccg8_M	1.66316	Cluster -1458					extracellular region [GO:0005576]	polygalacturonase activity [GO:0004650]	cell wall organization [GO:0071555];pectin catabolic process [GO:0045490]	ncr:NCU02369	12	12	12	45.9	45.9	45.9	39.546	0	188.27	3016400000	62	Q7S4V7	Q7S4V7	2169	tr|Q7S4V7|Q7S4V7_NEUCR endo-polygalacturonase OS=Neurospora crassa (strain ATCC 24698 / 74-OR23-1A / CBS 708.71 / DSM 1257 / FGSC 987) OX=367110 GN=gh28-1 PE=3 SV=3	gh28-1 NCU02369	endo-polygalacturonase (EC 3.2.1.15) (Pectinase)
30.036	30.2098	30.2952	30.4119	29.8911	28.9987	27.9551	27.4845	25.9552	26.0699	25.1255	25.376	26.471	24.7771	25.6537	26.6003	+	wtA_M_ccg8_M	1.65585	Cluster -1458					plasma membrane [GO:0005886];side of membrane [GO:0098552]			ncr:NCU08193	3	3	3	30.6	30.6	30.6	23.565	0	323.31	17505000000	87	Q7S3P4	Q7S3P4	2030	tr|Q7S3P4|Q7S3P4_NEUCR Copper acquisition factor BIM1-like domain-containing protein OS=Neurospora crassa (strain ATCC 24698 / 74-OR23-1A / CBS 708.71 / DSM 1257 / FGSC 987) OX=367110 GN=NCU08193 PE=4 SV=1	NCU08193	Copper acquisition factor BIM1-like domain-containing protein
23.2166	24.0471	23.7742	23.2283	21.7984	20.9712	20.9417	21.566	22.6796	20.9844	22.6507	20.1703	20.6052	22.3372	21.6696	22.7607	+	wtA_M_ccg8_M	1.65532	Cluster -1458					fungal-type vacuole membrane [GO:0000329]	zinc ion transmembrane transporter activity [GO:0005385]	zinc ion transmembrane transport [GO:0071577]	ncr:NCU00029	1	1	1	4.3	4.3	4.3	55.711	0	4.4334	42854000	3	Q7RY76	Q7RY76	1407	tr|Q7RY76|Q7RY76_NEUCR ZIP metal ion transporter OS=Neurospora crassa (strain ATCC 24698 / 74-OR23-1A / CBS 708.71 / DSM 1257 / FGSC 987) OX=367110 GN=NCU00029 PE=4 SV=2	NCU00029	ZIP metal ion transporter
24.9679	24.9169	24.752	24.9702	23.1381	24.0582	22.5464	21.165	23.0336	23.4358	23.9937	23.6426	22.9648	23.1328	22.67	23.8752	+	wtA_M_ccg8_M	1.65411	Cluster -1458						dipeptidase activity [GO:0016805]		ncr:NCU08886	4	4	4	14.3	14.3	14.3	43.921	0	10.026	318670000	15	Q1K6A4	Q1K6A4	636	tr|Q1K6A4|Q1K6A4_NEUCR Peptidase M20 domain-containing protein 2 OS=Neurospora crassa (strain ATCC 24698 / 74-OR23-1A / CBS 708.71 / DSM 1257 / FGSC 987) OX=367110 GN=NCU08886 PE=3 SV=1	NCU08886	Peptidase M20 domain-containing protein 2
25.4599	25.0988	25.3921	25.1284	24.151	23.4067	23.4452	23.4625	22.2053	23.0471	22.6639	20.8155	23.0461	22.764	23.6334	23.8778	+	wtA_M_ccg8_M	1.65346	Cluster -1458					nucleus [GO:0005634]		sporulation resulting in formation of a cellular spore [GO:0030435];trehalose biosynthetic process [GO:0005992]	ncr:NCU02775	4	4	4	11.1	11.1	11.1	50.991	0	41.692	334870000	13	Q7SE19	Q7SE19	3195	tr|Q7SE19|Q7SE19_NEUCR Velvet domain-containing protein OS=Neurospora crassa (strain ATCC 24698 / 74-OR23-1A / CBS 708.71 / DSM 1257 / FGSC 987) OX=367110 GN=NCU02775 PE=3 SV=2	NCU02775	Velvet domain-containing protein
23.9408	24.5202	24.3531	23.8772	21.5141	22.676	23.6153	22.508	21.0944	22.3317	21.3412	21.4097	20.5655	23.1093	23.4825	22.7605	+	wtA_M_ccg8_M	1.65148	Cluster -1458	+	wtA_C_ccg8_C	-1.27551	Cluster -1105	extracellular region [GO:0005576]	beta-mannosidase activity [GO:0004567]	glycoprotein catabolic process [GO:0006516];polysaccharide catabolic process [GO:0000272]	ncr:NCU00890	7	7	7	12.1	12.1	12.1	97.737	0	31.011	292330000	24	Q7SFE1	Q7SFE1	3379	tr|Q7SFE1|Q7SFE1_NEUCR Beta-mannosidase B OS=Neurospora crassa (strain ATCC 24698 / 74-OR23-1A / CBS 708.71 / DSM 1257 / FGSC 987) OX=367110 GN=gh2-1 PE=3 SV=1	gh2-1 NCU00890	Beta-mannosidase B (EC 3.2.1.25) (Manase B)
24.1475	23.2473	24.3222	24.1733	21.9975	22.3859	22.481	23.6805	28.0599	27.564	27.6976	27.9482	28.1243	27.9364	27.85	27.7129	+	wtA_M_ccg8_M	1.64773	Cluster -1458					cytosol [GO:0005829]	glutamate decarboxylase activity [GO:0004351];pyridoxal phosphate binding [GO:0030170]	glutamate catabolic process [GO:0006538]	ncr:NCU06803	32	32	32	67.4	67.4	67.4	58.555	0	323.31	19371000000	269	Q7SCH4	Q7SCH4	3005	tr|Q7SCH4|Q7SCH4_NEUCR Glutamate decarboxylase OS=Neurospora crassa (strain ATCC 24698 / 74-OR23-1A / CBS 708.71 / DSM 1257 / FGSC 987) OX=367110 GN=NCU06803 PE=3 SV=2	NCU06803	Glutamate decarboxylase (EC 4.1.1.15)
25.9819	25.7514	25.9432	25.807	23.964	24.3496	23.8759	24.7032	23.4821	21.8029	23.3511	21.5181	25.5028	25.3524	25.416	25.8672	+	wtA_M_ccg8_M	1.6477	Cluster -1458	+	wtA_C_ccg8_C	-3.33662	Cluster -1105	mitochondrial inner membrane [GO:0005743]	calcium channel activity [GO:0005262]	calcium export from the mitochondrion [GO:0099093];inner mitochondrial membrane organization [GO:0007007]	ncr:NCU10028	3	3	3	8.2	8.2	8.2	38.175	0	13.171	675640000	13	Q7S0F0	Q7S0F0	1699	tr|Q7S0F0|Q7S0F0_NEUCR Bax Inhibitor family protein OS=Neurospora crassa (strain ATCC 24698 / 74-OR23-1A / CBS 708.71 / DSM 1257 / FGSC 987) OX=367110 GN=NCU10028 PE=4 SV=1	NCU10028	Bax Inhibitor family protein
28.6197	28.6829	28.7975	28.6139	26.7878	27.3144	26.8653	27.1915	29.251	31.047	29.8615	30.0985	28.1808	28.2856	27.868	28.0234	+	wtA_M_ccg8_M	1.63875	Cluster -1458	+	wtA_C_ccg8_C	1.97505	Cluster -1101		calcium ion binding [GO:0005509];gluconolactonase activity [GO:0004341]		ncr:NCU00326	24	24	24	86.9	86.9	86.9	34.127	0	323.31	36483000000	335	U9WGW9	U9WGW9	4094	tr|U9WGW9|U9WGW9_NEUCR Calcium homeostasis protein Regucalcin OS=Neurospora crassa (strain ATCC 24698 / 74-OR23-1A / CBS 708.71 / DSM 1257 / FGSC 987) OX=367110 GN=NCU00326 PE=3 SV=1	NCU00326	Calcium homeostasis protein Regucalcin
23.5165	22.9734	22.4076	23.5207	22.6587	21.4186	21.4298	21.8822	23.2459	21.4839	21.7908	20.6781	24.9044	23.6377	24.5714	23.217	+	wtA_M_ccg8_M	1.63825	Cluster -1458	+	wtA_C_ccg8_C	-2.6368	Cluster -1105	membrane [GO:0016020]	transmembrane transporter activity [GO:0022857]	myo-inositol transport [GO:0015798];polyol transmembrane transport [GO:0015791];transmembrane transport [GO:0055085]	ncr:NCU09287	11	11	11	15.3	15.3	15.3	72.775	0	27.094	330840000	32	Q7S0R2	Q7S0R2	1731	tr|Q7S0R2|Q7S0R2_NEUCR Sugar transporter OS=Neurospora crassa (strain ATCC 24698 / 74-OR23-1A / CBS 708.71 / DSM 1257 / FGSC 987) OX=367110 GN=NCU09287 PE=3 SV=1	NCU09287	Sugar transporter
26.6477	25.5249	26.8565	25.7255	24.8006	24.1201	23.9862	25.3179	29.1772	31.0475	29.1591	29.7011	28.0317	25.9247	29.6345	27.8793	+	wtA_M_ccg8_M	1.63245	Cluster -1458								ncr:NCU05490	5	5	5	47.9	47.9	47.9	7.6783	0	239.19	8086000000	61	V5ILG8	V5ILG8	4189	tr|V5ILG8|V5ILG8_NEUCR Uncharacterized protein OS=Neurospora crassa (strain ATCC 24698 / 74-OR23-1A / CBS 708.71 / DSM 1257 / FGSC 987) OX=367110 GN=NCU05490 PE=4 SV=1	NCU05490	Uncharacterized protein
26.8612	26.6539	26.8845	26.5215	24.5736	25.1976	25.1587	25.467	27.7809	21.3414	27.3603	27.4387	27.1875	26.3798	26.8927	26.9281	+	wtA_M_ccg8_M	1.63104	Cluster -1458								ncr:NCU04268	6	6	6	12.9	12.9	12.9	45.229	0	6.9393	1730700000	25	Q1K7I0	Q1K7I0	820	tr|Q1K7I0|Q1K7I0_NEUCR Uncharacterized protein OS=Neurospora crassa (strain ATCC 24698 / 74-OR23-1A / CBS 708.71 / DSM 1257 / FGSC 987) OX=367110 GN=NCU04268 PE=4 SV=1	NCU04268	Uncharacterized protein
24.5838	24.7381	24.1815	24.6085	21.4915	22.9302	24.0199	23.2716	21.231	21.1174	21.268	22.7969	22.9587	23.2991	23.4658	22.7733	+	wtA_M_ccg8_M	1.59972	Cluster -1458	+	wtA_C_ccg8_C	-1.58671	Cluster -1105	cytoplasm [GO:0005737];glutathione hydrolase complex [GO:0061672];nuclear periphery [GO:0034399]	glutathione hydrolase activity [GO:0036374];identical protein binding [GO:0042802];peptidase activity [GO:0008233]	glutathione catabolic process [GO:0006751];proteolysis [GO:0006508]	ncr:NCU05622	7	7	7	13.7	13.7	13.7	101.08	0	17.813	398320000	23	Q7S5Y4	Q7S5Y4	2292	tr|Q7S5Y4|Q7S5Y4_NEUCR Beta-Ala-His dipeptidase OS=Neurospora crassa (strain ATCC 24698 / 74-OR23-1A / CBS 708.71 / DSM 1257 / FGSC 987) OX=367110 GN=arg-15 PE=3 SV=3	arg-15 NCU05622	Beta-Ala-His dipeptidase
23.2328	23.3494	22.3551	22.6646	21.0497	21.7914	22.0152	21.3926	24.7137	24.3576	25.0215	24.8899	25.5812	25.3857	25.2237	25.4165	+	wtA_M_ccg8_M	1.59377	Cluster -1458						phospholipase D activity [GO:0004630]	intracellular signal transduction [GO:0035556];phosphatidic acid biosynthetic process [GO:0006654];phospholipid catabolic process [GO:0009395]	ncr:NCU10400	17	17	17	27.5	27.5	27.5	104.64	0	57.94	860710000	53	A7UX57	A7UX57	89	tr|A7UX57|A7UX57_NEUCR Phospholipase OS=Neurospora crassa (strain ATCC 24698 / 74-OR23-1A / CBS 708.71 / DSM 1257 / FGSC 987) OX=367110 GN=NCU10400 PE=3 SV=1	NCU10400	Phospholipase (EC 3.1.4.4)
27.8595	27.9057	28.0279	27.9005	25.7886	26.3018	26.2897	26.9428	27.8185	27.1868	27.7659	27.8792	27.8866	28.0251	27.6325	28.1452	+	wtA_M_ccg8_M	1.59269	Cluster -1458					mitochondrion [GO:0005739]		mitophagy [GO:0000423]	ncr:NCU08092	20	20	20	66.2	66.2	66.2	37.791	0	160.73	12881000000	219	Q7SGJ2	Q7SGJ2	3546	tr|Q7SGJ2|Q7SGJ2_NEUCR Nipsnap family protein OS=Neurospora crassa (strain ATCC 24698 / 74-OR23-1A / CBS 708.71 / DSM 1257 / FGSC 987) OX=367110 GN=NCU08092 PE=3 SV=2	NCU08092	Nipsnap family protein
30.6592	30.7727	30.7216	30.7145	30.4746	29.4488	27.9896	28.5981	26.0496	25.9554	24.9072	25.4844	27.1145	24.8187	25.275	27.5014	+	wtA_M_ccg8_M	1.58923	Cluster -1458					plasma membrane [GO:0005886];side of membrane [GO:0098552]			ncr:NCU02884	9	9	9	16.4	16.4	16.4	23.07	0	175.98	22443000000	155	Q7SHM0	Q7SHM0	3695	tr|Q7SHM0|Q7SHM0_NEUCR Copper acquisition factor BIM1-like domain-containing protein OS=Neurospora crassa (strain ATCC 24698 / 74-OR23-1A / CBS 708.71 / DSM 1257 / FGSC 987) OX=367110 GN=NCU02884 PE=4 SV=1	NCU02884	Copper acquisition factor BIM1-like domain-containing protein
28.6118	28.5758	28.5445	28.3914	26.0553	26.7056	27.151	27.8669	28.263	28.1999	28.3757	28.166	27.6599	27.8681	27.6217	27.6498	+	wtA_M_ccg8_M	1.58616	Cluster -1458	+	wtA_C_ccg8_C	0.551253	Cluster -1101	cytosol [GO:0005829]	ATP binding [GO:0005524];glycerone kinase activity [GO:0004371];triokinase activity [GO:0050354]	anaerobic glycerol catabolic process [GO:0019588];glycerol catabolic process [GO:0019563]	ncr:NCU03779	33	33	33	62.1	62.1	62.1	68.106	0	323.31	22349000000	424	Q1K7A2	Q1K7A2	787	tr|Q1K7A2|Q1K7A2_NEUCR Dihydroxyacetone kinase 1 OS=Neurospora crassa (strain ATCC 24698 / 74-OR23-1A / CBS 708.71 / DSM 1257 / FGSC 987) OX=367110 GN=dak-1 PE=3 SV=2	dak-1 NCU03779	Dihydroxyacetone kinase 1
27.5928	27.6607	27.6039	27.8611	26.3062	25.2348	26.4937	26.3488	21.3037	18.6061	19.2562	21.7695	23.5772	23.4152	20.1234	20.0863	+	wtA_M_ccg8_M	1.58374	Cluster -1458					cytoplasm [GO:0005737]	carboxy-lyase activity [GO:0016831];pyridoxal phosphate binding [GO:0030170]	amino acid metabolic process [GO:0006520];carboxylic acid metabolic process [GO:0019752]	ncr:NCU08275	18	18	18	47.2	47.2	47.2	55.843	0	139.33	2986200000	90	Q7S8J2	Q7S8J2	2566	tr|Q7S8J2|Q7S8J2_NEUCR Aromatic-L-amino-acid decarboxylase OS=Neurospora crassa (strain ATCC 24698 / 74-OR23-1A / CBS 708.71 / DSM 1257 / FGSC 987) OX=367110 GN=NCU08275 PE=3 SV=1	NCU08275	Aromatic-L-amino-acid decarboxylase
26.4157	26.4897	26.3426	26.5126	24.5978	24.7328	25.2116	24.9077	25.3409	25.5464	25.289	25.3236	24.4728	23.9924	24.3945	23.9734	+	wtA_M_ccg8_M	1.57769	Cluster -1458	+	wtA_C_ccg8_C	1.16673	Cluster -1101	cytoplasm [GO:0005737]	acid phosphatase activity [GO:0003993];non-membrane spanning protein tyrosine phosphatase activity [GO:0004726];protein tyrosine phosphatase activity [GO:0004725]		ncr:NCU09841	11	11	11	71.3	71.3	71.3	18.325	0	49.133	2957400000	85	Q7S0H0	Q7S0H0	1706	tr|Q7S0H0|Q7S0H0_NEUCR Phosphotyrosine protein phosphatase OS=Neurospora crassa (strain ATCC 24698 / 74-OR23-1A / CBS 708.71 / DSM 1257 / FGSC 987) OX=367110 GN=NCU09841 PE=3 SV=1	NCU09841	Phosphotyrosine protein phosphatase
30.0947	30.1521	30.1156	30.0725	27.9244	28.179	28.7101	29.339	29.0187	29.1834	29.1144	29.0169	28.6649	28.8768	28.6235	28.7804	+	wtA_M_ccg8_M	1.57058	Cluster -1458					cytosol [GO:0005829];mitochondrion [GO:0005739]	4-aminobutyrate:2-oxoglutarate transaminase activity [GO:0034386];pyridoxal phosphate binding [GO:0030170]	gamma-aminobutyric acid catabolic process [GO:0009450];gamma-aminobutyric acid metabolic process [GO:0009448]	ncr:NCU08998	29	29	29	80.8	80.8	80.8	51.902	0	323.31	52111000000	523	U9W8R9;U9W589	U9W8R9;U9W589	4085	tr|U9W8R9|U9W8R9_NEUCR 4-aminobutyrate aminotransferase OS=Neurospora crassa (strain ATCC 24698 / 74-OR23-1A / CBS 708.71 / DSM 1257 / FGSC 987) OX=367110 GN=NCU08998 PE=3 SV=1;tr|U9W589|U9W589_NEUCR 4-aminobutyrate aminotransferase OS=Neurospora crassa (s	NCU08998;NCU08998	4-aminobutyrate aminotransferase (EC 2.6.1.19) (GABA aminotransferase) (Gamma-amino-N-butyrate transaminase);4-aminobutyrate aminotransferase (EC 2.6.1.19) (GABA aminotransferase) (Gamma-amino-N-butyrate transaminase)
27.9814	27.9169	27.7944	27.9774	26.2594	26.1907	26.2356	26.7128	27.2895	27.8491	27.9015	27.7649	28.1509	27.6068	28.1903	27.7252	+	wtA_M_ccg8_M	1.56789	Cluster -1458					mitochondrion [GO:0005739];peroxisome [GO:0005777]	glutathione peroxidase activity [GO:0004602];glutathione transferase activity [GO:0004364];isomerase activity [GO:0016853]	glutathione metabolic process [GO:0006749]	ncr:NCU01636	11	11	11	68.6	68.6	68.6	24.776	0	180.1	6823300000	103	F5HD81	F5HD81	163	tr|F5HD81|F5HD81_NEUCR Glutathione S-transferase kappa OS=Neurospora crassa (strain ATCC 24698 / 74-OR23-1A / CBS 708.71 / DSM 1257 / FGSC 987) OX=367110 GN=NCU01636 PE=3 SV=1	NCU01636	Glutathione S-transferase kappa (EC 2.5.1.18)
28.8019	28.7068	28.5825	28.7306	27.2123	27.4329	27.0204	26.8934	29.579	30.0087	29.5047	29.908	28.7053	29.0036	29.9805	28.9885	+	wtA_M_ccg8_M	1.56567	Cluster -1458					cytoplasm [GO:0005737];mitochondrion [GO:0005739];peroxisome [GO:0005777]	thioredoxin peroxidase activity [GO:0008379]	cell redox homeostasis [GO:0045454];cellular response to oxidative stress [GO:0034599];hydrogen peroxide catabolic process [GO:0042744]	ncr:NCU06880	14	14	14	68.4	68.4	68.4	20.71	0	192.91	28015000000	210	Q7S3H3	Q7S3H3	2016	tr|Q7S3H3|Q7S3H3_NEUCR AhpC/TSA family protein OS=Neurospora crassa (strain ATCC 24698 / 74-OR23-1A / CBS 708.71 / DSM 1257 / FGSC 987) OX=367110 GN=NCU06880 PE=3 SV=1	NCU06880	AhpC/TSA family protein
28.58	28.732	28.6078	28.7199	27.09	27.1568	27.1329	26.9995	27.8207	28.7569	28.267	28.1435	27.367	27.4192	27.3129	27.4295	+	wtA_M_ccg8_M	1.56512	Cluster -1458	+	wtA_C_ccg8_C	0.864852	Cluster -1101		inositol monophosphate 1-phosphatase activity [GO:0008934];metal ion binding [GO:0046872]	inositol biosynthetic process [GO:0006021];inositol metabolic process [GO:0006020];signal transduction [GO:0007165]	ncr:NCU06348	12	12	12	54.8	54.8	54.8	33.03	0	318.03	6952100000	110	Q7S9V8	Q7S9V8	2736	tr|Q7S9V8|Q7S9V8_NEUCR Inositol-1-monophosphatase OS=Neurospora crassa (strain ATCC 24698 / 74-OR23-1A / CBS 708.71 / DSM 1257 / FGSC 987) OX=367110 GN=NCU06348 PE=3 SV=1	NCU06348	Inositol-1-monophosphatase (EC 3.1.3.25)
33.1036	32.7752	32.3272	32.4958	31.1171	31.3883	31.2138	30.7257	32.0033	33.4758	32.2267	32.6721	30.8659	31.4469	32.2166	31.1176	+	wtA_M_ccg8_M	1.56421	Cluster -1458						carbohydrate binding [GO:0030246]		ncr:NCU05495	10	10	10	85.6	85.6	85.6	12.922	0	323.31	114590000000	239	Q7S6U4	Q7S6U4	2402	sp|Q7S6U4|CVNH_NEUCR Cyanovirin-N homolog OS=Neurospora crassa (strain ATCC 24698 / 74-OR23-1A / CBS 708.71 / DSM 1257 / FGSC 987) OX=367110 GN=NCU05495 PE=1 SV=2	NCU05495	Cyanovirin-N homolog (CV-N homolog)
24.9528	24.8477	24.9228	24.3138	24.5336	20.587	21.4026	23.1127	21.9236	22.24	20.7688	21.165	22.9941	22.1656	21.0433	21.5535	+	wtA_M_ccg8_M	1.55635	Cluster -1458					plasma membrane [GO:0005886]	transmembrane transporter activity [GO:0022857]	transmembrane transport [GO:0055085]	ncr:NCU03789	4	4	4	9.7	9.7	9.7	61.411	0	6.1025	181640000	12	Q7S7S4	Q7S7S4	2493	tr|Q7S7S4|Q7S7S4_NEUCR MFS drug transporter OS=Neurospora crassa (strain ATCC 24698 / 74-OR23-1A / CBS 708.71 / DSM 1257 / FGSC 987) OX=367110 GN=NCU03789 PE=4 SV=3	NCU03789	MFS drug transporter
24.1249	24.1716	24.3605	24.3098	21.9946	22.0461	23.1828	23.5253	28.0635	28.0662	27.7182	27.9823	27.2334	27.239	26.9811	27.2766	+	wtA_M_ccg8_M	1.5545	Cluster -1458	+	wtA_C_ccg8_C	0.775026	Cluster -1101	mitochondrion [GO:0005739]	oxidoreductase activity [GO:0016491]		ncr:NCU04940	14	14	14	59.1	59.1	59.1	36.768	0	215.29	6989900000	117	Q7S3S7	Q7S3S7	2042	tr|Q7S3S7|Q7S3S7_NEUCR Reticulon-4-interacting protein 1 OS=Neurospora crassa (strain ATCC 24698 / 74-OR23-1A / CBS 708.71 / DSM 1257 / FGSC 987) OX=367110 GN=NCU04940 PE=4 SV=1	NCU04940	Reticulon-4-interacting protein 1
27.1104	27.1216	26.8242	27.1587	25.3827	25.4726	25.3053	25.8584	25.9459	26.8099	26.0665	26.306	25.7106	26.113	26.1503	26.2088	+	wtA_M_ccg8_M	1.54897	Cluster -1458					cytoplasm [GO:0005737]	carboxylic ester hydrolase activity [GO:0052689];palmitoyl-(protein) hydrolase activity [GO:0008474]		ncr:NCU04655	11	11	11	52.7	52.7	52.7	30.994	0	67.135	4050400000	79	Q1K6G0	Q1K6G0	656	tr|Q1K6G0|Q1K6G0_NEUCR Phospholipase/carboxylesterase/thioesterase domain-containing protein OS=Neurospora crassa (strain ATCC 24698 / 74-OR23-1A / CBS 708.71 / DSM 1257 / FGSC 987) OX=367110 GN=NCU04655 PE=3 SV=1	NCU04655	Phospholipase/carboxylesterase/thioesterase domain-containing protein
25.85	25.5322	25.6429	25.7201	24.5254	24.4224	23.4916	24.1373	24.5015	24.7034	23.8487	24.4339	24.4785	23.6865	24.9487	23.8571	+	wtA_M_ccg8_M	1.54214	Cluster -1458						hydrolase activity [GO:0016787]		ncr:NCU01420	9	9	9	32.6	32.6	32.6	40.807	0	167.71	1132700000	37	Q1K6M0	Q1K6M0	687	tr|Q1K6M0|Q1K6M0_NEUCR Dienelactone hydrolase domain-containing protein OS=Neurospora crassa (strain ATCC 24698 / 74-OR23-1A / CBS 708.71 / DSM 1257 / FGSC 987) OX=367110 GN=NCU01420 PE=4 SV=2	NCU01420	Dienelactone hydrolase domain-containing protein
30.5013	29.9467	30.565	30.6229	28.7371	28.8836	28.3683	29.4964	20.4829	20.9597	20.7001	21.4082	21.649	19.9826	24.6924	18.7982	+	wtA_M_ccg8_M	1.53764	Cluster -1458					cytoplasm [GO:0005737];mitochondrion [GO:0005739]	aminopeptidase activity [GO:0004177];cysteine-type aminopeptidase activity [GO:0070005];cysteine-type endopeptidase activity [GO:0004197];cysteine-type peptidase activity [GO:0008234];DNA binding [GO:0003677]	homocysteine catabolic process [GO:0043418];proteolysis [GO:0006508];response to toxic substance [GO:0009636]	ncr:NCU08333	19	19	19	46.1	46.1	46.1	57.263	0	312.35	21168000000	163	Q7SGS9	Q7SGS9	3578	tr|Q7SGS9|Q7SGS9_NEUCR Cysteine proteinase 1, mitochondrial OS=Neurospora crassa (strain ATCC 24698 / 74-OR23-1A / CBS 708.71 / DSM 1257 / FGSC 987) OX=367110 GN=NCU08333 PE=3 SV=2	NCU08333	Cysteine proteinase 1, mitochondrial (EC 3.4.22.40)
23.8405	23.9038	23.9405	23.4269	20.7859	22.7746	23.1585	22.6393	23.3498	23.0848	23.3785	23.3264	23.4782	21.0229	23.3056	23.4975	+	wtA_M_ccg8_M	1.53685	Cluster -1458					NuA4 histone acetyltransferase complex [GO:0035267];nucleus [GO:0005634]		chromatin organization [GO:0006325];DNA repair [GO:0006281]	ncr:NCU03289	1	1	1	5.9	5.9	5.9	19.901	0.0056205	1.6423	106990000	4	Q7SDW6	Q7SDW6	3175	sp|Q7SDW6|EAF6_NEUCR Chromatin modification-related protein eaf6 OS=Neurospora crassa (strain ATCC 24698 / 74-OR23-1A / CBS 708.71 / DSM 1257 / FGSC 987) OX=367110 GN=eaf6 PE=3 SV=2	eaf6 NCU03289	Chromatin modification-related protein eaf6
23.6247	23.5225	23.4126	22.7831	21.5289	21.1839	22.4553	21.1171	21.8698	23.1078	22.0866	22.4997	24.3912	24.1232	24.8358	24.0154	+	wtA_M_ccg8_M	1.53472	Cluster -1458	+	wtA_C_ccg8_C	-1.95042	Cluster -1105				ncr:NCU05147	4	4	4	27.6	27.6	27.6	26.816	0	15.505	292180000	19	Q1K595	Q1K595	510	tr|Q1K595|Q1K595_NEUCR Uncharacterized protein OS=Neurospora crassa (strain ATCC 24698 / 74-OR23-1A / CBS 708.71 / DSM 1257 / FGSC 987) OX=367110 GN=NCU05147 PE=4 SV=1	NCU05147	Uncharacterized protein
28.0361	27.9386	27.9388	27.9206	26.5628	26.3416	26.3716	26.4326	27.1236	27.5779	27.555	27.8273	27.0209	26.9643	27.2845	27.239	+	wtA_M_ccg8_M	1.5314	Cluster -1458					cytoplasm [GO:0005737];nucleus [GO:0005634]	carboxylic ester hydrolase activity [GO:0052689];palmitoyl-(protein) hydrolase activity [GO:0008474]	fatty acid metabolic process [GO:0006631]	ncr:NCU02027	12	12	12	76.7	76.7	76.7	26.985	0	163.14	7788300000	168	Q9HFJ5	Q9HFJ5	3902	sp|Q9HFJ5|APTH1_NEUCR Acyl-protein thioesterase 1 OS=Neurospora crassa (strain ATCC 24698 / 74-OR23-1A / CBS 708.71 / DSM 1257 / FGSC 987) OX=367110 GN=B2J23.070 PE=3 SV=2	B2J23.070 NCU02027	Acyl-protein thioesterase 1 (EC 3.1.2.-) (Palmitoyl-protein hydrolase) (EC 3.1.2.22)
32.1978	32.4758	32.1776	32.491	30.0301	30.6479	30.9376	31.6028	32.2075	32.7051	32.4749	32.5421	31.5395	31.9095	31.8002	31.6884	+	wtA_M_ccg8_M	1.53095	Cluster -1458	+	wtA_C_ccg8_C	0.747994	Cluster -1101	mitochondrial matrix [GO:0005759];mitochondrion [GO:0005739]	manganese ion binding [GO:0030145];metal ion binding [GO:0046872];superoxide dismutase activity [GO:0004784]		ncr:NCU09560	13	13	13	81.1	81.1	81.1	24.756	0	323.31	129070000000	262	V5IKC6;V5IKH7	V5IKC6;V5IKH7	4101	tr|V5IKC6|V5IKC6_NEUCR Superoxide dismutase OS=Neurospora crassa (strain ATCC 24698 / 74-OR23-1A / CBS 708.71 / DSM 1257 / FGSC 987) OX=367110 GN=NCU09560 PE=3 SV=1;tr|V5IKH7|V5IKH7_NEUCR Superoxide dismutase OS=Neurospora crassa (strain ATCC 24698 / 74-OR	NCU09560;NCU09560	Superoxide dismutase (EC 1.15.1.1);Superoxide dismutase (EC 1.15.1.1)
25.9345	25.8044	25.9163	25.8436	23.2065	24.998	24.2871	24.8985	21.8998	21.9534	21.3164	23.8373	22.3967	22.3742	22.2622	23.0602	+	wtA_M_ccg8_M	1.52719	Cluster -1458					endomembrane system [GO:0012505];fungal-type vacuole membrane [GO:0000329]	calcium:proton antiporter activity [GO:0015369]	calcium ion transmembrane transport [GO:0070588];intracellular calcium ion homeostasis [GO:0006874]	ncr:NCU06366	5	5	5	13.5	13.5	13.5	55.006	0	14.253	604990000	27	V5IQ54	V5IQ54	4488	tr|V5IQ54|V5IQ54_NEUCR Vacuolar calcium ion transporter OS=Neurospora crassa (strain ATCC 24698 / 74-OR23-1A / CBS 708.71 / DSM 1257 / FGSC 987) OX=367110 GN=NCU06366 PE=3 SV=1	NCU06366	Vacuolar calcium ion transporter
25.0121	26.0341	25.8914	25.9638	24.7625	23.8268	24.0443	24.173	25.6014	25.9033	25.7152	25.3579	24.8102	24.286	23.1743	24.9732	+	wtA_M_ccg8_M	1.52371	Cluster -1458					endosome membrane [GO:0010008];fungal-type vacuole membrane [GO:0000329];Golgi membrane [GO:0000139];nuclear periphery [GO:0034399];TORC1 complex [GO:0031931];TORC2 complex [GO:0031932]	protein serine/threonine kinase activator activity [GO:0043539]	establishment or maintece of actin cytoskeleton polarity [GO:0030950];fungal-type cell wall organization [GO:0031505];mitochondria-nucleus signaling pathway [GO:0031930];regulation of actin cytoskeleton organization [GO:0032956];regulation of cell growth [GO:0001558];TOR signaling [GO:0031929];TORC1 signaling [GO:0038202]	ncr:NCU04281	9	9	9	44.7	44.7	44.7	35.547	0	39.489	1104000000	57	Q1K788	Q1K788	780	tr|Q1K788|Q1K788_NEUCR WD-repeat protein pop3 OS=Neurospora crassa (strain ATCC 24698 / 74-OR23-1A / CBS 708.71 / DSM 1257 / FGSC 987) OX=367110 GN=NCU04281 PE=3 SV=1	NCU04281	WD-repeat protein pop3
25.7331	26.2492	26.1548	26.0943	24.5377	24.3956	24.0325	25.1732	28.0145	27.4849	28.1173	27.6562	25.9614	26.2906	26.1735	26.0212	+	wtA_M_ccg8_M	1.5231	Cluster -1458	+	wtA_C_ccg8_C	1.70652	Cluster -1101				ncr:NCU11291	5	5	5	40.9	40.9	40.9	19.511	0	102.83	2785500000	43	A7UWI4	A7UWI4	56	tr|A7UWI4|A7UWI4_NEUCR DUF1993 domain-containing protein OS=Neurospora crassa (strain ATCC 24698 / 74-OR23-1A / CBS 708.71 / DSM 1257 / FGSC 987) OX=367110 GN=NCU11291 PE=4 SV=1	NCU11291	DUF1993 domain-containing protein
29.4336	29.3187	29.2929	29.3783	27.3867	27.7347	28.1559	28.0606	28.9879	29.7726	29.1953	29.3258	28.2429	28.7918	28.3327	28.2933	+	wtA_M_ccg8_M	1.5214	Cluster -1458	+	wtA_C_ccg8_C	0.90523	Cluster -1101		oxidoreductase activity, acting on the CH-OH group of donors, NAD or NADP as acceptor [GO:0016616]		ncr:NCU03358	27	27	27	81.2	81.2	81.2	37.728	0	323.31	41109000000	466	Q7RXD8	Q7RXD8	1304	tr|Q7RXD8|Q7RXD8_NEUCR Ketoreductase OS=Neurospora crassa (strain ATCC 24698 / 74-OR23-1A / CBS 708.71 / DSM 1257 / FGSC 987) OX=367110 GN=NCU03358 PE=3 SV=2	NCU03358	Ketoreductase
26.6055	26.7557	26.4338	26.3963	24.6533	24.9263	25.4907	25.0635	26.2741	26.3252	26.2201	26.3687	26.7593	26.7441	26.8393	26.8616	+	wtA_M_ccg8_M	1.51437	Cluster -1458	+	wtA_C_ccg8_C	-0.504035	Cluster -1105		nitronate monooxygenase activity [GO:0018580]		ncr:NCU01275	15	14	14	65.8	62.8	62.8	38.123	0	117.64	2530200000	102	Q7S7B7	Q7S7B7	2460	tr|Q7S7B7|Q7S7B7_NEUCR Oxidoreductase OS=Neurospora crassa (strain ATCC 24698 / 74-OR23-1A / CBS 708.71 / DSM 1257 / FGSC 987) OX=367110 GN=NCU01275 PE=4 SV=2	NCU01275	Oxidoreductase
29.3838	29.4287	29.4435	29.2549	27.0288	27.5281	28.3043	28.6034	27.6927	27.5207	28.2475	27.7776	26.4977	27.1311	26.184	26.5875	+	wtA_M_ccg8_M	1.51158	Cluster -1458	+	wtA_C_ccg8_C	1.20953	Cluster -1101	endoplasmic reticulum membrane [GO:0005789]	Glc3Man9GlcNAc2 oligosaccharide glucosidase activity [GO:0004573]	oligosaccharide metabolic process [GO:0009311];protein N-linked glycosylation [GO:0006487]	ncr:NCU01768	54	54	54	54.3	54.3	54.3	121.93	0	323.31	43716000000	699	Q7RU87	Q7RU87	1074	tr|Q7RU87|Q7RU87_NEUCR Mannosyl-oligosaccharide glucosidase OS=Neurospora crassa (strain ATCC 24698 / 74-OR23-1A / CBS 708.71 / DSM 1257 / FGSC 987) OX=367110 GN=NCU01768 PE=3 SV=3	NCU01768	Mannosyl-oligosaccharide glucosidase (EC 3.2.1.106) (Glucosidase I)
29.6187	29.5231	29.5932	29.7088	27.5382	27.9343	28.3646	28.5759	28.8621	29.2941	29.1404	29.1542	28.4758	28.6087	28.3163	28.6122	+	wtA_M_ccg8_M	1.50769	Cluster -1458	+	wtA_C_ccg8_C	0.609456	Cluster -1101	cytosol [GO:0005829]	mRNA 3'-UTR AU-rich region binding [GO:0035925];NADPH binding [GO:0070402];NADPH:quinone reductase activity [GO:0003960]		ncr:NCU04443	24	24	24	56.8	56.8	56.8	49.274	0	92.856	22185000000	308	Q7RZ31	Q7RZ31	1524	tr|Q7RZ31|Q7RZ31_NEUCR Quinone oxidoreductase OS=Neurospora crassa (strain ATCC 24698 / 74-OR23-1A / CBS 708.71 / DSM 1257 / FGSC 987) OX=367110 GN=NCU04443 PE=4 SV=2	NCU04443	Probable quinone oxidoreductase (NADPH:quinone reductase)
27.4345	27.7587	27.4322	27.4345	24.8924	25.8741	26.5853	26.6839	24.5186	21.7266	23.0682	22.3546	25.4126	25.8147	25.5335	26.1944	+	wtA_M_ccg8_M	1.50605	Cluster -1458	+	wtA_C_ccg8_C	-3.08234	Cluster -1105		flavin adenine dinucleotide binding [GO:0050660];N,N-dimethylaniline monooxygenase activity [GO:0004499];NADP binding [GO:0050661]		ncr:NCU07332	17	17	17	42	42	42	61.437	0	167.77	4384700000	107	Q7SA31	Q7SA31	2766	tr|Q7SA31|Q7SA31_NEUCR FAD/NAD(P)-binding domain-containing protein OS=Neurospora crassa (strain ATCC 24698 / 74-OR23-1A / CBS 708.71 / DSM 1257 / FGSC 987) OX=367110 GN=NCU07332 PE=3 SV=1	NCU07332	FAD/NAD(P)-binding domain-containing protein
25.1139	24.7933	24.8558	24.8451	23.8704	24.2842	21.025	23.3818	25.7439	22.9166	24.8295	24.5514	26.7167	26.7812	25.68	26.68	+	wtA_M_ccg8_M	1.5052	Cluster -1458	+	wtA_C_ccg8_C	-1.95414	Cluster -1105	membrane [GO:0016020]			ncr:NCU06317	2	2	2	22.4	22.4	22.4	18.324	0	30.234	558480000	20	Q7SAB4	Q7SAB4	2795	tr|Q7SAB4|Q7SAB4_NEUCR Stress response RCI peptide OS=Neurospora crassa (strain ATCC 24698 / 74-OR23-1A / CBS 708.71 / DSM 1257 / FGSC 987) OX=367110 GN=NCU06317 PE=3 SV=1	NCU06317	Stress response RCI peptide
26.5636	26.0194	26.2309	26.3162	24.521	24.9322	24.7999	24.8694	25.953	26.0707	25.9144	26.2364	24.7205	25.1003	26.0817	25.0317	+	wtA_M_ccg8_M	1.50191	Cluster -1458						peroxiredoxin activity [GO:0051920]		ncr:NCU04594	9	9	9	44.4	44.4	44.4	27.006	0	91.007	2898300000	102	A3RNH3	A3RNH3	0	tr|A3RNH3|A3RNH3_NEUCR 4-carboxymuconolactone decarboxylase OS=Neurospora crassa (strain ATCC 24698 / 74-OR23-1A / CBS 708.71 / DSM 1257 / FGSC 987) OX=367110 GN=NCU04594 PE=4 SV=1	NCU04594	4-carboxymuconolactone decarboxylase
22.5769	23.7411	23.7426	23.3956	21.8446	20.9599	21.0611	22.3594	22.7073	20.7243	23.3972	22.5979	20.3898	20.6643	21.8368	20.9173	+	wtA_M_ccg8_M	1.49804	Cluster -1458					chromosome, centromeric region [GO:0000775];condensed nuclear chromosome [GO:0000794];site of double-strand break [GO:0035861]	ATP binding [GO:0005524];ATP hydrolysis activity [GO:0016887];ATP-dependent activity, acting on DNA [GO:0008094];ATP-dependent DNA damage sensor activity [GO:0140664];DNA strand exchange activity [GO:0000150];double-stranded DNA binding [GO:0003690];identical protein binding [GO:0042802];single-stranded DNA binding [GO:0003697];Swi5-Sfr1 complex binding [GO:1905334]	chromosome organization involved in meiotic cell cycle [GO:0070192];DNA recombinase assembly [GO:0000730];DNA strand invasion [GO:0042148];double-strand break repair involved in meiotic recombination [GO:1990918];mating type switching [GO:0007533];meiotic strand invasion [GO:0000708];mitotic recombination [GO:0006312];mitotic recombination-dependent replication fork processing [GO:1990426];protei…	ncr:NCU02741	3	3	3	9.1	9.1	9.1	38.202	0	7.0546	69523000	8	Q1K929	Q1K929	1047	tr|Q1K929|Q1K929_NEUCR DNA repair protein RAD51 homolog OS=Neurospora crassa (strain ATCC 24698 / 74-OR23-1A / CBS 708.71 / DSM 1257 / FGSC 987) OX=367110 GN=mei-3 PE=3 SV=1	mei-3 NCU02741	DNA repair protein RAD51 homolog
29.4271	29.4139	29.3259	29.5198	27.9271	27.7756	28.0861	27.909	26.4657	26.5409	26.5258	26.807	25.8424	25.8856	25.4224	26.0373	+	wtA_M_ccg8_M	1.49721	Cluster -1458	+	wtA_C_ccg8_C	0.787957	Cluster -1101	cytoplasm [GO:0005737]	carbon-sulfur lyase activity [GO:0016846];pyridoxal phosphate binding [GO:0030170]	transsulfuration [GO:0019346]	ncr:NCU00522	21	21	21	59.4	59.4	59.4	46.379	0	166.03	16325000000	214	Q7SCL5	Q7SCL5	3015	tr|Q7SCL5|Q7SCL5_NEUCR Cystathionine beta-lyase OS=Neurospora crassa (strain ATCC 24698 / 74-OR23-1A / CBS 708.71 / DSM 1257 / FGSC 987) OX=367110 GN=NCU00522 PE=3 SV=2	NCU00522	Cystathionine beta-lyase
23.8261	23.4619	23.6465	23.8325	21.9369	21.0806	21.9307	23.0104	24.9843	18.6116	23.5645	18.6459	27.2645	26.7308	27.5547	27.0729	+	wtA_M_ccg8_M	1.48719	Cluster -1458	+	wtA_C_ccg8_C	-5.70414	Cluster -1105	plasma membrane [GO:0005886]	calcium-activated cation channel activity [GO:0005227]		ncr:NCU06986	24	24	24	28.8	28.8	28.8	101.26	0	106.91	3967500000	123	V5INW6	V5INW6	4388	tr|V5INW6|V5INW6_NEUCR DUF221 domain-containing protein OS=Neurospora crassa (strain ATCC 24698 / 74-OR23-1A / CBS 708.71 / DSM 1257 / FGSC 987) OX=367110 GN=NCU06986 PE=3 SV=1	NCU06986	DUF221 domain-containing protein
26.7323	26.7265	26.8143	26.958	24.7816	24.6425	25.8158	26.0696	24.9165	23.2368	25.3641	24.3859	25.7113	25.6992	25.7146	25.909	+	wtA_M_ccg8_M	1.48045	Cluster -1458					membrane [GO:0016020]			ncr:NCU09251	3	3	3	67.3	67.3	67.3	10.789	0	42.392	1354100000	43	Q7SF59	Q7SF59	3345	tr|Q7SF59|Q7SF59_NEUCR Uncharacterized protein OS=Neurospora crassa (strain ATCC 24698 / 74-OR23-1A / CBS 708.71 / DSM 1257 / FGSC 987) OX=367110 GN=NCU09251 PE=3 SV=1	NCU09251	Uncharacterized protein
25.9283	26.0959	26.2053	26.0754	24.0723	23.8732	25.1062	25.3599	26.4813	26.4624	26.4618	26.0863	25.5605	26.2027	25.6967	25.4619	+	wtA_M_ccg8_M	1.47328	Cluster -1458						acylphosphatase activity [GO:0003998]		ncr:NCU16374	11	11	11	83.9	83.9	83.9	10.52	0	60.656	1886900000	55	V5IQJ6	V5IQJ6	4513	tr|V5IQJ6|V5IQJ6_NEUCR acylphosphatase OS=Neurospora crassa (strain ATCC 24698 / 74-OR23-1A / CBS 708.71 / DSM 1257 / FGSC 987) OX=367110 GN=NCU16374 PE=3 SV=1	NCU16374	acylphosphatase (EC 3.6.1.7)
27.0091	26.9993	26.9601	26.8753	25.5288	25.5086	24.8677	26.0781	26.0454	26.397	26.0145	26.2994	26.0711	26.0918	26.2033	25.8007	+	wtA_M_ccg8_M	1.46516	Cluster -1458						lyase activity [GO:0016829]	glucosinolate metabolic process [GO:0019760]	ncr:NCU10360	23	23	23	62	62	62	58.607	0	274.19	5739300000	188	A7UWF1	A7UWF1	48	tr|A7UWF1|A7UWF1_NEUCR Kelch domain-containing protein OS=Neurospora crassa (strain ATCC 24698 / 74-OR23-1A / CBS 708.71 / DSM 1257 / FGSC 987) OX=367110 GN=NCU10360 PE=4 SV=1	NCU10360	Kelch domain-containing protein
25.6644	25.7848	25.6167	25.5622	24.0119	24.6536	23.7371	24.3681	19.4695	19.4529	19.5523	21.5246	21.7154	21.1959	21.364	21.8207	+	wtA_M_ccg8_M	1.46435	Cluster -1458					membrane [GO:0016020]			ncr:NCU07121	14	14	14	24.2	24.2	24.2	83.366	0	63.504	1139700000	64	Q7S6D1	Q7S6D1	2339	tr|Q7S6D1|Q7S6D1_NEUCR Modin OS=Neurospora crassa (strain ATCC 24698 / 74-OR23-1A / CBS 708.71 / DSM 1257 / FGSC 987) OX=367110 GN=NCU07121 PE=4 SV=3	NCU07121	Modin
30.0375	30.3554	29.9993	30.1368	28.8442	28.7568	28.7992	28.2887	29.7222	30.1066	29.5875	29.8473	29.5043	29.4863	29.9835	29.633	+	wtA_M_ccg8_M	1.46002	Cluster -1458					cytosol [GO:0005829]	D-ribulose-phosphate 3-epimerase activity [GO:0004750];metal ion binding [GO:0046872]	carbohydrate metabolic process [GO:0005975];pentose-phosphate shunt, non-oxidative branch [GO:0009052]	ncr:NCU00519	5	5	5	33.9	33.9	33.9	27.303	0	140.4	16782000000	117	Q7SCL8	Q7SCL8	3018	tr|Q7SCL8|Q7SCL8_NEUCR Ribulose-phosphate 3-epimerase OS=Neurospora crassa (strain ATCC 24698 / 74-OR23-1A / CBS 708.71 / DSM 1257 / FGSC 987) OX=367110 GN=NCU00519 PE=3 SV=2	NCU00519	Ribulose-phosphate 3-epimerase (EC 5.1.3.1)
28.818	28.8444	28.8618	28.8187	27.3088	27.6193	27.4355	27.1606	27.8617	28.4938	28.071	28.0297	27.5415	27.3475	27.4554	27.5219	+	wtA_M_ccg8_M	1.45469	Cluster -1458	+	wtA_C_ccg8_C	0.647451	Cluster -1101		UDP-N-acetylglucosamine diphosphorylase activity [GO:0003977]	UDP-N-acetylglucosamine biosynthetic process [GO:0006048]	ncr:NCU02109	40	40	40	92	92	92	53.584	0	323.31	35448000000	525	Q7SDM4	Q7SDM4	3142	tr|Q7SDM4|Q7SDM4_NEUCR UDP-N-acetylglucosamine diphosphorylase OS=Neurospora crassa (strain ATCC 24698 / 74-OR23-1A / CBS 708.71 / DSM 1257 / FGSC 987) OX=367110 GN=NCU02109 PE=4 SV=1	NCU02109	UDP-N-acetylglucosamine diphosphorylase (EC 2.7.7.23)
24.6006	24.6223	24.9355	24.9221	22.9403	24.1268	22.7677	23.4456	25.0222	25.2113	23.4641	25.4311	23.418	24.2899	26.2178	25.4009	+	wtA_M_ccg8_M	1.45003	Cluster -1458					nucleus [GO:0005634]	ATP binding [GO:0005524];ubiquitin conjugating enzyme activity [GO:0061631]	protein polyubiquitination [GO:0000209];ubiquitin-dependent protein catabolic process [GO:0006511]	ncr:NCU10046	5	5	5	32.1	32.1	32.1	18.355	0	10.976	888090000	34	Q7S086	Q7S086	1673	tr|Q7S086|Q7S086_NEUCR E2 ubiquitin-conjugating enzyme OS=Neurospora crassa (strain ATCC 24698 / 74-OR23-1A / CBS 708.71 / DSM 1257 / FGSC 987) OX=367110 GN=NCU10046 PE=3 SV=2	NCU10046	Ubiquitin conjugating enzyme Ubc8
23.3073	23.4639	23.5631	22.9839	21.8123	21.4249	20.5729	21.7704	23.1301	20.7833	23.3923	22.7033	23.1706	23.2162	23.2399	22.8691	+	wtA_M_ccg8_M	1.44477	Cluster -1458					cytoplasm [GO:0005737];SAM complex [GO:0001401]		mitochondrion organization [GO:0007005];protein transport [GO:0015031]	ncr:NCU00923	3	3	3	8.6	8.6	8.6	48.577	0.0020609	2.028	105820000	8	Q7SFC4	Q7SFC4	3369	tr|Q7SFC4|Q7SFC4_NEUCR Topogenesis of outer membrane beta barrel protein 37 OS=Neurospora crassa (strain ATCC 24698 / 74-OR23-1A / CBS 708.71 / DSM 1257 / FGSC 987) OX=367110 GN=tob37 PE=4 SV=1	tob37 NCU00923	Topogenesis of outer membrane beta barrel protein 37
27.0861	26.6333	26.2078	26.7186	25.0211	25.5511	25.6426	24.6783	22.3673	22.0778	21.433	19.534	26.1603	25.8601	26.7142	26.7484	+	wtA_M_ccg8_M	1.43818	Cluster -1458	+	wtA_C_ccg8_C	-5.01774	Cluster -1105	plasma membrane [GO:0005886]	ATP binding [GO:0005524];ATP hydrolysis activity [GO:0016887];P-type potassium transmembrane transporter activity [GO:0008556];P-type sodium transporter activity [GO:0008554]	intracellular calcium ion homeostasis [GO:0006874];monoatomic ion transmembrane transport [GO:0034220];potassium ion transport [GO:0006813];sodium ion transport [GO:0006814]	ncr:NCU05046;ncr:NCU08147	31	31	31	43.4	43.4	43.4	121.65	0	265.27	4557000000	170	Q1K506;Q7RVS6	Q1K506	474	tr|Q1K506|Q1K506_NEUCR P-type Na(+) transporter OS=Neurospora crassa (strain ATCC 24698 / 74-OR23-1A / CBS 708.71 / DSM 1257 / FGSC 987) OX=367110 GN=ena-1 PE=3 SV=1	ena-1 NCU05046;ph7 ena-2 NCU08147	P-type Na(+) transporter (EC 7.2.2.3);P-type Na(+) transporter (EC 7.2.2.3)
25.5472	25.5178	25.4397	25.4153	24.5858	24.5533	23.4401	23.5905	26.3622	25.9935	26.179	26.4251	26.1939	25.7742	26.1082	26.1656	+	wtA_M_ccg8_M	1.43756	Cluster -1458					nucleus [GO:0005634];protein-containing complex [GO:0032991]			ncr:NCU03517	8	8	8	27.8	27.8	27.8	36.292	0	34.257	2648000000	80	Q7RVN5	Q7RVN5	1116	tr|Q7RVN5|Q7RVN5_NEUCR Ski8 OS=Neurospora crassa (strain ATCC 24698 / 74-OR23-1A / CBS 708.71 / DSM 1257 / FGSC 987) OX=367110 GN=NCU03517 PE=4 SV=3	NCU03517	Ski8
23.5397	23.9217	23.6356	23.6768	22.9447	21.9062	22.164	22.0253	24.1843	25.5124	23.3087	24.1814	23.0625	24.2221	26.0862	24.2923	+	wtA_M_ccg8_M	1.43338	Cluster -1458					mitochondrion [GO:0005739]	2 iron, 2 sulfur cluster binding [GO:0051537];ferric iron binding [GO:0008199];ferrous iron binding [GO:0008198];ferroxidase activity [GO:0004322];iron chaperone activity [GO:0034986]	intracellular iron ion homeostasis [GO:0006879];iron ion transport [GO:0006826];iron-sulfur cluster assembly [GO:0016226]	ncr:NCU09754	6	6	6	28.2	28.2	28.2	22.946	0	17.222	597660000	25	Q7S0W3	Q7S0W3	1751	tr|Q7S0W3|Q7S0W3_NEUCR ferroxidase OS=Neurospora crassa (strain ATCC 24698 / 74-OR23-1A / CBS 708.71 / DSM 1257 / FGSC 987) OX=367110 GN=NCU09754 PE=3 SV=1	NCU09754	ferroxidase (EC 1.16.3.1)
26.9168	26.7516	27.0452	26.9032	25.543	25.5331	25.8372	25.0198	26.3417	23.4165	25.9559	25.7808	26.8291	26.7818	26.8982	27.4292	+	wtA_M_ccg8_M	1.42094	Cluster -1458					mitochondrial membrane [GO:0031966];respiratory chain complex I [GO:0045271]	NADH dehydrogenase (ubiquinone) activity [GO:0008137]		ncr:NCU16007	4	4	4	29.3	29.3	29.3	16.454	0	34.583	1902000000	56	Q35141	Q35141	1061	sp|Q35141|NU3M_NEUCR NADH-ubiquinone oxidoreductase chain 3 OS=Neurospora crassa (strain ATCC 24698 / 74-OR23-1A / CBS 708.71 / DSM 1257 / FGSC 987) OX=367110 GN=ndh-3 PE=3 SV=2	ndh-3 ND3 NCU16007	NADH-ubiquinone oxidoreductase chain 3 (EC 7.1.1.2) (NADH dehydrogenase subunit 3)
24.3366	24.5165	24.2156	24.7353	23.6134	23.4887	23.0604	21.2337	24.8385	24.8037	24.3789	25.0058	24.222	23.573	23.8848	23.0951	+	wtA_M_ccg8_M	1.41811	Cluster -1458	+	wtA_C_ccg8_C	1.06298	Cluster -1101				ncr:NCU09154	5	5	5	29.9	29.9	29.9	26.765	0	19.684	468830000	23	Q7S0Z0	Q7S0Z0	1755	tr|Q7S0Z0|Q7S0Z0_NEUCR Nudix hydrolase domain-containing protein OS=Neurospora crassa (strain ATCC 24698 / 74-OR23-1A / CBS 708.71 / DSM 1257 / FGSC 987) OX=367110 GN=NCU09154 PE=4 SV=1	NCU09154	Nudix hydrolase domain-containing protein
31.6867	31.7318	31.6887	31.7438	30.0683	30.1172	30.173	30.8356	30.6933	30.9183	30.881	30.7846	30.104	30.4062	29.9417	30.1126	+	wtA_M_ccg8_M	1.41425	Cluster -1458	+	wtA_C_ccg8_C	0.678154	Cluster -1101	cytosol [GO:0005829];mitochondrion [GO:0005739]	carbohydrate derivative binding [GO:0097367];glucose-6-phosphate isomerase activity [GO:0004347];monosaccharide binding [GO:0048029]	gluconeogenesis [GO:0006094];glucose 6-phosphate metabolic process [GO:0051156];glycolytic process [GO:0006096]	ncr:NCU07281	38	38	38	71.3	71.3	71.3	61.398	0	323.31	238180000000	926	Q7S986;CON__Q3ZBD7	Q7S986	2668	sp|Q7S986|G6PI_NEUCR Glucose-6-phosphate isomerase OS=Neurospora crassa (strain ATCC 24698 / 74-OR23-1A / CBS 708.71 / DSM 1257 / FGSC 987) OX=367110 GN=pgi-1 PE=3 SV=1	pgi-1 emp-2 gpi-1 NCU07281	Glucose-6-phosphate isomerase (GPI) (EC 5.3.1.9) (Phosphoglucose isomerase) (PGI) (Phosphohexose isomerase) (PHI)
27.7055	27.5643	27.7542	27.6157	25.7758	26.2734	26.6055	26.3335	26.3983	26.908	26.889	26.7469	25.19	25.3353	25.116	25.0022	+	wtA_M_ccg8_M	1.41287	Cluster -1458	+	wtA_C_ccg8_C	1.57466	Cluster -1101	cytosol [GO:0005829]	aldose reductase (NADPH) activity [GO:0004032];D-xylose reductase (NADPH) activity [GO:0032866]	D-xylose catabolic process [GO:0042843]	ncr:NCU08384	17	17	17	68.3	68.3	68.3	36.347	0	283.6	9197000000	189	Q7SD67	Q7SD67	3094	tr|Q7SD67|Q7SD67_NEUCR Xylose reductase OS=Neurospora crassa (strain ATCC 24698 / 74-OR23-1A / CBS 708.71 / DSM 1257 / FGSC 987) OX=367110 GN=xr PE=3 SV=1	xr xyr-1 NCU08384	Xylose reductase
31.2657	30.8468	30.9582	30.7126	29.7609	29.5605	29.1315	29.6946	34.8377	34.6531	34.8895	34.8166	34.3706	34.3566	34.5818	33.8102	+	wtA_M_ccg8_M	1.40893	Cluster -1458					membrane [GO:0016020]	FMN binding [GO:0010181];NAD(P)H dehydrogenase (quinone) activity [GO:0003955]		ncr:NCU02948	16	16	16	93.7	93.7	93.7	21.55	0	323.31	588570000000	467	Q7SHF6	Q7SHF6	3671	tr|Q7SHF6|Q7SHF6_NEUCR Non-anchored cell wall protein 4 OS=Neurospora crassa (strain ATCC 24698 / 74-OR23-1A / CBS 708.71 / DSM 1257 / FGSC 987) OX=367110 GN=ncw-4 PE=3 SV=2	ncw-4 mig-1 NCU02948	Non-anchored cell wall protein 4
28.3359	28.1688	28.2059	28.2592	26.6192	26.7613	26.9924	26.9787	27.7093	27.969	27.8791	27.8382	26.8021	27.4462	26.9113	26.9885	+	wtA_M_ccg8_M	1.40456	Cluster -1458	+	wtA_C_ccg8_C	0.811911	Cluster -1101	cytosol [GO:0005829]	aldose reductase (NADPH) activity [GO:0004032];oxidoreductase activity, acting on NAD(P)H as acceptor [GO:0016652]		ncr:NCU01759	17	17	17	71.1	71.1	71.1	35.594	0	323.31	14522000000	238	Q1K5R1	Q1K5R1	568	tr|Q1K5R1|Q1K5R1_NEUCR Aldo-keto reductase family 1 member C13 OS=Neurospora crassa (strain ATCC 24698 / 74-OR23-1A / CBS 708.71 / DSM 1257 / FGSC 987) OX=367110 GN=mig-5 PE=4 SV=1	mig-5 NCU01759	Aldo-keto reductase family 1 member C13
26.1867	25.9062	26.1128	25.9755	24.4304	24.9035	24.8247	24.4134	20.9076	22.4064	20.829	20.828	24.6161	24.5816	22.6975	25.1863	+	wtA_M_ccg8_M	1.40231	Cluster -1458	+	wtA_C_ccg8_C	-3.33328	Cluster -1105	Golgi membrane [GO:0000139]		protein secretion [GO:0009306];vesicle-mediated transport [GO:0016192]	ncr:NCU02733	2	2	2	19.9	19.9	19.9	21.28	0	11.477	436490000	5	Q7SGB6;V5IPK3	Q7SGB6;V5IPK3	3512	sp|Q7SGB6|TVP23_NEUCR Golgi apparatus membrane protein tvp23 OS=Neurospora crassa (strain ATCC 24698 / 74-OR23-1A / CBS 708.71 / DSM 1257 / FGSC 987) OX=367110 GN=tvp23 PE=3 SV=4;tr|V5IPK3|V5IPK3_NEUCR Golgi apparatus membrane protein TVP23 OS=Neurospora c	tvp23 NCU02733;NCU02733	Golgi apparatus membrane protein tvp23;Golgi apparatus membrane protein TVP23
23.8231	23.6552	23.9073	23.549	22.9661	22.1733	21.7451	22.4471	23.4812	24.3169	24.2651	23.8579	23.3915	24.0399	24.8529	23.9493	+	wtA_M_ccg8_M	1.40078	Cluster -1458								ncr:NCU04287	5	5	5	29.5	29.5	29.5	24.229	0	56.788	282130000	27	F5HGN4	F5HGN4	190	tr|F5HGN4|F5HGN4_NEUCR Uncharacterized protein OS=Neurospora crassa (strain ATCC 24698 / 74-OR23-1A / CBS 708.71 / DSM 1257 / FGSC 987) OX=367110 GN=NCU04287 PE=4 SV=1	NCU04287	Uncharacterized protein
28.2374	28.4998	28.4351	28.5724	26.8687	27.127	26.8933	27.2603	28.6844	29.4571	28.6998	28.8264	28.5174	28.3538	28.4885	28.1623	+	wtA_M_ccg8_M	1.39885	Cluster -1458						hydroxyacylglutathione hydrolase activity [GO:0004416];metal ion binding [GO:0046872]	secondary metabolite biosynthetic process [GO:0044550]	ncr:NCU03749	25	25	25	81.9	81.9	81.9	31.337	0	234.86	25975000000	427	V5IL53	V5IL53	4165	tr|V5IL53|V5IL53_NEUCR hydroxyacylglutathione hydrolase OS=Neurospora crassa (strain ATCC 24698 / 74-OR23-1A / CBS 708.71 / DSM 1257 / FGSC 987) OX=367110 GN=NCU03749 PE=3 SV=1	NCU03749	hydroxyacylglutathione hydrolase (EC 3.1.2.6) (Glyoxalase II)
27.8797	27.6069	28.0985	28.1073	25.9264	26.8178	26.1469	27.2154	29.3989	29.5107	29.3631	29.3211	30.4133	30.2691	30.4744	30.1847	+	wtA_M_ccg8_M	1.39649	Cluster -1458	+	wtA_C_ccg8_C	-0.93694	Cluster -1105	cytosol [GO:0005829]	ATP binding [GO:0005524];phosphoenolpyruvate carboxykinase (ATP) activity [GO:0004612]	gluconeogenesis [GO:0006094]	ncr:NCU09873	41	41	41	82	82	82	67.257	0	323.31	57504000000	514	Q7RVS9	Q7RVS9	1135	sp|Q7RVS9|PCKA_NEUCR Phosphoenolpyruvate carboxykinase (ATP) OS=Neurospora crassa (strain ATCC 24698 / 74-OR23-1A / CBS 708.71 / DSM 1257 / FGSC 987) OX=367110 GN=acu-6 PE=3 SV=2	acu-6 pck1 NCU09873	Phosphoenolpyruvate carboxykinase (ATP) (EC 4.1.1.49) (Acetate utilization protein 6)
22.8313	23.6642	23.6536	23.5956	22.3695	21.5896	22.785	22.1599	22.3586	23.2571	20.3046	21.5776	21.8028	22.2296	21.7124	22.7563	+	wtA_M_ccg8_M	1.39225	Cluster -1458					nucleus [GO:0005634]	acetyltransferase activity [GO:0016407];DNA-binding transcription factor activity [GO:0003700];DNA-binding transcription factor activity, RNA polymerase II-specific [GO:0000981];mannose-1-phosphate guanylyltransferase (GTP) activity [GO:0004475];O-acyltransferase activity [GO:0008374];transcription cis-regulatory region binding [GO:0000976];zinc ion binding [GO:0008270]	positive regulation of transcription by RNA polymerase II [GO:0045944]	ncr:NCU04001;ncr:NCU05294;ncr:NCU08658	3	3	2	3.9	3.9	2.9	80.099	0	3.3825	81136000	8	Q1K622;Q7S904;Q7S8P5	Q1K622	607	tr|Q1K622|Q1K622_NEUCR Female fertility-7 OS=Neurospora crassa (strain ATCC 24698 / 74-OR23-1A / CBS 708.71 / DSM 1257 / FGSC 987) OX=367110 GN=ff-7 PE=4 SV=1	ff-7 NCU04001;NCU08658;NCU05294	Female fertility-7;C6 zinc finger domain-containing protein;C6 finger domain-containing protein
28.2767	28.4227	28.2605	28.2739	26.6665	26.6424	27.12	27.2422	24.728	26.2783	25.9834	25.6526	23.5559	23.7307	22.4516	23.2206	+	wtA_M_ccg8_M	1.39066	Cluster -1458	+	wtA_C_ccg8_C	2.42091	Cluster -1101		methyltransferase activity [GO:0008168]	methylation [GO:0032259]	ncr:NCU04129	17	17	17	63.4	63.4	63.4	37.272	0	139.52	6799500000	101	Q1K7M3	Q1K7M3	845	tr|Q1K7M3|Q1K7M3_NEUCR Gamma-tocopherol methyltransferase OS=Neurospora crassa (strain ATCC 24698 / 74-OR23-1A / CBS 708.71 / DSM 1257 / FGSC 987) OX=367110 GN=NCU04129 PE=3 SV=2	NCU04129	Gamma-tocopherol methyltransferase
29.2601	29.3195	29.293	29.2817	27.638	27.9414	28.0387	28.0355	26.9919	26.3896	27.1176	27.0205	27.2306	26.8682	27.2814	27.0624	+	wtA_M_ccg8_M	1.37518	Cluster -1458						hydrolase activity [GO:0016787]		ncr:NCU05387	22	22	22	47.1	47.1	47.1	51.511	0	145.14	9875400000	165	Q1K8H5	Q1K8H5	985	tr|Q1K8H5|Q1K8H5_NEUCR Hydrolase OS=Neurospora crassa (strain ATCC 24698 / 74-OR23-1A / CBS 708.71 / DSM 1257 / FGSC 987) OX=367110 GN=NCU05387 PE=3 SV=1	NCU05387	Hydrolase
27.5104	27.3313	27.457	27.5679	26.0249	26.0343	25.8847	26.4529	28.0898	27.91	27.9308	27.9257	28.203	27.8362	28.0896	28.1654	+	wtA_M_ccg8_M	1.36741	Cluster -1458						hydroxymethylglutaryl-CoA lyase activity [GO:0004419];metal ion binding [GO:0046872]	ketone body biosynthetic process [GO:0046951];L-leucine catabolic process [GO:0006552]	ncr:NCU05419	17	17	17	56.4	56.4	56.4	42.879	0	168.55	11834000000	199	Q1K8J0	Q1K8J0	986	tr|Q1K8J0|Q1K8J0_NEUCR hydroxymethylglutaryl-CoA lyase OS=Neurospora crassa (strain ATCC 24698 / 74-OR23-1A / CBS 708.71 / DSM 1257 / FGSC 987) OX=367110 GN=NCU05419 PE=3 SV=2	NCU05419	hydroxymethylglutaryl-CoA lyase (EC 4.1.3.4)
25.0914	25.2681	25.1165	24.8931	24.0376	24.0155	23.7383	23.1262	28.289	28.2357	27.9912	28.0888	27.8727	27.9395	27.4788	27.981	+	wtA_M_ccg8_M	1.36286	Cluster -1458					mitochondrion [GO:0005739]	protein-containing complex binding [GO:0044877]	ubiquinone biosynthetic process [GO:0006744]	ncr:NCU00360	11	11	11	51	51	51	30.853	0	87.023	8571700000	133	Q7RZK6	Q7RZK6	1596	tr|Q7RZK6|Q7RZK6_NEUCR NAD dependent epimerase/dehydratase OS=Neurospora crassa (strain ATCC 24698 / 74-OR23-1A / CBS 708.71 / DSM 1257 / FGSC 987) OX=367110 GN=NCU00360 PE=4 SV=1	NCU00360	NAD dependent epimerase/dehydratase
28.3002	28.4297	28.4554	28.4264	27.7674	27.5691	26.6529	26.1709	25.2492	25.9749	25.1209	25.5386	25.1973	24.9172	25.9463	24.9674	+	wtA_M_ccg8_M	1.36284	Cluster -1458						carboxylic ester hydrolase activity [GO:0052689];hydrolase activity, acting on ester bonds [GO:0016788]	lipid catabolic process [GO:0016042]	ncr:NCU09663	4	4	4	21.5	21.5	21.5	30.432	0	57.334	3187400000	64	Q7S260	Q7S260	1867	tr|Q7S260|Q7S260_NEUCR Axe2 OS=Neurospora crassa (strain ATCC 24698 / 74-OR23-1A / CBS 708.71 / DSM 1257 / FGSC 987) OX=367110 GN=NCU09663 PE=4 SV=1	NCU09663	Axe2
23.6655	23.6144	23.2935	23.635	20.8159	22.008	20.9088	22.8074	20.6058	21.0232	19.9449	20.7854	22.8736	21.8028	23.2496	23.0118	+	wtA_M_ccg8_M	1.36001	Cluster -1458								ncr:NCU05900	4	4	4	12.4	12.4	12.4	38.668	0	5.566	82665000	10	Q7S405	Q7S405	2061	tr|Q7S405|Q7S405_NEUCR Uncharacterized protein OS=Neurospora crassa (strain ATCC 24698 / 74-OR23-1A / CBS 708.71 / DSM 1257 / FGSC 987) OX=367110 GN=NCU05900 PE=4 SV=1	NCU05900	Uncharacterized protein
25.1897	25.0567	25.077	26.3381	23.7174	23.9068	24.357	24.2678	21.6902	21.102	21.347	20.525	21.8587	23.6908	24.4977	24.4379	+	wtA_M_ccg8_M	1.35311	Cluster -1458	+	wtA_C_ccg8_C	-2.26043	Cluster -1105	cis-Golgi network [GO:0005801];endoplasmic reticulum [GO:0005783];endoplasmic reticulum membrane [GO:0005789]	ER retention sequence binding [GO:0046923]	protein retention in ER lumen [GO:0006621];protein transport [GO:0015031];vesicle-mediated transport [GO:0016192]	ncr:NCU06771	2	2	2	12.6	12.6	12.6	25.182	0	5.9521	405800000	5	Q1K8Z8	Q1K8Z8	1033	tr|Q1K8Z8|Q1K8Z8_NEUCR ER lumen protein-retaining receptor OS=Neurospora crassa (strain ATCC 24698 / 74-OR23-1A / CBS 708.71 / DSM 1257 / FGSC 987) OX=367110 GN=NCU06771 PE=3 SV=1	NCU06771	ER lumen protein-retaining receptor
28.7107	28.309	28.6968	28.6533	27.662	27.5148	26.9473	26.837	27.6116	28.6076	28.3442	28.3878	26.6063	26.7894	27.1779	26.4795	+	wtA_M_ccg8_M	1.35219	Cluster -1458	+	wtA_C_ccg8_C	1.47453	Cluster -1101	cytoplasm [GO:0005737]	cytochrome-b5 reductase activity, acting on NAD(P)H [GO:0004128];FAD binding [GO:0071949];heme binding [GO:0020037];nitric oxide dioxygenase NAD(P)H activity [GO:0008941];oxygen binding [GO:0019825]	cellular response to nitrosative stress [GO:0071500];nitric oxide catabolic process [GO:0046210];response to toxic substance [GO:0009636]	ncr:NCU10051	26	26	26	69.2	69.2	69.2	51.075	0	323.31	28833000000	400	Q7S074	Q7S074	1668	tr|Q7S074|Q7S074_NEUCR nitric oxide dioxygenase OS=Neurospora crassa (strain ATCC 24698 / 74-OR23-1A / CBS 708.71 / DSM 1257 / FGSC 987) OX=367110 GN=NCU10051 PE=3 SV=2	NCU10051	nitric oxide dioxygenase (EC 1.14.12.17)
23.7803	23.4541	23.6467	23.7546	22.1513	22.5287	22.4283	22.1292	24.5563	24.7723	24.3198	24.4473	23.4772	23.5104	23.8884	23.1114	+	wtA_M_ccg8_M	1.34954	Cluster -1458	+	wtA_C_ccg8_C	1.0271	Cluster -1101	endoplasmic reticulum [GO:0005783]	phosphatidylinositol-4-phosphate phosphatase activity [GO:0043812]	phosphatidylinositol dephosphorylation [GO:0046856]	ncr:NCU01330	15	14	14	20.9	20	20	111.26	0	29.788	589650000	45	Q1K7U3	Q1K7U3	883	tr|Q1K7U3|Q1K7U3_NEUCR SacI domain-containing protein OS=Neurospora crassa (strain ATCC 24698 / 74-OR23-1A / CBS 708.71 / DSM 1257 / FGSC 987) OX=367110 GN=NCU01330 PE=4 SV=1	NCU01330	SacI domain-containing protein
25.5056	25.2738	25.1417	24.7526	24.2512	24.088	24.321	22.1586	23.8558	20.7391	23.8913	23.7694	21.014	23.7123	23.5942	23.8197	+	wtA_M_ccg8_M	1.3493	Cluster -1458					cytoplasm [GO:0005737]	metal ion binding [GO:0046872];tRNA-guanosine(34) queuine transglycosylase activity [GO:0008479]	tRNA-guanine transglycosylation [GO:0101030]	ncr:NCU07015	3	3	3	14.8	14.8	14.8	49.148	0	10.248	279120000	5	V5IQK1;V5IMX6	V5IQK1;V5IMX6	4514	tr|V5IQK1|V5IQK1_NEUCR Queuine tRNA-ribosyltransferase catalytic subunit 1 OS=Neurospora crassa (strain ATCC 24698 / 74-OR23-1A / CBS 708.71 / DSM 1257 / FGSC 987) OX=367110 GN=NCU07015 PE=3 SV=1;tr|V5IMX6|V5IMX6_NEUCR tRNA-guanosine(34) queuine transglyco	NCU07015;NCU07015	Queuine tRNA-ribosyltransferase catalytic subunit 1 (EC 2.4.2.64) (Guanine insertion enzyme) (tRNA-guanine transglycosylase);tRNA-guanosine(34) queuine transglycosylase (EC 2.4.2.64)
26.416	26.5646	26.2472	26.4984	24.7428	25.0561	24.9021	25.6374	26.7502	25.9489	26.1075	26.5473	26.1491	25.5448	26.0219	25.3677	+	wtA_M_ccg8_M	1.34694	Cluster -1458					nucleus [GO:0005634]	DNA binding [GO:0003677];peptidyl-prolyl cis-trans isomerase activity [GO:0003755]	rRNA processing [GO:0006364]	ncr:NCU06433	8	8	8	54.6	54.6	54.6	13.658	0	31.147	1892700000	49	Q7RYY4	Q7RYY4	1508	sp|Q7RYY4|PIN4_NEUCR Peptidyl-prolyl cis-trans isomerase pin4 OS=Neurospora crassa (strain ATCC 24698 / 74-OR23-1A / CBS 708.71 / DSM 1257 / FGSC 987) OX=367110 GN=ppi-5 PE=3 SV=1	ppi-5 pin4 NCU06433	Peptidyl-prolyl cis-trans isomerase pin4 (PPIase pin4) (EC 5.2.1.8) (Parvulin-14) (Par14)
28.8202	28.3971	27.8064	28.5451	27.0869	27.2503	27.4562	26.3934	21.0053	18.2529	20.5404	17.0543	17.9915	16.7607	16.8272	18.0604	+	wtA_M_ccg8_M	1.34552	Cluster -1458					cytoplasm [GO:0005737];nucleus [GO:0005634]	hercynylcysteine sulfoxide synthase activity [GO:0061686];L-histidine N(alpha)-methyltransferase activity [GO:0052706];metal ion binding [GO:0046872]	methylation [GO:0032259]	ncr:NCU04343	52	52	52	66.6	66.6	66.6	99.024	0	323.31	18020000000	356	Q7RX33	Q7RX33	1268	sp|Q7RX33|EGT1_NEUCR Ergothioneine biosynthesis protein 1 OS=Neurospora crassa (strain ATCC 24698 / 74-OR23-1A / CBS 708.71 / DSM 1257 / FGSC 987) OX=367110 GN=egt-1 PE=1 SV=3	egt-1 NCU04343	Ergothioneine biosynthesis protein 1 [Includes: L-histidine N(alpha)-methyltransferase (EC 2.1.1.44);Hercynylcysteine S-oxide synthase (EC 1.21.3.10)]
26.9025	26.7016	27.1483	26.8847	25.0271	25.3702	25.4867	26.4081	20.2536	20.2185	20.5158	20.9596	23.5598	22.7319	23.8248	22.2193	+	wtA_M_ccg8_M	1.33628	Cluster -1458	+	wtA_C_ccg8_C	-2.59707	Cluster -1105		4-hydroxy-tetrahydrodipicolinate synthase activity [GO:0008840]		ncr:NCU09532	14	14	14	44.3	44.3	44.3	34.992	0	182.56	2909200000	81	Q7RZZ0	Q7RZZ0	1647	tr|Q7RZZ0|Q7RZZ0_NEUCR L-threo-3-deoxy-hexulosonate aldolase OS=Neurospora crassa (strain ATCC 24698 / 74-OR23-1A / CBS 708.71 / DSM 1257 / FGSC 987) OX=367110 GN=NCU09532 PE=3 SV=1	NCU09532	L-threo-3-deoxy-hexulosonate aldolase
30.1267	30.1788	30.1119	30.1435	27.9139	28.6519	29.0769	29.6081	26.6693	24.9807	27.1031	26.5186	27.1277	27.2429	26.8902	27.3608	+	wtA_M_ccg8_M	1.32752	Cluster -1458					plasma membrane [GO:0005886]	acetate transmembrane transporter activity [GO:0015123]		ncr:NCU06043	3	3	3	8.3	8.3	8.3	32.657	0	17.593	6001200000	48	Q7S507	Q7S507	2188	tr|Q7S507|Q7S507_NEUCR GPR/FUN34 family protein OS=Neurospora crassa (strain ATCC 24698 / 74-OR23-1A / CBS 708.71 / DSM 1257 / FGSC 987) OX=367110 GN=NCU06043 PE=3 SV=2	NCU06043	GPR/FUN34 family protein
27.2573	27.1731	27.2429	27.3652	25.997	26.0606	26.2155	25.4579	27.5709	27.868	27.6351	27.5281	26.1825	26.4136	26.2619	26.3424	+	wtA_M_ccg8_M	1.32688	Cluster -1458	+	wtA_C_ccg8_C	1.35043	Cluster -1101		NAD binding [GO:0051287];NADP binding [GO:0050661];oxidoreductase activity [GO:0016491]		ncr:NCU11370	16	16	16	70.3	70.3	70.3	33.093	0	174.02	10301000000	189	A7UX45	A7UX45	86	tr|A7UX45|A7UX45_NEUCR 6-phosphogluconate dehydrogenase 2 OS=Neurospora crassa (strain ATCC 24698 / 74-OR23-1A / CBS 708.71 / DSM 1257 / FGSC 987) OX=367110 GN=NCU11370 PE=3 SV=2	NCU11370	6-phosphogluconate dehydrogenase 2
25.6345	24.7202	25.2047	25.4944	23.9987	23.935	23.7572	24.1119	21.5141	21.7898	21.9618	21.5993	22.3732	21.5526	22.4869	21.5237	+	wtA_M_ccg8_M	1.31277	Cluster -1458								ncr:NCU07277	1	1	1	1.8	1.8	1.8	72.628	0	9.8173	168370000	8	Q7S939	Q7S939	2650	tr|Q7S939|Q7S939_NEUCR Anchored cell wall protein 8 OS=Neurospora crassa (strain ATCC 24698 / 74-OR23-1A / CBS 708.71 / DSM 1257 / FGSC 987) OX=367110 GN=acw-8 PE=4 SV=1	acw-8 NCU07277	Anchored cell wall protein 8
23.8521	23.9162	23.9068	24.2481	22.6128	22.779	22.3554	22.9394	23.2411	23.2257	23.1635	23.5124	23.4591	23.3643	23.497	23.4679	+	wtA_M_ccg8_M	1.3091	Cluster -1458					MutSalpha complex [GO:0032301];nucleus [GO:0005634]	ATP binding [GO:0005524];ATP-dependent DNA damage sensor activity [GO:0140664];mismatched DNA binding [GO:0030983]	mismatch repair [GO:0006298];mitotic recombination [GO:0006312]	ncr:NCU02230	6	6	6	9.4	9.4	9.4	105.07	0	7.8292	293270000	24	O13396	O13396	211	sp|O13396|MSH2_NEUCR DNA mismatch repair protein msh-2 OS=Neurospora crassa (strain ATCC 24698 / 74-OR23-1A / CBS 708.71 / DSM 1257 / FGSC 987) OX=367110 GN=msh-2 PE=3 SV=1	msh-2 msh2 NCU02230	DNA mismatch repair protein msh-2
22.4212	23.5068	23.3214	22.8674	22.3022	22.7238	21.6202	22.8703	22.202	22.0287	21.1151	21.5256	22.0968	21.1631	21.8611	21.7407	+	wtA_M_ccg8_M	1.304	Cluster -1458								ncr:NCU03322	4	4	4	12.2	12.2	12.2	43.041	0	4.0342	62776000	6	Q7SEM2	Q7SEM2	3270	tr|Q7SEM2|Q7SEM2_NEUCR GDSL family lipase OS=Neurospora crassa (strain ATCC 24698 / 74-OR23-1A / CBS 708.71 / DSM 1257 / FGSC 987) OX=367110 GN=NCU03322 PE=4 SV=2	NCU03322	GDSL family lipase
25.5981	25.7381	25.6213	25.4144	23.6596	24.9551	24.4349	24.1266	25.3967	21.3908	24.8137	23.3099	26.0056	25.8883	25.172	25.6845	+	wtA_M_ccg8_M	1.29897	Cluster -1458					mitochondrial outer membrane [GO:0005741]		autophagy of mitochondrion [GO:0000422]	ncr:NCU00111	3	3	3	16.9	16.9	16.9	23.226	0	5.8749	755010000	21	Q7RYL7	Q7RYL7	1458	tr|Q7RYL7|Q7RYL7_NEUCR Uncharacterized protein OS=Neurospora crassa (strain ATCC 24698 / 74-OR23-1A / CBS 708.71 / DSM 1257 / FGSC 987) OX=367110 GN=NCU00111 PE=3 SV=3	NCU00111	Uncharacterized protein
27.124	26.6399	26.8545	26.7013	25.05	26.6054	25.2008	25.2712	25.7442	26.1324	26.2375	26.0052	26.2143	26.3216	26.309	26.0934	+	wtA_M_ccg8_M	1.29805	Cluster -1458						oxidoreductase activity [GO:0016491]		ncr:NCU11196	9	9	9	49.2	49.2	49.2	27.344	0	86.337	2656800000	53	A7UVX8	A7UVX8	17	tr|A7UVX8|A7UVX8_NEUCR 3-hydroxyacyl-CoA dehydrogenase OS=Neurospora crassa (strain ATCC 24698 / 74-OR23-1A / CBS 708.71 / DSM 1257 / FGSC 987) OX=367110 GN=NCU11196 PE=3 SV=1	NCU11196	3-hydroxyacyl-CoA dehydrogenase
26.7715	26.4303	26.4618	26.168	24.7809	26.2456	24.958	24.6689	24.9542	24.9916	21.8577	22.157	21.996	21.8688	22.5521	24.5027	+	wtA_M_ccg8_M	1.29458	Cluster -1458						GTPase activator activity [GO:0005096]		ncr:NCU08499	13	13	13	17	17	17	101.58	0	39.589	1111300000	63	Q7RUP0	Q7RUP0	1079	tr|Q7RUP0|Q7RUP0_NEUCR GTPase-activating protein GYP5 OS=Neurospora crassa (strain ATCC 24698 / 74-OR23-1A / CBS 708.71 / DSM 1257 / FGSC 987) OX=367110 GN=NCU08499 PE=4 SV=2	NCU08499	GTPase-activating protein GYP5
27.252	27.4356	27.4473	27.3645	26.2602	25.8603	25.8207	26.3825	26.9902	26.7217	26.7971	26.9453	26.4805	26.4254	26.128	26.2308	+	wtA_M_ccg8_M	1.29392	Cluster -1458	+	wtA_C_ccg8_C	0.547413	Cluster -1101	cytoplasm [GO:0005737]	peroxidase activity [GO:0004601];thioredoxin peroxidase activity [GO:0008379]	cell redox homeostasis [GO:0045454];cellular response to oxidative stress [GO:0034599]	ncr:NCU08931	19	19	19	37	37	37	54.858	0	278.94	7457400000	202	V5IM08;V5ILQ3	V5IM08;V5ILQ3	4237	tr|V5IM08|V5IM08_NEUCR thioredoxin-dependent peroxiredoxin OS=Neurospora crassa (strain ATCC 24698 / 74-OR23-1A / CBS 708.71 / DSM 1257 / FGSC 987) OX=367110 GN=NCU08931 PE=3 SV=1;tr|V5ILQ3|V5ILQ3_NEUCR thioredoxin-dependent peroxiredoxin OS=Neurospora cra	NCU08931;NCU08931	thioredoxin-dependent peroxiredoxin (EC 1.11.1.24) (Nuclear thiol peroxidase) (Thioredoxin peroxidase);thioredoxin-dependent peroxiredoxin (EC 1.11.1.24) (Nuclear thiol peroxidase) (Thioredoxin peroxidase)
28.0017	28.0044	28.1597	28.0886	26.5117	26.6925	26.6195	27.2878	29.0257	29.2374	29.1406	29.1336	28.2154	28.5271	28.1288	28.1714	+	wtA_M_ccg8_M	1.28574	Cluster -1458	+	wtA_C_ccg8_C	0.873672	Cluster -1101	cytoplasm [GO:0005737]	ATP binding [GO:0005524];ATP-dependent NAD(P)H-hydrate dehydratase activity [GO:0047453]	metabolite repair [GO:0110051];nicotinamide nucleotide metabolic process [GO:0046496]	ncr:NCU02513	25	25	25	85	85	85	37.489	0	323.31	29632000000	360	Q7SHU9	Q7SHU9	3731	sp|Q7SHU9|NNRD_NEUCR ATP-dependent (S)-NAD(P)H-hydrate dehydratase OS=Neurospora crassa (strain ATCC 24698 / 74-OR23-1A / CBS 708.71 / DSM 1257 / FGSC 987) OX=367110 GN=NCU02513 PE=3 SV=1	NCU02513	ATP-dependent (S)-NAD(P)H-hydrate dehydratase (EC 4.2.1.93) (ATP-dependent NAD(P)HX dehydratase)
25.7773	25.65	25.9721	26.0586	24.9602	24.5641	24.5378	24.3036	26.2274	27.2057	25.7795	26.7946	25.2606	25.3353	27.0043	25.2642	+	wtA_M_ccg8_M	1.2731	Cluster -1458					cytosol [GO:0005829];nucleus [GO:0005634]	DNA binding [GO:0003677]		ncr:NCU02156	7	7	7	52.5	52.5	52.5	15.356	0	92.044	1448600000	78	Q7SER0	Q7SER0	3291	tr|Q7SER0|Q7SER0_NEUCR DsDNA-binding protein PDCD5 OS=Neurospora crassa (strain ATCC 24698 / 74-OR23-1A / CBS 708.71 / DSM 1257 / FGSC 987) OX=367110 GN=NCU02156 PE=3 SV=3	NCU02156	DsDNA-binding protein PDCD5
24.7429	24.1541	24.1969	24.5148	23.0616	23.3888	23.5198	21.6109	24.0689	22.6748	23.7795	23.3749	25.071	24.3049	25.0716	24.5784	+	wtA_M_ccg8_M	1.27169	Cluster -1458	+	wtA_C_ccg8_C	-1.28194	Cluster -1105				ncr:NCU08369	6	6	6	57.7	57.7	57.7	13.856	0	18.238	586010000	32	Q7SGP6	Q7SGP6	3561	tr|Q7SGP6|Q7SGP6_NEUCR Rhodopsin family protein OS=Neurospora crassa (strain ATCC 24698 / 74-OR23-1A / CBS 708.71 / DSM 1257 / FGSC 987) OX=367110 GN=NCU08369 PE=4 SV=1	NCU08369	Rhodopsin family protein
24.7373	24.8316	24.9238	24.8281	23.897	23.5818	22.905	23.8717	21.8707	21.6251	20.6007	22.0888	22.0972	21.5628	21.9332	20.8281	+	wtA_M_ccg8_M	1.26636	Cluster -1458					plasma membrane [GO:0005886]	ferric-chelate reductase activity [GO:0000293]	reductive iron assimilation [GO:0033215]	ncr:NCU08194	9	9	9	12.5	12.5	12.5	74.133	0	14.257	373160000	31	Q7S3P3	Q7S3P3	2029	tr|Q7S3P3|Q7S3P3_NEUCR ferric-chelate reductase (NADPH) OS=Neurospora crassa (strain ATCC 24698 / 74-OR23-1A / CBS 708.71 / DSM 1257 / FGSC 987) OX=367110 GN=NCU08194 PE=3 SV=3	NCU08194	ferric-chelate reductase (NADPH) (EC 1.16.1.9)
25.795	25.957	25.9825	25.6913	23.9317	24.5662	25.1377	24.7473	26.3776	25.9585	26.3887	26.4227	26.3904	26.0878	26.3732	26.211	+	wtA_M_ccg8_M	1.26072	Cluster -1458					heterochromatin [GO:0000792];nucleus [GO:0005634]	ATP binding [GO:0005524];SUMO conjugating enzyme activity [GO:0061656]	DNA repair [GO:0006281];protein sumoylation [GO:0016925]	ncr:NCU04302	6	6	6	66.2	66.2	66.2	18.28	0	79.823	2463900000	46	Q1K772	Q1K772	775	tr|Q1K772|Q1K772_NEUCR Ubiquitin carrier protein UBC2 OS=Neurospora crassa (strain ATCC 24698 / 74-OR23-1A / CBS 708.71 / DSM 1257 / FGSC 987) OX=367110 GN=NCU04302 PE=3 SV=1	NCU04302	SUMO-conjugating enzyme UBC9 (E2 ubiquitin-conjugating enzyme 2) (Ubiquitin carrier protein 9) (Ubiquitin carrier protein UBC2) (Ubiquitin-conjugating enzyme E2 2) (Ubiquitin-conjugating enzyme E2-18 kDa) (Ubiquitin-protein ligase UBC2)
26.6455	26.7259	26.8546	26.7824	24.8803	25.3769	25.6056	26.1087	26.0518	26.4351	26.3184	26.0192	25.9363	25.9446	25.9445	26.0136	+	wtA_M_ccg8_M	1.25922	Cluster -1458						oxidoreductase activity [GO:0016491]	secondary metabolite biosynthetic process [GO:0044550]	ncr:NCU03793	10	10	10	32.7	32.7	32.7	55.608	0	52.805	3094400000	80	F5HHJ6	F5HHJ6	199	tr|F5HHJ6|F5HHJ6_NEUCR HypA protein OS=Neurospora crassa (strain ATCC 24698 / 74-OR23-1A / CBS 708.71 / DSM 1257 / FGSC 987) OX=367110 GN=NCU03793 PE=4 SV=2	NCU03793	HypA protein
28.2832	28.2225	28.6244	28.5876	26.9016	27.2372	27.2712	27.3023	27.0133	26.6891	27.0015	26.9268	27.7466	27.5657	27.9395	27.6769	+	wtA_M_ccg8_M	1.25135	Cluster -1458	+	wtA_C_ccg8_C	-0.824519	Cluster -1105		nucleotide binding [GO:0000166];oxidoreductase activity [GO:0016491]	NADPH regeneration [GO:0006740]	ncr:NCU09533	19	19	19	62.6	62.6	62.6	45.985	0	323.31	7039800000	165	Q7S061	Q7S061	1665	tr|Q7S061|Q7S061_NEUCR NAD binding Rossmann fold oxidoreductase OS=Neurospora crassa (strain ATCC 24698 / 74-OR23-1A / CBS 708.71 / DSM 1257 / FGSC 987) OX=367110 GN=NCU09533 PE=4 SV=1	NCU09533	NAD binding Rossmann fold oxidoreductase
23.3081	23.5503	23.248	23.7627	22.4157	22.2091	22.2816	20.6674	22.5136	22.4467	21.8688	21.9278	23.9732	23.4713	23.8203	24.5115	+	wtA_M_ccg8_M	1.24659	Cluster -1458	+	wtA_C_ccg8_C	-1.75484	Cluster -1105				ncr:NCU06256	6	6	6	24.9	24.9	24.9	41.259	0	13.332	269910000	19	Q7SB57	Q7SB57	2889	tr|Q7SB57|Q7SB57_NEUCR Phosphoglycerate mutase OS=Neurospora crassa (strain ATCC 24698 / 74-OR23-1A / CBS 708.71 / DSM 1257 / FGSC 987) OX=367110 GN=NCU06256 PE=4 SV=2	NCU06256	Phosphoglycerate mutase
29.2746	29.3242	29.291	28.9611	28.0729	27.789	28.2768	27.7394	29.5453	28.7618	29.5971	29.2893	30.2105	30.2288	30.0366	30.2926	+	wtA_M_ccg8_M	1.24317	Cluster -1458	+	wtA_C_ccg8_C	-0.893775	Cluster -1105	mitochondrial inner membrane [GO:0005743];respiratory chain complex I [GO:0045271]	NADH dehydrogenase (ubiquinone) activity [GO:0008137]		ncr:NCU01859	11	11	11	61.4	61.4	61.4	20.977	0	323.31	21799000000	148	Q02854	Q02854	401	sp|Q02854|NUXM_NEUCR NADH-ubiquinone oxidoreductase 20.9 kDa subunit OS=Neurospora crassa (strain ATCC 24698 / 74-OR23-1A / CBS 708.71 / DSM 1257 / FGSC 987) OX=367110 GN=nuo20.9 PE=1 SV=1	nuo20.9 NCU01859	NADH-ubiquinone oxidoreductase 20.9 kDa subunit (EC 7.1.1.2) (Complex I-20.9kD) (CI-20.9kD)
23.8306	24.1015	23.9782	23.7917	22.6685	21.9853	22.9929	23.0996	24.9658	23.9746	24.6858	24.7943	24.5913	24.3687	25.1681	24.7412	+	wtA_M_ccg8_M	1.23893	Cluster -1458						double-stranded DNA binding [GO:0003690];RNA binding [GO:0003723]		ncr:NCU08388	10	10	10	30.1	30.1	30.1	51.563	0	24.181	631650000	38	Q7SD63	Q7SD63	3092	sp|Q7SD63|CSN12_NEUCR Protein CSN12 homolog OS=Neurospora crassa (strain ATCC 24698 / 74-OR23-1A / CBS 708.71 / DSM 1257 / FGSC 987) OX=367110 GN=csn-8 PE=3 SV=2	csn-8 csn12 NCU08388	Protein CSN12 homolog (COP9 signalosome protein 8)
23.3551	23.3396	23.098	23.2503	20.3867	21.2858	21.045	22.1396	20.9417	20.9125	21.8079	21.6813	20.9336	21.5466	22.6612	20.8122	+	wtA_M_ccg8_M	1.23769	Cluster -1458					extracellular region [GO:0005576]	pectinesterase activity [GO:0030599]	cell wall modification [GO:0042545];pectin catabolic process [GO:0045490]	ncr:NCU10045	1	1	1	4.5	4.5	4.5	35.399	0	2.8425	30828000	4	V5INE4	V5INE4	4349	tr|V5INE4|V5INE4_NEUCR Pectinesterase OS=Neurospora crassa (strain ATCC 24698 / 74-OR23-1A / CBS 708.71 / DSM 1257 / FGSC 987) OX=367110 GN=NCU10045 PE=3 SV=1	NCU10045	Pectinesterase (EC 3.1.1.11)
28.3335	28.2268	27.884	28.0664	27.3747	27.1166	26.6057	26.4875	26.4803	27.0417	26.3516	26.9745	25.3918	25.4585	25.9738	25.8181	+	wtA_M_ccg8_M	1.23155	Cluster -1458	+	wtA_C_ccg8_C	1.05146	Cluster -1101		carbon-sulfur lyase activity [GO:0016846];metal ion binding [GO:0046872]		ncr:NCU06301	10	10	10	86.9	86.9	86.9	18.384	0	134.89	6706600000	141	Q7SAC9	Q7SAC9	2803	tr|Q7SAC9|Q7SAC9_NEUCR CENP-V/GFA domain-containing protein OS=Neurospora crassa (strain ATCC 24698 / 74-OR23-1A / CBS 708.71 / DSM 1257 / FGSC 987) OX=367110 GN=NCU06301 PE=3 SV=1	NCU06301	CENP-V/GFA domain-containing protein
28.1692	27.9604	28.137	27.9122	27.3399	26.9529	26.5805	26.4086	27.5309	27.3481	27.6283	27.4693	27.6499	27.2845	27.5959	27.3184	+	wtA_M_ccg8_M	1.22419	Cluster -1458					cytoplasm [GO:0005737];cytoplasmic dynein complex [GO:0005868]	dynein intermediate chain binding [GO:0045505]	microtubule-based movement [GO:0007018]	ncr:NCU03882	8	8	8	75.2	75.2	75.2	17.213	0	323.31	8188300000	161	V5IN83	V5IN83	4334	tr|V5IN83|V5IN83_NEUCR Tctex-1 OS=Neurospora crassa (strain ATCC 24698 / 74-OR23-1A / CBS 708.71 / DSM 1257 / FGSC 987) OX=367110 GN=NCU03882 PE=4 SV=1	NCU03882	Tctex-1
26.7365	26.5815	26.4103	26.7436	25.9349	25.1206	24.9849	25.6035	25.4637	25.9927	25.6262	25.5243	24.9509	24.0243	25.2659	24.0514	+	wtA_M_ccg8_M	1.20697	Cluster -1458								ncr:NCU07503	9	9	9	62.9	62.9	62.9	17.423	0	203.22	2961900000	136	Q7SG39	Q7SG39	3479	tr|Q7SG39|Q7SG39_NEUCR Uncharacterized protein OS=Neurospora crassa (strain ATCC 24698 / 74-OR23-1A / CBS 708.71 / DSM 1257 / FGSC 987) OX=367110 GN=NCU07503 PE=4 SV=1	NCU07503	Uncharacterized protein
30.1016	30.2692	30.0849	30.2746	28.7445	28.7565	28.8196	29.589	26.5598	27.918	27.3068	26.573	27.6935	27.8926	28.0421	28.0744	+	wtA_M_ccg8_M	1.20521	Cluster -1458					fungal-type vacuole [GO:0000324]	serine-type carboxypeptidase activity [GO:0004185]	proteolysis [GO:0006508]	ncr:NCU00477	23	23	23	59.4	59.4	59.4	62.152	0	323.31	52508000000	275	Q7RXW8	Q7RXW8	1368	sp|Q7RXW8|CBPYA_NEUCR Carboxypeptidase Y homolog A OS=Neurospora crassa (strain ATCC 24698 / 74-OR23-1A / CBS 708.71 / DSM 1257 / FGSC 987) OX=367110 GN=cpyA PE=3 SV=1	cpyA NCU00477	Carboxypeptidase Y homolog A (EC 3.4.16.5)
29.7824	29.7314	29.7201	29.7512	28.5975	28.8183	28.3129	28.4372	31.268	31.9946	31.5674	31.5926	30.7855	30.7926	31.2989	30.3791	+	wtA_M_ccg8_M	1.20477	Cluster -1458						RNA binding [GO:0003723]		ncr:NCU05488	26	26	26	85.9	85.9	85.9	30.322	0	323.31	149830000000	573	Q7S6V1	Q7S6V1	2405	tr|Q7S6V1|Q7S6V1_NEUCR RNA-binding protein Vip1 OS=Neurospora crassa (strain ATCC 24698 / 74-OR23-1A / CBS 708.71 / DSM 1257 / FGSC 987) OX=367110 GN=NCU05488 PE=4 SV=1	NCU05488	RNA-binding protein Vip1
24.6403	24.3844	24.4653	24.225	22.7289	22.8929	23.231	24.0559	23.0923	22.2994	22.9038	23.249	24.2895	23.1093	23.2489	23.7246	+	wtA_M_ccg8_M	1.20157	Cluster -1458					cortical endoplasmic reticulum [GO:0032541];endoplasmic reticulum membrane [GO:0005789];endoplasmic reticulum-plasma membrane contact site [GO:0140268];membrane [GO:0016020];mitochondrion [GO:0005739];organelle [GO:0043226];plasma membrane [GO:0005886]	sterol binding [GO:0032934];sterol transfer activity [GO:0120015]	intracellular sterol transport [GO:0032366]	ncr:NCU06999	15	15	15	14.8	14.8	14.8	129.93	0	26.626	468920000	56	V5IMX1;V5IMN0	V5IMX1;V5IMN0	4312	tr|V5IMX1|V5IMX1_NEUCR VASt domain-containing protein OS=Neurospora crassa (strain ATCC 24698 / 74-OR23-1A / CBS 708.71 / DSM 1257 / FGSC 987) OX=367110 GN=NCU06999 PE=3 SV=1;tr|V5IMN0|V5IMN0_NEUCR VASt domain-containing protein OS=Neurospora crassa (strai	NCU06999;NCU06999	VASt domain-containing protein;VASt domain-containing protein
27.0651	26.8572	26.9706	26.97	25.2594	25.7194	25.8526	26.2364	26.3543	26.4302	26.0904	26.1013	26.1586	26.3596	26.4691	26.1913	+	wtA_M_ccg8_M	1.1988	Cluster -1458					cytoplasm [GO:0005737]	transferase activity [GO:0016740]		ncr:NCU00549	15	15	15	48.5	48.5	48.5	42.087	0	115.25	7843000000	222	Q7SF99	Q7SF99	3363	tr|Q7SF99|Q7SF99_NEUCR Glutathione transferase omega-1 OS=Neurospora crassa (strain ATCC 24698 / 74-OR23-1A / CBS 708.71 / DSM 1257 / FGSC 987) OX=367110 GN=NCU00549 PE=3 SV=3	NCU00549	Glutathione transferase omega-1
28.5685	28.3327	28.5189	28.4604	26.7841	27.075	27.6474	27.5864	27.5091	27.7648	27.8184	27.7781	27.0797	27.2109	26.9474	27.1238	+	wtA_M_ccg8_M	1.19691	Cluster -1458	+	wtA_C_ccg8_C	0.627179	Cluster -1101		glutamine synthetase activity [GO:0004356]	glutamine biosynthetic process [GO:0006542]	ncr:NCU02479	18	18	18	51.9	51.9	51.9	53.689	0	323.31	14667000000	229	Q7SG85	Q7SG85	3500	tr|Q7SG85|Q7SG85_NEUCR Glutamate--ammonia ligase OS=Neurospora crassa (strain ATCC 24698 / 74-OR23-1A / CBS 708.71 / DSM 1257 / FGSC 987) OX=367110 GN=NCU02479 PE=3 SV=1	NCU02479	Glutamine synthetase
23.5373	23.0724	23.3832	23.2116	22.2583	21.2283	22.8401	22.5018	21.2127	20.9306	21.6083	20.6548	21.7671	21.8785	21.9034	22.4643	+	wtA_M_ccg8_M	1.19481	Cluster -1458					membrane [GO:0016020]	triacylglycerol lipase activity [GO:0004806]	lipid catabolic process [GO:0016042];triglyceride metabolic process [GO:0006641]	ncr:NCU11180	2	2	2	4.6	4.6	4.6	97.488	0	15.113	68151000	5	P0C584	P0C584	262	sp|P0C584|PLPL_NEUCR Patatin-like phospholipase domain-containing protein NCU11180 OS=Neurospora crassa (strain ATCC 24698 / 74-OR23-1A / CBS 708.71 / DSM 1257 / FGSC 987) OX=367110 GN=NCU00381 PE=3 SV=1	NCU00381 NCU11180	Patatin-like phospholipase domain-containing protein NCU11180 (EC 3.1.1.-)
22.2506	21.1389	22.0885	22.0152	21.1287	21.8975	20.1536	20.5962	25.8194	24.7674	26.1635	26.0749	26.1878	25.1013	26.4145	25.2807	+	wtA_M_ccg8_M	1.18832	Cluster -1458						carbon-sulfur lyase activity [GO:0016846];metal ion binding [GO:0046872]		ncr:NCU01127	6	6	6	48.9	48.9	48.9	15.818	0	41.483	1012600000	34	F5HG10	F5HG10	185	tr|F5HG10|F5HG10_NEUCR DUF636 domain-containing protein OS=Neurospora crassa (strain ATCC 24698 / 74-OR23-1A / CBS 708.71 / DSM 1257 / FGSC 987) OX=367110 GN=NCU01127 PE=3 SV=1	NCU01127	DUF636 domain-containing protein
25.236	25.041	25.124	25.0523	24.1619	23.471	24.0349	24.0478	20.5775	21.7976	21.1808	21.5656	21.0044	22.783	20.2814	22.3511	+	wtA_M_ccg8_M	1.1844	Cluster -1458					endoplasmic reticulum [GO:0005783];membrane [GO:0016020]	C-8 sterol isomerase activity [GO:0000247];cholestenol delta-isomerase activity [GO:0047750];steroid Delta-isomerase activity [GO:0004769]	sterol biosynthetic process [GO:0016126]	ncr:NCU00346	7	7	7	19.5	19.5	19.5	39.579	0	29.534	359410000	29	Q7RZL9	Q7RZL9	1604	tr|Q7RZL9|Q7RZL9_NEUCR cholestenol Delta-isomerase OS=Neurospora crassa (strain ATCC 24698 / 74-OR23-1A / CBS 708.71 / DSM 1257 / FGSC 987) OX=367110 GN=NCU00346 PE=3 SV=2	NCU00346	EBDP2
27.8817	27.7113	27.6884	27.7214	26.4168	26.6024	26.8206	26.4294	26.9382	27.2342	27.2684	27.3962	26.3177	26.0517	25.941	26.4602	+	wtA_M_ccg8_M	1.18341	Cluster -1458	+	wtA_C_ccg8_C	1.01658	Cluster -1101		oxidoreductase activity [GO:0016491];zinc ion binding [GO:0008270]		ncr:NCU00028	19	19	19	78	78	78	39.35	0	286.48	14326000000	300	U9WGL1;U9W4Q7	U9WGL1;U9W4Q7	4090	tr|U9WGL1|U9WGL1_NEUCR S-(Hydroxymethyl)glutathione dehydrogenase OS=Neurospora crassa (strain ATCC 24698 / 74-OR23-1A / CBS 708.71 / DSM 1257 / FGSC 987) OX=367110 GN=NCU00028 PE=3 SV=1;tr|U9W4Q7|U9W4Q7_NEUCR S-(Hydroxymethyl)glutathione dehydrogenase, va	NCU00028;NCU00028	S-(Hydroxymethyl)glutathione dehydrogenase, variant;S-(Hydroxymethyl)glutathione dehydrogenase
28.2325	28.1636	28.1129	28.3848	27.1941	27.201	26.8536	26.9176	30.0999	30.539	29.857	30.0514	28.5103	28.7322	28.3938	28.5771	+	wtA_M_ccg8_M	1.18185	Cluster -1458	+	wtA_C_ccg8_C	1.58346	Cluster -1101		5-methyltetrahydropteroyltriglutamate-homocysteine S-methyltransferase activity [GO:0003871];zinc ion binding [GO:0008270]	methionine biosynthetic process [GO:0009086]	ncr:NCU10020	32	32	32	84.9	84.9	84.9	42.805	0	323.31	41890000000	538	Q7S0I6	Q7S0I6	1713	tr|Q7S0I6|Q7S0I6_NEUCR Methionine synthase OS=Neurospora crassa (strain ATCC 24698 / 74-OR23-1A / CBS 708.71 / DSM 1257 / FGSC 987) OX=367110 GN=NCU10020 PE=4 SV=3	NCU10020	Methionine synthase
25.4856	25.4666	25.3556	25.2937	24.1058	23.4639	24.4983	24.8107	25.7591	25.231	25.8164	25.184	26.0386	25.7158	25.8068	25.7176	+	wtA_M_ccg8_M	1.18072	Cluster -1458						fumarylacetoacetase activity [GO:0004334];metal ion binding [GO:0046872]	homogentisate catabolic process [GO:1902000];L-phenylalanine catabolic process [GO:0006559];tyrosine catabolic process [GO:0006572]	ncr:NCU05537	9	9	9	35.2	35.2	35.2	46.518	0	44.07	1504100000	52	Q7S6Q3	Q7S6Q3	2385	tr|Q7S6Q3|Q7S6Q3_NEUCR Fumarylacetoacetase OS=Neurospora crassa (strain ATCC 24698 / 74-OR23-1A / CBS 708.71 / DSM 1257 / FGSC 987) OX=367110 GN=NCU05537 PE=3 SV=1	NCU05537	Fumarylacetoacetase (EC 3.7.1.2) (Fumarylacetoacetate hydrolase)
27.2775	27.0636	27.0963	27.3153	25.9422	25.933	26.0201	26.1612	27.4693	27.8446	27.3216	27.6459	27.1706	27.124	26.9004	27.5167	+	wtA_M_ccg8_M	1.17403	Cluster -1458					peroxisome [GO:0005777]	urate oxidase activity [GO:0004846]	purine nucleobase catabolic process [GO:0006145];urate catabolic process [GO:0019628]	ncr:NCU07853	20	20	20	75.6	75.6	75.6	33.039	0	188.04	9670200000	201	Q7SBV5	Q7SBV5	2963	tr|Q7SBV5|Q7SBV5_NEUCR Uricase OS=Neurospora crassa (strain ATCC 24698 / 74-OR23-1A / CBS 708.71 / DSM 1257 / FGSC 987) OX=367110 GN=NCU07853 PE=3 SV=1	NCU07853	Uricase (EC 1.7.3.3) (Urate oxidase)
25.1357	25.4028	25.1983	25.3379	24.412	24.1496	24.1476	23.6865	24.5837	24.5852	24.6471	24.5579	25.2958	25.2268	25.4691	25.0397	+	wtA_M_ccg8_M	1.16978	Cluster -1458	+	wtA_C_ccg8_C	-0.664334	Cluster -1105	nucleus [GO:0005634]	RNA binding [GO:0003723]		ncr:NCU10518	7	7	7	37.4	37.4	37.4	32.211	0	91.204	1418900000	67	V5ILB6	V5ILB6	4177	tr|V5ILB6|V5ILB6_NEUCR General stress response protein Whi2 OS=Neurospora crassa (strain ATCC 24698 / 74-OR23-1A / CBS 708.71 / DSM 1257 / FGSC 987) OX=367110 GN=NCU10518 PE=4 SV=1	NCU10518	General stress response protein Whi2
28.7154	28.6049	28.6622	28.6849	27.3007	27.5543	27.5988	27.5426	28.4275	28.261	28.2993	28.1278	28.4241	28.4226	28.3554	28.396	+	wtA_M_ccg8_M	1.16778	Cluster -1458					mitochondrial matrix [GO:0005759]	1-pyrroline-5-carboxylate dehydrogenase activity [GO:0003842]	proline catabolic process to glutamate [GO:0010133]	ncr:NCU03076	29	29	29	56.4	56.4	56.4	65.962	0	323.31	27234000000	435	Q7SDT4	Q7SDT4	3160	tr|Q7SDT4|Q7SDT4_NEUCR Multifunctional fusion protein OS=Neurospora crassa (strain ATCC 24698 / 74-OR23-1A / CBS 708.71 / DSM 1257 / FGSC 987) OX=367110 GN=NCU03076 PE=3 SV=1	NCU03076	Multifunctional fusion protein [Includes: Delta-1-pyrroline-5-carboxylate dehydrogenase (P5C dehydrogenase) (L-glutamate gamma-semialdehyde dehydrogenase);L-glutamate gamma-semialdehyde dehydrogenase (EC 1.2.1.88)]
27.3183	27.3283	27.314	27.2759	25.7784	26.0322	26.3217	26.4398	27.6529	27.6063	27.5565	27.6308	27.5934	27.5599	27.5825	27.4627	+	wtA_M_ccg8_M	1.16608	Cluster -1458								ncr:NCU02459	26	26	26	83.4	83.4	83.4	39.201	0	137.55	11561000000	289	Q7S447	Q7S447	2070	tr|Q7S447|Q7S447_NEUCR DUF52 domain-containing protein OS=Neurospora crassa (strain ATCC 24698 / 74-OR23-1A / CBS 708.71 / DSM 1257 / FGSC 987) OX=367110 GN=NCU02459 PE=3 SV=1	NCU02459	DUF52 domain-containing protein
25.8862	26.0352	25.9997	25.9591	24.7024	24.4449	25.1434	24.9282	25.2493	24.2106	25.195	25.1508	26.607	26.2166	26.2245	26.4728	+	wtA_M_ccg8_M	1.16531	Cluster -1458	+	wtA_C_ccg8_C	-1.42877	Cluster -1105	mitochondrial membrane [GO:0031966];mitochondrion [GO:0005739];respiratory chain complex I [GO:0045271]	endonuclease activity [GO:0004519];NADH dehydrogenase (ubiquinone) activity [GO:0008137];ubiquinone binding [GO:0048039]	aerobic respiration [GO:0009060];ATP synthesis coupled electron transport [GO:0042773];electron transport coupled proton transport [GO:0015990]	ncr:NCU16020;ncr:NCU16021	4	4	4	5.2	5.2	5.2	76.376	0	37.329	1118300000	34	M1RV35;P0CY44	M1RV35;P0CY44	209	tr|M1RV35|M1RV35_NEUCR Laglidadg endonuclease OS=Neurospora crassa (strain ATCC 24698 / 74-OR23-1A / CBS 708.71 / DSM 1257 / FGSC 987) OX=367110 GN=NCU16021 PE=4 SV=1;sp|P0CY44|NU4M_NEUCR NADH-ubiquinone oxidoreductase chain 4 OS=Neurospora crassa (strain	ndh-4 ND4 NCU16020;NCU16021	NADH-ubiquinone oxidoreductase chain 4 (EC 7.1.1.2) (NADH dehydrogenase subunit 4);Laglidadg endonuclease
30.5565	30.5832	30.4983	30.5283	28.8331	29.1006	29.7463	29.8317	29.3143	29.0861	29.715	29.6196	27.8827	28.4394	27.9746	28.0831	+	wtA_M_ccg8_M	1.16369	Cluster -1458	+	wtA_C_ccg8_C	1.33881	Cluster -1101	cytoplasm [GO:0005737];glycogen granule [GO:0042587]	alpha-1,4-glucan glucosyltransferase (UDP-glucose donor) activity [GO:0004373]	glycogen biosynthetic process [GO:0005978]	ncr:NCU06687	40	40	40	64.7	64.7	64.7	80.906	0	323.31	57465000000	502	O93869	O93869	229	sp|O93869|GYS_NEUCR Glycogen [starch] synthase OS=Neurospora crassa (strain ATCC 24698 / 74-OR23-1A / CBS 708.71 / DSM 1257 / FGSC 987) OX=367110 GN=gsy-1 PE=2 SV=2	gsy-1 7F4.080 NCU06687	Glycogen [starch] synthase (EC 2.4.1.11)
27.5646	27.721	27.6698	27.7635	25.805	26.2822	26.7062	27.2926	25.4128	25.5042	25.5579	25.4645	25.2932	25.6804	25.3199	25.4526	+	wtA_M_ccg8_M	1.15823	Cluster -1458					urease complex [GO:0035550]	nickel cation binding [GO:0016151];urease activity [GO:0009039]	urea catabolic process [GO:0043419]	ncr:NCU03127	22	22	22	38.8	38.8	38.8	90.146	0	172.17	5243300000	113	V5IQN1;V5IRK6	V5IQN1;V5IRK6	4523	tr|V5IQN1|V5IQN1_NEUCR Urease OS=Neurospora crassa (strain ATCC 24698 / 74-OR23-1A / CBS 708.71 / DSM 1257 / FGSC 987) OX=367110 GN=NCU03127 PE=3 SV=1;tr|V5IRK6|V5IRK6_NEUCR Urease OS=Neurospora crassa (strain ATCC 24698 / 74-OR23-1A / CBS 708.71 / DSM 125	NCU03127;NCU03127	Urease (EC 3.5.1.5) (Urea amidohydrolase);urease (EC 3.5.1.5)
25.9031	25.8236	25.5677	25.8442	25.1908	24.9777	24.4831	23.856	24.847	25.2746	24.8663	25.1998	24.8583	25.0324	25.4605	25.1015	+	wtA_M_ccg8_M	1.15772	Cluster -1458					cytosol [GO:0005829]	8-oxo-7,8-dihydrodeoxyguanosine triphosphate pyrophosphatase activity [GO:0035539]	dGTP catabolic process [GO:0006203]	ncr:NCU02895	7	7	7	45.2	45.2	45.2	17.617	0	18.79	1398700000	71	Q7SHK9	Q7SHK9	3692	tr|Q7SHK9|Q7SHK9_NEUCR MutT/nudix family protein OS=Neurospora crassa (strain ATCC 24698 / 74-OR23-1A / CBS 708.71 / DSM 1257 / FGSC 987) OX=367110 GN=NCU02895 PE=4 SV=1	NCU02895	MutT/nudix family protein
30.2886	30.1035	30.1443	30.2855	29.3206	29.1286	28.9158	28.8296	27.4552	27.3862	27.5923	27.3658	27.5256	27.2152	27.0783	27.4017	+	wtA_M_ccg8_M	1.15683	Cluster -1458					nucleus [GO:0005634]	kinase inhibitor activity [GO:0019210];nucleotide binding [GO:0000166]	negative regulation of transcription by RNA polymerase II [GO:0000122]	ncr:NCU08882	23	23	23	73	73	73	40.915	0	323.31	34587000000	315	Q7S754	Q7S754	2436	tr|Q7S754|Q7S754_NEUCR NAD binding Rossmann fold oxidoreductase OS=Neurospora crassa (strain ATCC 24698 / 74-OR23-1A / CBS 708.71 / DSM 1257 / FGSC 987) OX=367110 GN=NCU08882 PE=3 SV=1	NCU08882	NAD binding Rossmann fold oxidoreductase
26.3906	26.1703	26.2576	25.9786	24.8042	25.0478	25.3949	24.9283	24.8748	25.2509	24.8759	25.0865	24.7539	24.2081	24.3288	24.5728	+	wtA_M_ccg8_M	1.15549	Cluster -1458						hydrolase activity, acting on carbon-nitrogen (but not peptide) bonds, in linear amides [GO:0016811]		ncr:NCU04086	11	11	11	66	66	66	37.698	0	73.7	2363300000	65	Q7RWM3	Q7RWM3	1225	tr|Q7RWM3|Q7RWM3_NEUCR Hydrolase OS=Neurospora crassa (strain ATCC 24698 / 74-OR23-1A / CBS 708.71 / DSM 1257 / FGSC 987) OX=367110 GN=NCU04086 PE=4 SV=1	NCU04086	Hydrolase
26.8029	26.6346	26.6596	26.8679	25.9365	25.9993	25.7017	24.7102	25.1401	26.3465	26.0427	26.0135	24.0996	23.2681	23.7403	25.0032	+	wtA_M_ccg8_M	1.15434	Cluster -1458	+	wtA_C_ccg8_C	1.85793	Cluster -1101		methyltransferase activity [GO:0008168]		ncr:NCU05832	8	8	8	28.8	28.8	28.8	44.212	0	122.02	2827700000	63	V5IMW3	V5IMW3	4309	tr|V5IMW3|V5IMW3_NEUCR S-adenosyl-L-methionine-dependent methyltransferase OS=Neurospora crassa (strain ATCC 24698 / 74-OR23-1A / CBS 708.71 / DSM 1257 / FGSC 987) OX=367110 GN=NCU05832 PE=4 SV=1	NCU05832	S-adenosyl-L-methionine-dependent methyltransferase
25.2633	25.2397	24.7798	25.2169	24.13	24.6168	23.8477	23.2915	24.6826	25.25	25.0511	25.1795	24.0667	24.3249	24.6874	24.0503	+	wtA_M_ccg8_M	1.15341	Cluster -1458					cytoplasm [GO:0005737];nucleus [GO:0005634];phagophore assembly site [GO:0000407]	cysteine-type endopeptidase activity [GO:0004197];protein-phosphatidylethanolamide deconjugating activity [GO:0019786]	aggrephagy [GO:0035973];autophagosome assembly [GO:0000045];mitophagy [GO:0000423];piecemeal microautophagy of the nucleus [GO:0034727];protein processing [GO:0016485];protein transport [GO:0015031]	ncr:NCU02433	7	7	7	17.2	17.2	17.2	55.355	0	6.8849	623140000	28	Q7S3X7	Q7S3X7	2053	sp|Q7S3X7|ATG4_NEUCR Cysteine protease 1 OS=Neurospora crassa (strain ATCC 24698 / 74-OR23-1A / CBS 708.71 / DSM 1257 / FGSC 987) OX=367110 GN=cpr-1 PE=3 SV=1	cpr-1 atg4 NCU02433	Cysteine protease 1 (EC 3.4.22.-) (Autophagy-related protein 4)
26.0869	26.0397	26.0179	26.2537	24.7994	25.0285	24.9577	25.01	20.574	21.3339	21.5023	21.8437	22.7854	21.2865	21.0183	21.3782	+	wtA_M_ccg8_M	1.15065	Cluster -1458						FAD binding [GO:0071949];heme binding [GO:0020037];molybdenum ion binding [GO:0030151];molybdopterin cofactor binding [GO:0043546];nitrate reductase (NADPH) activity [GO:0050464]	nitrate assimilation [GO:0042128]	ncr:NCU05298	22	22	22	26.9	26.9	26.9	108.43	0	70.687	2232700000	91	P08619	P08619	253	sp|P08619|NIA_NEUCR Nitrate reductase [NADPH] OS=Neurospora crassa (strain ATCC 24698 / 74-OR23-1A / CBS 708.71 / DSM 1257 / FGSC 987) OX=367110 GN=nit-3 PE=1 SV=3	nit-3 NCU05298	Nitrate reductase [NADPH] (NR) (EC 1.7.1.3)
24.6862	23.7766	24.4114	24.9542	23.0647	23.8369	23.5732	22.7645	23.5097	24.6279	24.0527	24.3325	23.6564	23.5519	24.2201	23.686	+	wtA_M_ccg8_M	1.14726	Cluster -1458								ncr:NCU03057	6	6	6	21.7	21.7	21.7	48.947	0	18.737	422430000	23	Q7SCK2	Q7SCK2	3011	tr|Q7SCK2|Q7SCK2_NEUCR DUF3500 domain-containing protein OS=Neurospora crassa (strain ATCC 24698 / 74-OR23-1A / CBS 708.71 / DSM 1257 / FGSC 987) OX=367110 GN=NCU03057 PE=4 SV=1	NCU03057	DUF3500 domain-containing protein
28.6628	28.7003	28.663	28.6054	27.4367	27.2028	27.5962	27.8108	28.1781	27.9372	28.3532	28.2092	27.667	27.7743	27.646	27.5507	+	wtA_M_ccg8_M	1.14622	Cluster -1458	+	wtA_C_ccg8_C	0.509908	Cluster -1101		oxidoreductase activity, acting on NAD(P)H, oxygen as acceptor [GO:0050664];oxidoreductase activity, acting on the CH-OH group of donors, NAD or NADP as acceptor [GO:0016616]		ncr:NCU02018	16	16	16	68.7	68.7	68.7	32.247	0	136.22	17588000000	215	Q7SFL4	Q7SFL4	3400	tr|Q7SFL4|Q7SFL4_NEUCR Short chain dehydrogenase OS=Neurospora crassa (strain ATCC 24698 / 74-OR23-1A / CBS 708.71 / DSM 1257 / FGSC 987) OX=367110 GN=NCU02018 PE=3 SV=3	NCU02018	Short chain dehydrogenase
25.7401	25.5867	25.8307	25.909	24.8153	24.7635	24.595	24.3149	25.0828	25.1497	24.9147	24.8973	25.509	25.2992	25.1765	25.7137	+	wtA_M_ccg8_M	1.14446	Cluster -1458								ncr:NCU08146	12	12	12	56.5	56.5	56.5	34.81	0	98.615	2436000000	144	Q7S4A1	Q7S4A1	2087	tr|Q7S4A1|Q7S4A1_NEUCR Dol-P-Man:Man(5)GlcNAc(2)-PP-Dol alpha-1,3-mannosyltransferase OS=Neurospora crassa (strain ATCC 24698 / 74-OR23-1A / CBS 708.71 / DSM 1257 / FGSC 987) OX=367110 GN=NCU08146 PE=4 SV=1	NCU08146	Dol-P-Man:Man(5)GlcNAc(2)-PP-Dol alpha-1,3-mannosyltransferase
26.9024	26.7378	26.9369	27.0006	26.233	26.2611	24.8606	25.7071	27.3327	27.7332	27.3768	27.7081	28.7486	27.975	28.8261	27.9205	+	wtA_M_ccg8_M	1.12894	Cluster -1458						protein phosphatase inhibitor activity [GO:0004864]	intracellular signal transduction [GO:0035556];regulation of signal transduction [GO:0009966]	ncr:NCU08859	9	9	9	47.1	47.1	47.1	33.924	0	179.48	3919100000	87	V5ILS5	V5ILS5	4214	tr|V5ILS5|V5ILS5_NEUCR Glc8 protein OS=Neurospora crassa (strain ATCC 24698 / 74-OR23-1A / CBS 708.71 / DSM 1257 / FGSC 987) OX=367110 GN=NCU08859 PE=4 SV=1	NCU08859	Glc8 protein
24.4777	24.5812	24.3916	24.6292	23.7407	23.6358	23.2103	22.9962	26.4958	26.0152	26.5629	26.349	26.8986	25.8701	26.502	26.3154	+	wtA_M_ccg8_M	1.12417	Cluster -1458					mitochondrion [GO:0005739]	oxidoreductase activity [GO:0016491]	ubiquinone biosynthetic process [GO:0006744]	ncr:NCU07322	10	10	10	35	35	35	47.14	0	20.213	1548600000	41	Q7SA40	Q7SA40	2771	tr|Q7SA40|Q7SA40_NEUCR Glyoxalase OS=Neurospora crassa (strain ATCC 24698 / 74-OR23-1A / CBS 708.71 / DSM 1257 / FGSC 987) OX=367110 GN=NCU07322 PE=4 SV=2	NCU07322	Glyoxalase
28.593	28.2521	28.0514	28.2471	26.7023	27.4364	27.0288	27.4994	27.1435	27.548	27.4804	27.3677	26.5585	26.9964	26.214	26.8714	+	wtA_M_ccg8_M	1.11914	Cluster -1458					cytoplasm [GO:0005737];nucleus [GO:0005634]	GTPase regulator activity [GO:0030695];metal ion binding [GO:0046872]	actin cytoskeleton organization [GO:0030036];signal transduction [GO:0007165]	ncr:NCU02689	6	6	6	5.4	5.4	5.4	138.73	0	6.0216	3087000000	19	Q7SH40	Q7SH40	3626	tr|Q7SH40|Q7SH40_NEUCR LIM and Rho-GAP domain-containing protein OS=Neurospora crassa (strain ATCC 24698 / 74-OR23-1A / CBS 708.71 / DSM 1257 / FGSC 987) OX=367110 GN=amyc PE=4 SV=3	amyc lrg-1 NCU02689	LIM and Rho-GAP domain-containing protein
26.9059	26.856	26.7739	26.6618	25.1821	25.2214	26.1716	26.171	22.2008	21.9689	21.3984	21.6727	25.1312	24.4199	24.7577	24.8657	+	wtA_M_ccg8_M	1.11291	Cluster -1458	+	wtA_C_ccg8_C	-3.18134	Cluster -1105				ncr:NCU06275	12	12	12	36.5	36.5	36.5	34.923	0	39.134	2857900000	99	Q7SB66	Q7SB66	2892	tr|Q7SB66|Q7SB66_NEUCR Peroxin 11C OS=Neurospora crassa (strain ATCC 24698 / 74-OR23-1A / CBS 708.71 / DSM 1257 / FGSC 987) OX=367110 GN=NCU06275 PE=4 SV=1	NCU06275	Peroxin 11C
32.6435	32.6003	32.7891	32.7143	31.3647	31.7879	31.6521	31.5136	30.1339	30.6724	30.6839	30.4301	29.8339	30.1593	29.9317	30.5586	+	wtA_M_ccg8_M	1.10721	Cluster -1458					cell septum [GO:0030428];Woronin body [GO:0140266]	ribosome binding [GO:0043022];RNA binding [GO:0003723];translation elongation factor activity [GO:0003746]	positive regulation of translational elongation [GO:0045901];positive regulation of translational termination [GO:0045905];translational elongation [GO:0006414]	ncr:NCU08332	20	20	20	100	100	100	19.126	0	323.31	237030000000	602	P87252	P87252	378	sp|P87252|HEX1_NEUCR Woronin body major protein OS=Neurospora crassa (strain ATCC 24698 / 74-OR23-1A / CBS 708.71 / DSM 1257 / FGSC 987) OX=367110 GN=hex-1 PE=1 SV=1	hex-1 NCU08332	Woronin body major protein
24.3564	24.8526	24.6563	24.2743	23.2845	23.3393	23.3318	23.7636	22.8614	22.4525	23.289	23.4561	22.5248	22.9698	21.4205	23.071	+	wtA_M_ccg8_M	1.10508	Cluster -1458						hydrolase activity [GO:0016787]		ncr:NCU07059	5	5	5	8.4	8.4	8.4	105.93	0	15.158	238030000	14	Q7S5V8	Q7S5V8	2283	tr|Q7S5V8|Q7S5V8_NEUCR Lipase/esterase OS=Neurospora crassa (strain ATCC 24698 / 74-OR23-1A / CBS 708.71 / DSM 1257 / FGSC 987) OX=367110 GN=NCU07059 PE=4 SV=1	NCU07059	Lipase/esterase
25.0009	24.5061	24.4329	24.7471	23.607	23.3831	23.8847	23.3962	21.8718	20.7702	21.7605	21.2779	22.6533	22.5508	21.6126	21.9584	+	wtA_M_ccg8_M	1.10398	Cluster -1458					membrane [GO:0016020]	ferric-chelate reductase activity [GO:0000293]	reductive iron assimilation [GO:0033215]	ncr:NCU02278	8	8	8	17.4	17.4	17.4	68.622	0	33.309	334080000	26	Q7S590	Q7S590	2217	tr|Q7S590|Q7S590_NEUCR FAD-binding FR-type domain-containing protein OS=Neurospora crassa (strain ATCC 24698 / 74-OR23-1A / CBS 708.71 / DSM 1257 / FGSC 987) OX=367110 GN=NCU02278 PE=3 SV=1	NCU02278	FAD-binding FR-type domain-containing protein
24.8549	24.688	24.763	24.6921	22.7228	23.6655	23.8748	24.3268	24.993	24.5856	25.008	24.7772	25.4321	24.8596	25.2774	24.3635	+	wtA_M_ccg8_M	1.10199	Cluster -1458						NAD+ kinase activity [GO:0003951]	NAD metabolic process [GO:0019674];NADP biosynthetic process [GO:0006741]	ncr:NCU03741	11	11	11	20.4	20.4	20.4	68.896	0	13.199	1113300000	51	Q1K7X2	Q1K7X2	896	tr|Q1K7X2|Q1K7X2_NEUCR NAD kinase/ATP NAD kinase OS=Neurospora crassa (strain ATCC 24698 / 74-OR23-1A / CBS 708.71 / DSM 1257 / FGSC 987) OX=367110 GN=NCU03741 PE=3 SV=1	NCU03741	NAD kinase/ATP NAD kinase
29.7157	29.8978	29.8576	29.7419	28.8779	28.805	28.4801	28.6698	28.3157	29.459	28.4028	28.4515	27.1888	27.4841	27.337	27.0354	+	wtA_M_ccg8_M	1.095	Cluster -1458	+	wtA_C_ccg8_C	1.39592	Cluster -1101	cellular bud scar [GO:0005621];COPII-coated ER to Golgi transport vesicle [GO:0030134];fungal-type cell wall [GO:0009277];membrane raft [GO:0045121];nuclear periphery [GO:0034399];plasma membrane [GO:0005886];primary cell septum [GO:0000936];side of membrane [GO:0098552]	1,3-beta-glucanosyltransferase activity [GO:0042124]	filamentous growth [GO:0030447];fungal-type cell wall (1->3)-beta-D-glucan biosynthetic process [GO:0071970];fungal-type cell wall organization [GO:0031505];heterochromatin formation [GO:0031507];regulation of response to endoplasmic reticulum stress [GO:1905897]	ncr:NCU08909	19	19	19	29.3	29.3	29.3	57.607	0	323.31	33462000000	269	Q1K677	Q1K677	624	tr|Q1K677|Q1K677_NEUCR 1,3-beta-glucanosyltransferase OS=Neurospora crassa (strain ATCC 24698 / 74-OR23-1A / CBS 708.71 / DSM 1257 / FGSC 987) OX=367110 GN=gel-3 PE=3 SV=1	gel-3 NCU08909	1,3-beta-glucanosyltransferase (EC 2.4.1.-)
24.3077	24.1061	24.211	24.5641	23.4161	22.8703	23.7031	21.667	23.6087	23.597	24.0416	23.6203	23.133	22.9064	23.133	23.1322	+	wtA_M_ccg8_M	1.09231	Cluster -1458	+	wtA_C_ccg8_C	0.640749	Cluster -1101	cytoplasm [GO:0005737];nucleus [GO:0005634]		protein import into nucleus [GO:0006606]	ncr:NCU16656	8	8	8	14.9	14.9	14.9	91.918	0	10.886	494650000	23	U9W4T9;U9WGN9	U9W4T9;U9WGN9	4065	tr|U9W4T9|U9W4T9_NEUCR ARM repeat-containing protein OS=Neurospora crassa (strain ATCC 24698 / 74-OR23-1A / CBS 708.71 / DSM 1257 / FGSC 987) OX=367110 GN=NCU16656 PE=3 SV=1;tr|U9WGN9|U9WGN9_NEUCR ARM repeat-containing protein OS=Neurospora crassa (strain	NCU16656;NCU16656	ARM repeat-containing protein;ARM repeat-containing protein
26.526	26.5211	26.5995	26.4605	24.7099	25.1038	25.886	26.0417	27.5994	26.129	27.0851	26.9336	28.0499	28.022	27.9022	28.2549	+	wtA_M_ccg8_M	1.09138	Cluster -1458	+	wtA_C_ccg8_C	-1.12048	Cluster -1105	methylcrotonoyl-CoA carboxylase complex [GO:1905202];mitochondrion [GO:0005739]	ligase activity [GO:0016874]	L-leucine catabolic process [GO:0006552]	ncr:NCU02127	27	27	27	51.4	51.4	51.4	67.445	0	323.31	9005000000	219	Q7SE48	Q7SE48	3204	tr|Q7SE48|Q7SE48_NEUCR methylcrotonoyl-CoA carboxylase OS=Neurospora crassa (strain ATCC 24698 / 74-OR23-1A / CBS 708.71 / DSM 1257 / FGSC 987) OX=367110 GN=NCU02127 PE=4 SV=3	NCU02127	methylcrotonoyl-CoA carboxylase (EC 6.4.1.4) (3-methylcrotonyl-CoA carboxylase 2) (3-methylcrotonyl-CoA:carbon dioxide ligase subunit beta)
26.3428	26.6477	26.6557	26.4454	25.3643	25.0554	25.5804	25.7586	27.5995	27.3995	27.7093	27.2091	27.5244	27.5381	27.2553	27.7619	+	wtA_M_ccg8_M	1.08323	Cluster -1458						NAD+ binding [GO:0070403];oxidoreductase activity [GO:0016491];oxidoreductase activity, acting on the CH-OH group of donors, NAD or NADP as acceptor [GO:0016616]	fatty acid metabolic process [GO:0006631]	ncr:NCU09553	13	13	13	56.6	56.6	56.6	34.004	0	58.932	5716700000	117	Q7S2A8	Q7S2A8	1881	tr|Q7S2A8|Q7S2A8_NEUCR 3-hydroxybutyryl CoA dehydrogenase OS=Neurospora crassa (strain ATCC 24698 / 74-OR23-1A / CBS 708.71 / DSM 1257 / FGSC 987) OX=367110 GN=NCU09553 PE=3 SV=1	NCU09553	3-hydroxybutyryl CoA dehydrogenase
25.6625	25.7067	25.5707	25.347	24.2246	24.1407	24.9649	24.6382	23.7342	22.4415	24.1448	22.4639	23.7219	23.7841	23.542	24.0237	+	wtA_M_ccg8_M	1.07962	Cluster -1458					lipid droplet [GO:0005811]	lanosterol synthase activity [GO:0000250]	ergosterol biosynthetic process [GO:0006696];triterpenoid biosynthetic process [GO:0016104]	ncr:NCU01119	12	12	12	17.9	17.9	17.9	85.85	0	17.095	972830000	42	Q1K768	Q1K768	772	tr|Q1K768|Q1K768_NEUCR Terpene cyclase/mutase family member OS=Neurospora crassa (strain ATCC 24698 / 74-OR23-1A / CBS 708.71 / DSM 1257 / FGSC 987) OX=367110 GN=NCU01119 PE=3 SV=2	NCU01119	Terpene cyclase/mutase family member (EC 5.4.99.-)
28.5376	28.5771	28.4168	28.6593	27.2998	27.5929	27.6233	27.3607	27.3392	27.6649	27.5973	27.4442	26.9118	27.4875	27.3247	26.7725	+	wtA_M_ccg8_M	1.07851	Cluster -1458						oxidoreductase activity, acting on the CH-OH group of donors, NAD or NADP as acceptor [GO:0016616]		ncr:NCU05164	17	17	17	89.5	89.5	89.5	25.645	0	294.48	21268000000	278	Q7S8G9	Q7S8G9	2552	tr|Q7S8G9|Q7S8G9_NEUCR Short chain dehydrogenase/reductase SDR OS=Neurospora crassa (strain ATCC 24698 / 74-OR23-1A / CBS 708.71 / DSM 1257 / FGSC 987) OX=367110 GN=NCU05164 PE=4 SV=1	NCU05164	Short chain dehydrogenase/reductase SDR
26.4155	26.1035	26.0749	25.9881	25.5035	25.3522	25.2036	24.2179	27.0613	26.7493	26.4812	26.5953	27.4398	26.925	28.0142	27.1282	+	wtA_M_ccg8_M	1.07619	Cluster -1458					cytosol [GO:0005829];mitochondrion [GO:0005739];phagophore [GO:0061908];phagophore assembly site [GO:0000407]	Atg8-family conjugating enzyme activity [GO:0141046];Atg8-family ligase activity [GO:0019776]	autophagosome assembly [GO:0000045];autophagy of mitochondrion [GO:0000422];glycophagy [GO:0061723];nucleophagy [GO:0044804];piecemeal microautophagy of the nucleus [GO:0034727];protein targeting to membrane [GO:0006612];protein transport [GO:0015031]	ncr:NCU01955	11	11	11	36.4	36.4	36.4	38.31	0	76.289	2299400000	78	Q7SDY2	Q7SDY2	3181	sp|Q7SDY2|ATG3_NEUCR Autophagy-related protein 3 OS=Neurospora crassa (strain ATCC 24698 / 74-OR23-1A / CBS 708.71 / DSM 1257 / FGSC 987) OX=367110 GN=apg-3 PE=3 SV=2	apg-3 atg3 NCU01955	Autophagy-related protein 3 (Autophagy-related E2-like conjugation enzyme atg3)
24.7714	24.6555	24.5198	24.9694	24.2855	23.4914	23.1154	23.7319	25.1082	25.5009	25.2673	25.2175	25.7066	25.4749	26.4957	25.2084	+	wtA_M_ccg8_M	1.07293	Cluster -1458					nucleus [GO:0005634]	DNA-binding transcription factor activity, RNA polymerase II-specific [GO:0000981];protein dimerization activity [GO:0046983];RNA polymerase II cis-regulatory region sequence-specific DNA binding [GO:0000978]	regulation of transcription by RNA polymerase II [GO:0006357]	ncr:NCU02724	7	7	7	19	19	19	57.098	0	39.73	1126600000	43	V5IQI9	V5IQI9	4511	tr|V5IQI9|V5IQI9_NEUCR HLH transcription factor OS=Neurospora crassa (strain ATCC 24698 / 74-OR23-1A / CBS 708.71 / DSM 1257 / FGSC 987) OX=367110 GN=NCU02724 PE=4 SV=1	NCU02724	HLH transcription factor
27.0955	26.9965	27.009	27.1506	25.9754	26.0132	25.7821	26.2231	27.2742	27.0993	27.2619	27.2013	27.561	27.4202	27.2691	27.4878	+	wtA_M_ccg8_M	1.06445	Cluster -1458					mitochondrion [GO:0005739]	succinyl-CoA:3-oxo-acid CoA-transferase activity [GO:0008260]	ketone body catabolic process [GO:0046952];ketone body metabolic process [GO:1902224]	ncr:NCU06881	23	23	23	50.4	50.4	50.4	55.276	0	314.51	11594000000	282	Q7S3H2	Q7S3H2	2015	tr|Q7S3H2|Q7S3H2_NEUCR Succinyl-CoA:3-ketoacid-coenzyme A transferase OS=Neurospora crassa (strain ATCC 24698 / 74-OR23-1A / CBS 708.71 / DSM 1257 / FGSC 987) OX=367110 GN=NCU06881 PE=3 SV=1	NCU06881	Succinyl-CoA:3-ketoacid-coenzyme A transferase (EC 2.8.3.5)
23.1494	23.7401	23.6008	23.6577	21.7132	21.322	21.5587	22.5851	21.0704	21.2763	21.5018	21.8572	22.6865	20.8096	23.1778	21.5628	+	wtA_M_ccg8_M	1.06096	Cluster -1458						hydrolase activity, hydrolyzing O-glycosyl compounds [GO:0004553]	carbohydrate metabolic process [GO:0005975]	ncr:NCU00233	1	1	1	8.3	8.3	8.3	32.805	0	7.5684	36635000	1	Q7RZX8	Q7RZX8	1642	tr|Q7RZX8|Q7RZX8_NEUCR Glycoside hydrolase OS=Neurospora crassa (strain ATCC 24698 / 74-OR23-1A / CBS 708.71 / DSM 1257 / FGSC 987) OX=367110 GN=NCU00233 PE=4 SV=2	NCU00233	Glycoside hydrolase
25.6074	25.9085	25.7513	25.5884	24.0668	24.6326	24.7705	25.1575	25.9653	25.0176	25.7309	25.7175	25.6259	25.7676	25.4935	25.8	+	wtA_M_ccg8_M	1.05705	Cluster -1458						D-serine ammonia-lyase activity [GO:0008721]	D-serine catabolic process [GO:0036088]	ncr:NCU16368	8	8	8	31.4	31.4	31.4	54.612	0	44.181	1503500000	46	V5IP57	V5IP57	4405	tr|V5IP57|V5IP57_NEUCR D-serine dehydratase-like domain-containing protein OS=Neurospora crassa (strain ATCC 24698 / 74-OR23-1A / CBS 708.71 / DSM 1257 / FGSC 987) OX=367110 GN=NCU16368 PE=3 SV=1	NCU16368	D-serine dehydratase-like domain-containing protein
30.5577	30.5652	30.5291	30.6283	30.0776	29.9519	28.873	29.1543	30.0751	31.1895	30.1709	30.2644	29.9438	29.9688	30.1181	29.8981	+	wtA_M_ccg8_M	1.05587	Cluster -1458								ncr:NCU08936	12	12	12	40.4	40.4	40.4	43.114	0	323.31	71084000000	265	Q1K6S6	Q1K6S6	716	tr|Q1K6S6|Q1K6S6_NEUCR Clock-controlled gene-15 OS=Neurospora crassa (strain ATCC 24698 / 74-OR23-1A / CBS 708.71 / DSM 1257 / FGSC 987) OX=367110 GN=ccg-15 PE=4 SV=1	ccg-15 acw-1 NCU08936	Clock-controlled gene-15
29.5348	29.7109	29.6061	29.5549	28.9333	28.5359	28.3407	28.3997	30.817	30.8364	31.2115	31.0472	30.688	30.7089	30.5941	30.7543	+	wtA_M_ccg8_M	1.04926	Cluster -1458					mitochondrial inner membrane [GO:0005743];respiratory chain complex III [GO:0045275]	2 iron, 2 sulfur cluster binding [GO:0051537];metal ion binding [GO:0046872];oxidoreductase activity [GO:0016491];ubiquinol-cytochrome-c reductase activity [GO:0008121]	mitochondrial electron transport, ubiquinol to cytochrome c [GO:0006122]	ncr:NCU06606	19	19	19	51.5	51.5	51.5	24.77	0	323.31	61673000000	352	P07056	P07056	247	sp|P07056|UCRI_NEUCR Cytochrome b-c1 complex subunit Rieske, mitochondrial OS=Neurospora crassa (strain ATCC 24698 / 74-OR23-1A / CBS 708.71 / DSM 1257 / FGSC 987) OX=367110 GN=fes-1 PE=1 SV=1	fes-1 NCU06606	Cytochrome b-c1 complex subunit Rieske, mitochondrial (EC 7.1.1.8) (Complex III subunit 5) (Complex III subunit V) (Rieske iron-sulfur protein) (RISP) (Ubiquinol-cytochrome c oxidoreductase iron-sulfur subunit) (Ubiquinol-cytochrome c reductase complex 25 kDa protein)
27.2643	27.131	27.1014	26.9659	25.988	26.1901	25.9055	26.183	25.5334	25.3958	26.012	25.6763	27.0394	26.9328	27.0876	27.1933	+	wtA_M_ccg8_M	1.049	Cluster -1458	+	wtA_C_ccg8_C	-1.4089	Cluster -1105		oxidoreductase activity [GO:0016491]		ncr:NCU01399	14	14	14	57.3	57.3	57.3	31.991	0	53.728	3579000000	96	Q7S762	Q7S762	2439	tr|Q7S762|Q7S762_NEUCR Short chain dehydrogenase/reductase family protein OS=Neurospora crassa (strain ATCC 24698 / 74-OR23-1A / CBS 708.71 / DSM 1257 / FGSC 987) OX=367110 GN=NCU01399 PE=3 SV=2	NCU01399	Short chain dehydrogenase/reductase family protein
24.7768	24.667	24.7408	24.4981	24.3533	23.5814	22.7324	23.6313	25.9997	25.8555	25.446	25.4414	26.38	26.2413	26.5392	26.3635	+	wtA_M_ccg8_M	1.04744	Cluster -1458	+	wtA_C_ccg8_C	-0.69539	Cluster -1105				ncr:NCU07967	8	8	8	43.3	43.3	43.3	35.819	0	79.716	1552300000	63	Q7S918	Q7S918	2639	tr|Q7S918|Q7S918_NEUCR Uncharacterized protein OS=Neurospora crassa (strain ATCC 24698 / 74-OR23-1A / CBS 708.71 / DSM 1257 / FGSC 987) OX=367110 GN=NCU07967 PE=4 SV=2	NCU07967	Uncharacterized protein
27.5296	27.5909	27.581	27.5203	26.2909	26.1772	26.9312	26.6342	27.281	27.0198	27.3082	27.2449	27.0158	26.893	26.8392	26.8346	+	wtA_M_ccg8_M	1.04705	Cluster -1458					alpha,alpha-trehalose-phosphate synthase complex (UDP-forming) [GO:0005946]	catalytic activity [GO:0003824]	trehalose biosynthetic process [GO:0005992]	ncr:NCU00793;ncr:NCU05503	38	38	38	47.9	47.9	47.9	105.16	0	323.31	13517000000	372	Q7SFT8;V5IN58	Q7SFT8	3432	tr|Q7SFT8|Q7SFT8_NEUCR Trehalose phosphate synthase OS=Neurospora crassa (strain ATCC 24698 / 74-OR23-1A / CBS 708.71 / DSM 1257 / FGSC 987) OX=367110 GN=NCU00793 PE=3 SV=2	NCU00793;NCU05503	Trehalose phosphate synthase;Questionable protein
28.903	28.7915	28.8542	28.8501	27.4821	27.4697	28.5262	27.7533	23.3468	22.4011	19.8836	22.6813	21.5901	23.2881	21.7776	24.4469	+	wtA_M_ccg8_M	1.04187	Cluster -1458					plasma membrane [GO:0005886]	biotin transmembrane transporter activity [GO:0015225];dethiobiotin transmembrane transporter activity [GO:1901604];solute:proton symporter activity [GO:0015295]	biotin import across plasma membrane [GO:1905135]	ncr:NCU04656	9	9	9	22.9	22.9	22.9	61.189	0	292.97	6465700000	95	Q1K6F9	Q1K6F9	655	tr|Q1K6F9|Q1K6F9_NEUCR MFS transporter OS=Neurospora crassa (strain ATCC 24698 / 74-OR23-1A / CBS 708.71 / DSM 1257 / FGSC 987) OX=367110 GN=NCU04656 PE=4 SV=1	NCU04656	MFS transporter
26.2539	26.0404	26.4967	26.3946	24.5951	24.9252	25.6716	25.8352	23.103	21.4646	21.8642	22.084	24.2024	23.9608	24.1273	25.2435	+	wtA_M_ccg8_M	1.03962	Cluster -1458	+	wtA_C_ccg8_C	-2.44974	Cluster -1105	mitochondrial outer membrane [GO:0005741]		lipid homeostasis [GO:0055088];mitochondrion organization [GO:0007005]	ncr:NCU09972	3	3	3	14.8	14.8	14.8	39.235	0	28.489	579160000	21	Q7S0L4	Q7S0L4	1722	tr|Q7S0L4|Q7S0L4_NEUCR Mitochondrial adapter protein MCP1 transmembrane domain-containing protein OS=Neurospora crassa (strain ATCC 24698 / 74-OR23-1A / CBS 708.71 / DSM 1257 / FGSC 987) OX=367110 GN=NCU09972 PE=4 SV=1	NCU09972	Mitochondrial adapter protein MCP1 transmembrane domain-containing protein
27.0376	26.9139	26.8507	26.9738	26.1494	26.122	25.9817	25.3959	25.7832	25.8814	25.5473	25.6277	25.4192	25.1475	25.4268	25.3924	+	wtA_M_ccg8_M	1.03173	Cluster -1458						2-aminoadipate transaminase activity [GO:0047536];aromatic-amino-acid transaminase activity [GO:0008793];pyridoxal phosphate binding [GO:0030170]	aromatic amino acid family catabolic process [GO:0009074];lysine biosynthetic process via aminoadipic acid [GO:0019878];tyrosine biosynthetic process [GO:0006571]	ncr:NCU09116	21	21	21	59.8	59.8	59.8	61.816	0	296.84	6108500000	202	V5IRM1	V5IRM1	4594	tr|V5IRM1|V5IRM1_NEUCR Aromatic aminotransferase Aro8 OS=Neurospora crassa (strain ATCC 24698 / 74-OR23-1A / CBS 708.71 / DSM 1257 / FGSC 987) OX=367110 GN=NCU09116 PE=3 SV=1	NCU09116	aromatic-amino-acid transaminase (EC 2.6.1.57)
26.3112	26.2722	26.0504	26.003	24.5052	24.9465	25.2291	25.8368	25.8653	25.4889	25.821	25.5393	26.7836	25.7959	26.8346	26.0219	+	wtA_M_ccg8_M	1.02978	Cluster -1458					vacuolar membrane [GO:0005774]	metal ion binding [GO:0046872];metalloexopeptidase activity [GO:0008235]	proteolysis [GO:0006508]	ncr:NCU04133	15	15	15	18.3	18.3	18.3	118.5	0	38.792	3128300000	93	Q1K7M0	Q1K7M0	843	sp|Q1K7M0|PFF1_NEUCR Vacuolar membrane protease OS=Neurospora crassa (strain ATCC 24698 / 74-OR23-1A / CBS 708.71 / DSM 1257 / FGSC 987) OX=367110 GN=9G6.250 PE=3 SV=1	9G6.250 NCU04133	Vacuolar membrane protease (EC 3.4.-.-) (FXNA-related family protease 1)
30.1513	30.3221	30.2443	30.3192	29.2309	29.0046	29.1401	29.5633	27.961	27.5926	27.2413	27.7081	29.961	29.1085	30.3124	29.4085	+	wtA_M_ccg8_M	1.0245	Cluster -1458	+	wtA_C_ccg8_C	-2.07183	Cluster -1105	fungal-type vacuole membrane [GO:0000329];membrane [GO:0016020]			ncr:NCU07363	16	16	16	47.9	47.9	47.9	38.831	0	186.46	22438000000	166	Q7S0C0	Q7S0C0	1689	tr|Q7S0C0|Q7S0C0_NEUCR Uncharacterized protein OS=Neurospora crassa (strain ATCC 24698 / 74-OR23-1A / CBS 708.71 / DSM 1257 / FGSC 987) OX=367110 GN=NCU07363 PE=4 SV=1	NCU07363	Uncharacterized protein
24.5496	24.7488	24.3376	24.5993	23.5503	23.5839	23.3391	23.6727	20.9523	20.8556	20.507	20.5517	21.3863	21.3625	22.0981	21.9721	+	wtA_M_ccg8_M	1.02233	Cluster -1458						phosphoric diester hydrolase activity [GO:0008081]	lipid metabolic process [GO:0006629]	ncr:NCU07083	5	5	5	10.5	10.5	10.5	63.129	0	18.312	160330000	16	Q7S6E1	Q7S6E1	2341	tr|Q7S6E1|Q7S6E1_NEUCR PLC-like phosphodiesterase OS=Neurospora crassa (strain ATCC 24698 / 74-OR23-1A / CBS 708.71 / DSM 1257 / FGSC 987) OX=367110 GN=NCU07083 PE=4 SV=2	NCU07083	PLC-like phosphodiesterase
28.3746	28.2809	28.2379	28.4326	27.4297	27.3959	27.3427	27.0745	28.1895	27.853	27.9563	28.1621	27.7844	27.743	27.7077	27.853	+	wtA_M_ccg8_M	1.0208	Cluster -1458						succinate-semialdehyde dehydrogenase (NAD+) activity [GO:0004777];succinate-semialdehyde dehydrogenase (NADP+) activity [GO:0036243]	gamma-aminobutyric acid catabolic process [GO:0009450]	ncr:NCU00936	27	27	27	64.5	64.5	64.5	53.551	0	323.31	16508000000	299	V5IPY2;V5IQD0	V5IPY2;V5IQD0	4470	tr|V5IPY2|V5IPY2_NEUCR Succinate-semialdehyde dehydrogenase OS=Neurospora crassa (strain ATCC 24698 / 74-OR23-1A / CBS 708.71 / DSM 1257 / FGSC 987) OX=367110 GN=NCU00936 PE=3 SV=1;tr|V5IQD0|V5IQD0_NEUCR Succinate-semialdehyde dehydrogenase OS=Neurospora c	NCU00936;NCU00936	Succinate-semialdehyde dehydrogenase (EC 1.2.1.16);Succinate-semialdehyde dehydrogenase (EC 1.2.1.16)
31.9848	32.0974	32.1138	32.0376	30.7535	30.8971	31.2539	31.2532	31.1642	31.2758	31.3045	31.0974	30.5713	30.6318	30.3572	30.6	+	wtA_M_ccg8_M	1.01899	Cluster -1458	+	wtA_C_ccg8_C	0.670419	Cluster -1101	cytoplasm [GO:0005737]	UTP:glucose-1-phosphate uridylyltransferase activity [GO:0003983]	(1->6)-beta-D-glucan biosynthetic process [GO:0006078];glycogen biosynthetic process [GO:0005978];glycogen metabolic process [GO:0005977];trehalose biosynthetic process [GO:0005992];UDP-alpha-D-glucose metabolic process [GO:0006011]	ncr:NCU02797	40	40	40	79.8	79.8	79.8	58.19	0	323.31	206700000000	967	Q7SEL5	Q7SEL5	3267	tr|Q7SEL5|Q7SEL5_NEUCR UTP--glucose-1-phosphate uridylyltransferase OS=Neurospora crassa (strain ATCC 24698 / 74-OR23-1A / CBS 708.71 / DSM 1257 / FGSC 987) OX=367110 GN=NCU02797 PE=3 SV=2	NCU02797	UTP--glucose-1-phosphate uridylyltransferase (EC 2.7.7.9)
28.3166	28.4078	28.2136	28.3342	27.1564	27.2167	27.5202	27.3116	26.6599	27.0663	26.8629	26.8289	25.9486	26.0076	25.7392	25.8882	+	wtA_M_ccg8_M	1.01681	Cluster -1458	+	wtA_C_ccg8_C	0.958606	Cluster -1101	cytosol [GO:0005829]	5-oxoprolinase (ATP-hydrolyzing) activity [GO:0017168]	glutathione metabolic process [GO:0006749]	ncr:NCU04569	75	75	75	66.3	66.3	66.3	150.57	0	323.31	27433000000	628	V5INS7	V5INS7	4380	tr|V5INS7|V5INS7_NEUCR 5-oxoprolinase OS=Neurospora crassa (strain ATCC 24698 / 74-OR23-1A / CBS 708.71 / DSM 1257 / FGSC 987) OX=367110 GN=NCU04569 PE=3 SV=1	NCU04569	5-oxoprolinase
28.4757	28.1675	28.3686	28.313	27.4289	27.3078	27.2636	27.2797	28.505	29.2546	28.7449	28.903	27.5827	27.3491	28.0238	27.6495	+	wtA_M_ccg8_M	1.0112	Cluster -1458	+	wtA_C_ccg8_C	1.20063	Cluster -1101	cytosol [GO:0005829]	ceramide 1-phosphate binding [GO:1902387];ceramide 1-phosphate transfer activity [GO:1902388]	ceramide transport [GO:0035627];intermembrane lipid transfer [GO:0120009]	ncr:NCU07947	8	8	8	37.8	37.8	37.8	30.062	0	323.31	15751000000	138	Q7S937	Q7S937	2649	tr|Q7S937|Q7S937_NEUCR Glycolipid transfer protein HET-C2 OS=Neurospora crassa (strain ATCC 24698 / 74-OR23-1A / CBS 708.71 / DSM 1257 / FGSC 987) OX=367110 GN=NCU07947 PE=4 SV=2	NCU07947	Glycolipid transfer protein HET-C2
25.1578	25.775	25.2274	24.9499	24.1049	24.3054	24.0799	24.5774	23.5765	24.1052	24.0416	24.0623	22.7034	22.7801	22.4727	22.4799	+	wtA_M_ccg8_M	1.01063	Cluster -1458	+	wtA_C_ccg8_C	1.33737	Cluster -1101				ncr:NCU05986	14	14	14	47.5	47.5	47.5	41.989	0	23.541	1303000000	66	Q7S210	Q7S210	1851	tr|Q7S210|Q7S210_NEUCR Sucrase/ferredoxin domain-containing protein OS=Neurospora crassa (strain ATCC 24698 / 74-OR23-1A / CBS 708.71 / DSM 1257 / FGSC 987) OX=367110 GN=NCU05986 PE=4 SV=1	NCU05986	Sucrase/ferredoxin domain-containing protein
27.5047	27.3667	27.5219	27.4428	26.8363	26.8441	26.1882	25.9404	21.5861	19.8148	21.5058	21.0818	22.1672	22.5897	22.5216	22.0117	+	wtA_M_ccg8_M	1.00676	Cluster -1458								ncr:NCU08224	4	4	4	45.1	45.1	45.1	19.277	0	63.538	1594000000	33	Q7S3L9	Q7S3L9	2023	tr|Q7S3L9|Q7S3L9_NEUCR Uncharacterized protein OS=Neurospora crassa (strain ATCC 24698 / 74-OR23-1A / CBS 708.71 / DSM 1257 / FGSC 987) OX=367110 GN=NCU08224 PE=4 SV=2	NCU08224	Uncharacterized protein
27.913	27.8761	27.8819	28.0426	27.0596	27.1259	27.0667	26.4353	28.6368	29.0199	28.425	29.1091	28.4271	28.3485	29.1695	28.7393	+	wtA_M_ccg8_M	1.00652	Cluster -1458					mitochondrion [GO:0005739];respiratory chain complex I [GO:0045271]		mitochondrial electron transport, NADH to ubiquinone [GO:0006120]	ncr:NCU00484	7	7	7	59.4	59.4	59.4	18.403	0	137.69	8089200000	115	Q7RWU3	Q7RWU3	1245	tr|Q7RWU3|Q7RWU3_NEUCR NADH:ubiquinone oxidoreductase 18.4kD subunit OS=Neurospora crassa (strain ATCC 24698 / 74-OR23-1A / CBS 708.71 / DSM 1257 / FGSC 987) OX=367110 GN=nuo18.4 PE=4 SV=1	nuo18.4 NCU00484	NADH:ubiquinone oxidoreductase 18.4kD subunit
24.5684	24.276	24.609	24.5249	23.2032	23.8769	23.8105	23.0734	25.866	25.8772	25.8754	25.7494	25.808	25.483	25.5334	25.287	+	wtA_M_ccg8_M	1.00357	Cluster -1458					U2 snRNP [GO:0005686];U2-type spliceosomal complex [GO:0005684]	RNA binding [GO:0003723]	mRNA splicing, via spliceosome [GO:0000398]	ncr:NCU02633	10	10	10	30.8	30.8	30.8	47.699	0	88.86	1472900000	77	Q7SDH7	Q7SDH7	3125	tr|Q7SDH7|Q7SDH7_NEUCR Nuclear mRNA splicing factor-associated protein OS=Neurospora crassa (strain ATCC 24698 / 74-OR23-1A / CBS 708.71 / DSM 1257 / FGSC 987) OX=367110 GN=NCU02633 PE=3 SV=1	NCU02633	Nuclear mRNA splicing factor-associated protein
27.7626	27.7144	27.6204	27.6255	26.6094	26.5796	26.6483	26.8751	27.2956	26.9056	26.989	26.7262	28.3256	27.8724	28.3464	28.2294	+	wtA_M_ccg8_M	1.00263	Cluster -1458	+	wtA_C_ccg8_C	-1.21432	Cluster -1105	fungal-type vacuole membrane [GO:0000329];vacuolar proton-transporting V-type ATPase complex [GO:0016471];vacuolar proton-transporting V-type ATPase, V0 domain [GO:0000220]	ATPase binding [GO:0051117];proton-transporting ATPase activity, rotational mechanism [GO:0046961]	vacuolar acidification [GO:0007035]	ncr:NCU03463	35	35	35	44.2	44.2	44.2	97.991	0	287.66	16316000000	299	Q01290	Q01290	383	sp|Q01290|VPP1_NEUCR V-type proton ATPase subunit a OS=Neurospora crassa (strain ATCC 24698 / 74-OR23-1A / CBS 708.71 / DSM 1257 / FGSC 987) OX=367110 GN=vph-1 PE=3 SV=1	vph-1 vph1 B8J24.100 NCU03463	V-type proton ATPase subunit a (V-ATPase a subunit) (Vacuolar ATPase 98 kDa subunit) (Vacuolar proton pump a subunit) (Vacuolar proton translocating ATPase subunit a)
29.9606	29.612	29.7338	29.6218	28.9889	28.9358	28.62	28.3768	29.9218	29.9485	30.1809	30.1386	29.4606	29.2498	29.3444	29.2332	+	wtA_M_ccg8_M	1.00166	Cluster -1458	+	wtA_C_ccg8_C	0.725426	Cluster -1101	cytosol [GO:0005829];membrane [GO:0016020]	Rho GDP-dissociation inhibitor activity [GO:0005094]	Rho protein signal transduction [GO:0007266]	ncr:NCU06561	19	19	19	76.1	76.1	76.1	22.473	0	323.31	35957000000	374	Q7RVX7	Q7RVX7	1149	tr|Q7RVX7|Q7RVX7_NEUCR Rho-gdp dissociation inhibitor OS=Neurospora crassa (strain ATCC 24698 / 74-OR23-1A / CBS 708.71 / DSM 1257 / FGSC 987) OX=367110 GN=rdi-1 PE=3 SV=2	rdi-1 NCU06561	Rho GDP-dissociation inhibitor
26.8508	26.7972	26.6699	26.4342	25.7663	25.6975	25.6706	25.6181	27.231	26.2129	27.2881	27.1772	27.1401	26.6653	26.984	27.0455	+	wtA_M_ccg8_M	0.999933	Cluster -1458					cytoplasmic side of mitochondrial outer membrane [GO:0032473];mitochondrion [GO:0005739]	D-arabinono-1,4-lactone oxidase activity [GO:0003885];FAD binding [GO:0071949];myosin V binding [GO:0031489]	cellular response to oxidative stress [GO:0034599];dehydro-D-arabinono-1,4-lactone biosynthetic process [GO:0070485];mitochondrion inheritance [GO:0000001]	ncr:NCU03188	24	24	24	56.7	56.7	56.7	62.599	0	201.13	8296500000	228	Q7SGY1	Q7SGY1	3600	sp|Q7SGY1|ALO_NEUCR Putative D-arabinono-1,4-lactone oxidase OS=Neurospora crassa (strain ATCC 24698 / 74-OR23-1A / CBS 708.71 / DSM 1257 / FGSC 987) OX=367110 GN=alo-1 PE=3 SV=1	alo-1 NCU03188	Putative D-arabinono-1,4-lactone oxidase (ALO) (EC 1.1.3.37) (L-galactono-gamma-lactone oxidase)
25.663	25.549	25.4216	25.5119	24.7687	24.5272	24.9303	23.9299	26.3524	26.438	26.5899	26.6094	26.3874	26.0228	26.4446	25.8964	+	wtA_M_ccg8_M	0.997348	Cluster -1458					Rpd3L-Expanded complex [GO:0070210]	histone deacetylase activity [GO:0004407];histone deacetylase activity, hydrolytic mechanism [GO:0141221]	heterochromatin formation [GO:0031507]	ncr:NCU00824	18	18	18	42.6	42.6	42.6	72.263	0	111.98	3446900000	124	Q7SEB0	Q7SEB0	3220	tr|Q7SEB0|Q7SEB0_NEUCR histone deacetylase OS=Neurospora crassa (strain ATCC 24698 / 74-OR23-1A / CBS 708.71 / DSM 1257 / FGSC 987) OX=367110 GN=hda-3 PE=3 SV=2	hda-3 NCU00824	histone deacetylase (EC 3.5.1.98)
27.0355	26.6865	26.7596	26.6544	25.9304	26.0644	25.632	25.5599	26.3564	26.8435	26.3051	26.3578	26.2776	26.1918	26.6196	26.2738	+	wtA_M_ccg8_M	0.98737	Cluster -1458						dioxygenase activity [GO:0051213];metal ion binding [GO:0046872]		ncr:NCU04228	10	10	10	46.2	46.2	46.2	36.705	0	47.403	3370100000	119	Q1K6U5	Q1K6U5	725	tr|Q1K6U5|Q1K6U5_NEUCR Phytanoyl-CoA dioxygenase OS=Neurospora crassa (strain ATCC 24698 / 74-OR23-1A / CBS 708.71 / DSM 1257 / FGSC 987) OX=367110 GN=NCU04228 PE=3 SV=1	NCU04228	Phytanoyl-CoA dioxygenase
26.6384	26.9747	26.6481	26.4497	25.667	25.6499	25.6082	25.8379	26.1793	25.866	26.1023	25.4717	25.0282	26.0113	25.0714	25.4891	+	wtA_M_ccg8_M	0.986959	Cluster -1458					membrane [GO:0016020]			ncr:NCU00127	15	15	15	26	26	26	63.417	0	105.29	2625000000	92	Q7RYK2	Q7RYK2	1451	tr|Q7RYK2|Q7RYK2_NEUCR Uncharacterized protein OS=Neurospora crassa (strain ATCC 24698 / 74-OR23-1A / CBS 708.71 / DSM 1257 / FGSC 987) OX=367110 GN=NCU00127 PE=4 SV=3	NCU00127	Uncharacterized protein
24.8314	24.9755	24.642	24.5617	23.3124	23.4759	24.5082	23.781	22.9078	21.7632	23.3938	23.1357	21.3346	21.1329	23.5738	22.5835	+	wtA_M_ccg8_M	0.983304	Cluster -1458					mitochondrion [GO:0005739]	polyprenyldihydroxybenzoate methyltransferase activity [GO:0010420]	ubiquinone biosynthetic process [GO:0006744]	ncr:NCU08355	6	6	6	31.7	31.7	31.7	31.636	0	22.686	352420000	15	Q7SGR0	Q7SGR0	3570	tr|Q7SGR0|Q7SGR0_NEUCR Methyltransferase domain-containing protein OS=Neurospora crassa (strain ATCC 24698 / 74-OR23-1A / CBS 708.71 / DSM 1257 / FGSC 987) OX=367110 GN=NCU08355 PE=4 SV=1	NCU08355	Methyltransferase domain-containing protein
27.6378	27.535	27.4837	27.4706	26.1996	26.3337	26.6589	27.0358	27.365	26.636	27.4974	27.216	27.4328	27.3539	27.4201	27.1787	+	wtA_M_ccg8_M	0.974767	Cluster -1458								ncr:NCU09013	8	8	8	44.4	44.4	44.4	25.827	0	82.165	6980100000	92	Q7S0S0	Q7S0S0	1735	tr|Q7S0S0|Q7S0S0_NEUCR UPF0047 domain-containing protein OS=Neurospora crassa (strain ATCC 24698 / 74-OR23-1A / CBS 708.71 / DSM 1257 / FGSC 987) OX=367110 GN=NCU09013 PE=3 SV=2	NCU09013	UPF0047 domain-containing protein
25.3487	25.1451	25.1046	25.496	24.622	24.4373	23.7375	24.399	25.1464	26.7533	25.1951	25.3828	23.9982	23.9466	23.9353	24.4035	+	wtA_M_ccg8_M	0.974651	Cluster -1458	+	wtA_C_ccg8_C	1.54852	Cluster -1101		hydrolase activity, acting on carbon-nitrogen (but not peptide) bonds [GO:0016810]		ncr:NCU00722	16	16	16	39.5	39.5	39.5	62.317	0	86.87	1554100000	70	V5IRQ2	V5IRQ2	4600	tr|V5IRQ2|V5IRQ2_NEUCR Amidohydrolase OS=Neurospora crassa (strain ATCC 24698 / 74-OR23-1A / CBS 708.71 / DSM 1257 / FGSC 987) OX=367110 GN=NCU00722 PE=4 SV=1	NCU00722	Amidohydrolase
29.5686	29.6348	29.5837	29.8303	29.0526	28.9135	28.4829	28.2881	26.5062	27.8252	26.9787	27.037	26.3742	26.3264	26.346	26.3753	+	wtA_M_ccg8_M	0.970069	Cluster -1458						carbon-sulfur lyase activity [GO:0016846];metal ion binding [GO:0046872]		ncr:NCU04342	24	24	24	75.1	75.1	75.1	35.778	0	323.31	32939000000	303	Q7RX34	Q7RX34	1269	tr|Q7RX34|Q7RX34_NEUCR CENP-V/GFA domain-containing protein OS=Neurospora crassa (strain ATCC 24698 / 74-OR23-1A / CBS 708.71 / DSM 1257 / FGSC 987) OX=367110 GN=NCU04342 PE=3 SV=2	NCU04342	CENP-V/GFA domain-containing protein
24.8921	24.4975	24.6298	23.9883	23.3675	23.1429	23.5505	24.0853	22.2226	21.5138	22.0732	22.2281	20.062	21.5167	21.096	21.3047	+	wtA_M_ccg8_M	0.965384	Cluster -1458					protein phosphatase type 1 complex [GO:0000164]	glycogen binding [GO:2001069];protein phosphatase 1 binding [GO:0008157]	regulation of glycogen biosynthetic process [GO:0005979]	ncr:NCU08779	8	8	8	12.9	12.9	12.9	86.628	0	16.393	358600000	23	U9W911;U9W3Q8	U9W911;U9W3Q8	4052	tr|U9W911|U9W911_NEUCR CBM21 domain-containing protein OS=Neurospora crassa (strain ATCC 24698 / 74-OR23-1A / CBS 708.71 / DSM 1257 / FGSC 987) OX=367110 GN=NCU08779 PE=4 SV=1;tr|U9W3Q8|U9W3Q8_NEUCR CBM21 domain-containing protein OS=Neurospora crassa (str	NCU08779;NCU08779	CBM21 domain-containing protein;CBM21 domain-containing protein
26.5548	26.4119	26.5381	26.5386	25.8069	25.6688	25.4046	25.3026	24.5532	23.396	24.5221	24.4278	25.9872	25.7314	25.8315	25.9813	+	wtA_M_ccg8_M	0.965105	Cluster -1458	+	wtA_C_ccg8_C	-1.65809	Cluster -1105				ncr:NCU00513	14	14	14	44.6	44.6	44.6	44.165	0	88.98	3451300000	93	Q7SE60	Q7SE60	3208	tr|Q7SE60|Q7SE60_NEUCR Phosphotransferase enzyme family domain-containing protein OS=Neurospora crassa (strain ATCC 24698 / 74-OR23-1A / CBS 708.71 / DSM 1257 / FGSC 987) OX=367110 GN=NCU00513 PE=4 SV=1	NCU00513	Phosphotransferase enzyme family domain-containing protein
24.9963	24.97	25.2866	25.2469	24.7321	24.0449	24.4408	23.4224	25.1921	24.2878	24.3819	24.0153	26.2306	25.9281	26.3046	26.1837	+	wtA_M_ccg8_M	0.964941	Cluster -1458	+	wtA_C_ccg8_C	-1.69251	Cluster -1105	cellular bud neck [GO:0005935];cellular bud tip [GO:0005934];endoplasmic reticulum [GO:0005783];plasma membrane [GO:0005886]		fungal-type cell wall organization [GO:0031505];GPI anchor biosynthetic process [GO:0006506]	ncr:NCU05895	8	8	8	8.4	8.4	8.4	108.33	0	24.086	932030000	39	Q7S513	Q7S513	2190	tr|Q7S513|Q7S513_NEUCR Calcofluor white hypersensitive protein OS=Neurospora crassa (strain ATCC 24698 / 74-OR23-1A / CBS 708.71 / DSM 1257 / FGSC 987) OX=367110 GN=NCU05895 PE=4 SV=2	NCU05895	Calcofluor white hypersensitive protein
24.1542	24.2726	24.0331	24.2713	23.9255	22.9684	22.9291	23.0506	21.499	21.8353	23.1539	23.0379	23.2199	23.0883	23.3867	23.1356	+	wtA_M_ccg8_M	0.964403	Cluster -1458					nucleus [GO:0005634]	DNA-binding transcription activator activity, RNA polymerase II-specific [GO:0001228];zinc ion binding [GO:0008270]	regulation of transcription by RNA polymerase II [GO:0006357]	ncr:NCU12126	5	5	5	11.2	11.2	11.2	51.059	0	9.4259	193290000	9	V5ILN0	V5ILN0	4204	tr|V5ILN0|V5ILN0_NEUCR Zn(2)-C6 fungal-type domain-containing protein OS=Neurospora crassa (strain ATCC 24698 / 74-OR23-1A / CBS 708.71 / DSM 1257 / FGSC 987) OX=367110 GN=NCU12126 PE=4 SV=1	NCU12126	Zn(2)-C6 fungal-type domain-containing protein
27.0954	27.1028	27.2052	26.9733	26.3182	26.3409	26.3313	25.5317	26.1975	25.5412	26.7041	25.7549	27.2448	27.2942	27.3167	27.4708	+	wtA_M_ccg8_M	0.963647	Cluster -1458	+	wtA_C_ccg8_C	-1.28219	Cluster -1105	oligosaccharyltransferase complex [GO:0008250]	transferase activity [GO:0016740]	protein N-linked glycosylation via asparagine [GO:0018279]	ncr:NCU03995	8	8	8	23	23	23	36.808	0	15.642	2829000000	71	Q7RXI8	Q7RXI8	1316	tr|Q7RXI8|Q7RXI8_NEUCR Oligosaccharyl transferase subunit OS=Neurospora crassa (strain ATCC 24698 / 74-OR23-1A / CBS 708.71 / DSM 1257 / FGSC 987) OX=367110 GN=NCU03995 PE=3 SV=1	NCU03995	Oligosaccharyl transferase subunit
27.7314	27.5882	27.6718	27.5641	26.3373	26.5835	26.9165	26.8648	28.3403	28.1987	28.2392	28.189	28.1755	28.2098	27.891	28.0901	+	wtA_M_ccg8_M	0.963351	Cluster -1458					mitochondrion [GO:0005739]	oxidoreductase activity [GO:0016491]	fatty acid biosynthetic process [GO:0006633];fatty acid metabolic process [GO:0006631]	ncr:NCU00655	23	23	23	57	57	57	46.848	0	262.28	16870000000	279	V5IR42	V5IR42	4557	tr|V5IR42|V5IR42_NEUCR enoyl-[acyl-carrier-protein] reductase OS=Neurospora crassa (strain ATCC 24698 / 74-OR23-1A / CBS 708.71 / DSM 1257 / FGSC 987) OX=367110 GN=NCU00655 PE=3 SV=1	NCU00655	enoyl-[acyl-carrier-protein] reductase (EC 1.3.1.104)
25.3766	25.3999	25.3518	24.9839	23.8234	24.2902	24.2249	24.9395	24.9362	25.2201	24.8061	24.8436	24.7208	24.6241	24.2632	24.3047	+	wtA_M_ccg8_M	0.958554	Cluster -1458						2-aminoadipate transaminase activity [GO:0047536];pyridoxal phosphate binding [GO:0030170]	biosynthetic process [GO:0009058]	ncr:NCU11146	10	10	10	24.3	24.3	24.3	67.646	0	45.22	1558300000	85	A7UWJ7	A7UWJ7	58	tr|A7UWJ7|A7UWJ7_NEUCR Aminotransferase OS=Neurospora crassa (strain ATCC 24698 / 74-OR23-1A / CBS 708.71 / DSM 1257 / FGSC 987) OX=367110 GN=NCU11146 PE=4 SV=2	NCU11146	Aminotransferase
24.7743	24.7597	25.0779	24.7505	24.4377	24.1913	23.1987	23.7163	25.6018	26.1189	25.7001	25.6595	25.5155	25.3402	25.5799	25.4047	+	wtA_M_ccg8_M	0.954625	Cluster -1458					COP9 signalosome [GO:0008180];cytoplasm [GO:0005737]	deNEDDylase activity [GO:0019784];metal ion binding [GO:0046872];metallopeptidase activity [GO:0008237]	protein deneddylation [GO:0000338];proteolysis [GO:0006508];regulation of cell cycle [GO:0051726]	ncr:NCU00467	15	15	15	50	50	50	37.462	0	40.724	2540300000	107	Q7RXX8	Q7RXX8	1373	sp|Q7RXX8|CSN5_NEUCR COP9 signalosome complex subunit 5 OS=Neurospora crassa (strain ATCC 24698 / 74-OR23-1A / CBS 708.71 / DSM 1257 / FGSC 987) OX=367110 GN=csn-5 PE=1 SV=1	csn-5 rri1 NCU00467	COP9 signalosome complex subunit 5 (EC 3.4.-.-)
26.7457	27.1217	27.475	27.6188	26.7132	26.1769	25.8052	26.46	25.7736	25.6037	26.0117	25.572	28.7211	27.9078	29.0108	27.5904	+	wtA_M_ccg8_M	0.95149	Cluster -1458	+	wtA_C_ccg8_C	-2.56725	Cluster -1105	intracellular membrane-bounded organelle [GO:0043231];membrane [GO:0016020]	heme binding [GO:0020037];metal ion binding [GO:0046872]		ncr:NCU03603	3	3	3	42.2	42.2	42.2	9.2816	0	36.719	2650700000	28	Q8X0J4	Q8X0J4	3850	sp|Q8X0J4|CYB5L_NEUCR Putative cytochrome b5 B11H24.095 OS=Neurospora crassa (strain ATCC 24698 / 74-OR23-1A / CBS 708.71 / DSM 1257 / FGSC 987) OX=367110 GN=B11H24.095 PE=3 SV=1	B11H24.095 NCU03603	Putative cytochrome b5 B11H24.095
29.6893	29.8568	29.7337	29.7447	29.2721	29.1081	28.2978	28.5417	29.769	30.6242	30.1874	30.0833	29.3938	29.2519	29.4273	29.1126	+	wtA_M_ccg8_M	0.95118	Cluster -1458	+	wtA_C_ccg8_C	0.86963	Cluster -1101	cytoplasm [GO:0005737]	carbohydrate binding [GO:0030246];glucose-6-phosphate 1-epimerase activity [GO:0047938]	carbohydrate metabolic process [GO:0005975]	ncr:NCU02786	15	15	15	74.6	74.6	74.6	37.045	0	323.31	28225000000	263	V5IRA9	V5IRA9	4571	tr|V5IRA9|V5IRA9_NEUCR Glucose-6-phosphate 1-epimerase OS=Neurospora crassa (strain ATCC 24698 / 74-OR23-1A / CBS 708.71 / DSM 1257 / FGSC 987) OX=367110 GN=NCU02786 PE=3 SV=1	NCU02786	Glucose-6-phosphate 1-epimerase (EC 5.1.3.15)
24.1455	24.0518	24.6274	24.8289	23.5293	22.9259	23.5567	23.8429	22.4153	20.5522	22.5653	21.3541	23.2359	23.8937	23.2215	23.3284	+	wtA_M_ccg8_M	0.949708	Cluster -1458					cytosol [GO:0005829];endosome [GO:0005768];Golgi membrane [GO:0000139];trans-Golgi network [GO:0005802]		Golgi to endosome transport [GO:0006895];protein transport [GO:0015031]	ncr:NCU09219	8	8	8	4.9	4.9	4.9	212.04	0	8.5129	422330000	28	Q7S3A1	Q7S3A1	1993	tr|Q7S3A1|Q7S3A1_NEUCR Dopey domain-containing protein OS=Neurospora crassa (strain ATCC 24698 / 74-OR23-1A / CBS 708.71 / DSM 1257 / FGSC 987) OX=367110 GN=NCU09219 PE=3 SV=2	NCU09219	Dopey domain-containing protein
25.2952	25.0633	24.9557	25.2904	24.4995	23.5316	24.6899	24.0915	25.0395	24.9675	25.0965	25.238	25.503	24.9296	25.3295	25.5032	+	wtA_M_ccg8_M	0.948015	Cluster -1458						hydrolase activity [GO:0016787]		ncr:NCU01339	7	7	7	28.1	28.1	28.1	40.129	0	24.244	1248700000	51	Q1K7T7	Q1K7T7	879	tr|Q1K7T7|Q1K7T7_NEUCR Alpha/beta-hydrolase OS=Neurospora crassa (strain ATCC 24698 / 74-OR23-1A / CBS 708.71 / DSM 1257 / FGSC 987) OX=367110 GN=NCU01339 PE=4 SV=1	NCU01339	Alpha/beta-hydrolase
27.277	26.6855	26.4622	26.4583	26.2033	25.9093	25.7514	25.2303	23.3533	23.5642	24.7001	24.3826	25.6135	25.0837	25.621	25.3161	+	wtA_M_ccg8_M	0.947181	Cluster -1458	+	wtA_C_ccg8_C	-1.40853	Cluster -1105		RNA binding [GO:0003723]	RNA processing [GO:0006396]	ncr:NCU09048	27	27	27	30.5	30.5	30.5	123.15	0	87.573	2629200000	85	Q7S1V1	Q7S1V1	1828	tr|Q7S1V1|Q7S1V1_NEUCR RRM domain-containing protein OS=Neurospora crassa (strain ATCC 24698 / 74-OR23-1A / CBS 708.71 / DSM 1257 / FGSC 987) OX=367110 GN=NCU09048 PE=4 SV=1	NCU09048	RRM domain-containing protein
27.5492	27.3003	27.1468	27.2703	26.3743	26.2216	26.3815	26.5049	27.9856	28.3564	27.8374	27.8915	27.509	27.4496	27.6079	27.4298	+	wtA_M_ccg8_M	0.946071	Cluster -1458					nucleus [GO:0005634]	ADP-ribose diphosphatase activity [GO:0047631]	nucleoside phosphate metabolic process [GO:0006753];ribose phosphate metabolic process [GO:0019693]	ncr:NCU08568	10	10	10	67.1	67.1	67.1	31.511	0	61.771	6714600000	123	Q7SB27	Q7SB27	2881	tr|Q7SB27|Q7SB27_NEUCR ADP-ribose pyrophosphatase OS=Neurospora crassa (strain ATCC 24698 / 74-OR23-1A / CBS 708.71 / DSM 1257 / FGSC 987) OX=367110 GN=NCU08568 PE=3 SV=2	NCU08568	ADP-ribose pyrophosphatase
26.7175	26.6847	26.2414	26.6169	26.2881	25.7451	25.2625	25.1889	24.624	26.765	25.0882	25.7448	24.5098	24.015	24.8125	23.8555	+	wtA_M_ccg8_M	0.944005	Cluster -1458					cell surface [GO:0009986];extracellular region [GO:0005576];fungal-type cell wall [GO:0009277]	glucan endo-1,3-beta-D-glucosidase activity [GO:0042973]	cell wall organization [GO:0071555]	ncr:NCU09326	7	7	7	16.2	16.2	16.2	64.19	0	61.03	2378000000	85	Q7SD58	Q7SD58	3090	tr|Q7SD58|Q7SD58_NEUCR Probable beta-glucosidase btgE OS=Neurospora crassa (strain ATCC 24698 / 74-OR23-1A / CBS 708.71 / DSM 1257 / FGSC 987) OX=367110 GN=NCU09326 PE=4 SV=1	NCU09326	Probable beta-glucosidase btgE (Beta-D-glucoside glucohydrolase btgE) (Cellobiase btgE) (Gentiobiase btgE)
25.5548	25.2505	25.4797	25.4876	24.6046	24.7878	24.4466	24.192	26.2069	27.1795	26.2682	26.8877	25.04	25.5674	26.6283	25.5845	+	wtA_M_ccg8_M	0.935414	Cluster -1458					Arp2/3 protein complex [GO:0005885];cytoplasm [GO:0005737]	actin filament binding [GO:0051015]	Arp2/3 complex-mediated actin nucleation [GO:0034314];regulation of actin filament polymerization [GO:0030833]	ncr:NCU03438	9	9	9	81	81	81	21.982	0	261.67	2974000000	101	Q1K5B4	Q1K5B4	518	tr|Q1K5B4|Q1K5B4_NEUCR Actin-related protein 2/3 complex subunit 5 OS=Neurospora crassa (strain ATCC 24698 / 74-OR23-1A / CBS 708.71 / DSM 1257 / FGSC 987) OX=367110 GN=NCU03438 PE=3 SV=1	NCU03438	Actin-related protein 2/3 complex subunit 5
25.8515	25.581	25.8198	26.052	24.5478	25.3069	24.6741	25.0416	22.6491	21.587	23.3167	23.5812	25.3579	24.826	25.5559	25.1759	+	wtA_M_ccg8_M	0.933488	Cluster -1458	+	wtA_C_ccg8_C	-2.44546	Cluster -1105		carbohydrate binding [GO:0030246];hexosyltransferase activity [GO:0016758]	cellulose catabolic process [GO:0030245]	ncr:NCU09425	23	23	23	38.3	38.3	38.3	89.546	0	80.315	2516100000	101	Q7S0S2	Q7S0S2	1737	sp|Q7S0S2|CELAP_NEUCR Cellobionic acid phosphorylase OS=Neurospora crassa (strain ATCC 24698 / 74-OR23-1A / CBS 708.71 / DSM 1257 / FGSC 987) OX=367110 GN=NCU09425 PE=1 SV=1	NCU09425	Cellobionic acid phosphorylase (EC 2.4.1.321) (4-O-beta-D-glucopyranosyl-D-gluconate:phosphate alpha-D-glucosyltransferase)
27.4169	27.3337	27.4284	27.3496	26.1497	26.3646	26.936	26.358	25.9865	26.1894	26.3873	26.2519	25.3815	25.5257	24.7933	25.4984	+	wtA_M_ccg8_M	0.930066	Cluster -1458	+	wtA_C_ccg8_C	0.904027	Cluster -1101		oxidoreductase activity, acting on the CH-OH group of donors, NAD or NADP as acceptor [GO:0016616]		ncr:NCU01904	11	11	11	52.9	52.9	52.9	29.904	0	103.35	4713300000	120	Q7SHA2	Q7SHA2	3656	tr|Q7SHA2|Q7SHA2_NEUCR 2-deoxy-D-gluconate 3-dehydrogenase OS=Neurospora crassa (strain ATCC 24698 / 74-OR23-1A / CBS 708.71 / DSM 1257 / FGSC 987) OX=367110 GN=NCU01904 PE=3 SV=3	NCU01904	2-deoxy-D-gluconate 3-dehydrogenase
26.212	26.2914	26.3111	26.3205	25.5326	25.5455	25.3741	24.971	26.5247	26.3814	26.7117	26.5573	25.8971	26.0996	26.1154	25.7381	+	wtA_M_ccg8_M	0.927947	Cluster -1458	+	wtA_C_ccg8_C	0.581268	Cluster -1101				ncr:NCU00590	13	13	13	51.5	51.5	51.5	28.701	0	105.13	2467400000	124	Q7SI61	Q7SI61	3787	tr|Q7SI61|Q7SI61_NEUCR Pyridoxamine 5-phosphate oxidase putative domain-containing protein OS=Neurospora crassa (strain ATCC 24698 / 74-OR23-1A / CBS 708.71 / DSM 1257 / FGSC 987) OX=367110 GN=NCU00590 PE=4 SV=1	NCU00590	Pyridoxamine 5'-phosphate oxidase N-terminal domain-containing protein
26.2657	26.0017	26.0955	25.7918	25.2777	24.9747	24.5835	25.6189	26.0609	26.3834	26.213	26.4072	25.597	25.8646	27.1824	25.7076	+	wtA_M_ccg8_M	0.924985	Cluster -1458					membrane [GO:0016020]			ncr:NCU06247	46	46	46	59.7	59.7	59.7	141.41	0	323.31	8850000000	351	Q7SBR0	Q7SBR0	2943	tr|Q7SBR0|Q7SBR0_NEUCR AMP-activated protein kinase glycogen-binding domain-containing protein OS=Neurospora crassa (strain ATCC 24698 / 74-OR23-1A / CBS 708.71 / DSM 1257 / FGSC 987) OX=367110 GN=NCU06247 PE=4 SV=2	NCU06247	AMP-activated protein kinase glycogen-binding domain-containing protein
27.3875	26.9817	27.1701	26.9702	26.3646	26.235	26.1492	26.0615	25.8073	25.411	25.5047	25.491	27.6632	27.2247	27.6539	27.3978	+	wtA_M_ccg8_M	0.924788	Cluster -1458	+	wtA_C_ccg8_C	-1.93141	Cluster -1105	cortical endoplasmic reticulum [GO:0032541];endoplasmic reticulum [GO:0005783];membrane [GO:0016020];perinuclear endoplasmic reticulum [GO:0097038]	identical protein binding [GO:0042802];pyridoxal phosphate binding [GO:0030170];sphinganine-1-phosphate aldolase activity [GO:0008117]	calcium-mediated signaling [GO:0019722];carboxylic acid metabolic process [GO:0019752];cellular response to starvation [GO:0009267];sphingolipid catabolic process [GO:0030149]	ncr:NCU06761	28	28	28	56.2	56.2	56.2	63.519	0	279.95	12781000000	268	Q1K8S9	Q1K8S9	1012	tr|Q1K8S9|Q1K8S9_NEUCR sphinganine-1-phosphate aldolase OS=Neurospora crassa (strain ATCC 24698 / 74-OR23-1A / CBS 708.71 / DSM 1257 / FGSC 987) OX=367110 GN=NCU06761 PE=3 SV=1	NCU06761	sphinganine-1-phosphate aldolase (EC 4.1.2.27) (Sphingosine-1-phosphate aldolase)
22.7729	22.9891	23.3324	22.7329	21.3373	21.614	21.7974	20.6291	22.3022	21.5322	22.2505	22.9058	22.0171	22.8394	22.8105	22.9721	+	wtA_M_ccg8_M	0.921724	Cluster -1458							proteasome assembly [GO:0043248]	ncr:NCU03691	1	1	1	9.2	9.2	9.2	15.205	0	3.192	55373000	8	Q1K803	Q1K803	914	tr|Q1K803|Q1K803_NEUCR Proteasome assembly chaperone 3 OS=Neurospora crassa (strain ATCC 24698 / 74-OR23-1A / CBS 708.71 / DSM 1257 / FGSC 987) OX=367110 GN=NCU03691 PE=4 SV=1	NCU03691	Proteasome assembly chaperone 3
28.5096	28.6747	28.6676	28.4868	27.2509	27.4226	27.7965	28.1875	28.2511	25.2262	28.1441	27.4186	29.1176	29.2021	29.0105	29.2518	+	wtA_M_ccg8_M	0.92029	Cluster -1458					mitochondrial inner membrane [GO:0005743]	phosphate transmembrane transporter activity [GO:0005315]	mitochondrial phosphate ion transmembrane transport [GO:1990547];phosphate ion transmembrane transport [GO:0035435]	ncr:NCU07465	19	19	19	54.5	54.5	54.5	41.83	0	323.31	30396000000	380	V5IPW8	V5IPW8	4466	tr|V5IPW8|V5IPW8_NEUCR Mitochondrial phosphate carrier protein 2 OS=Neurospora crassa (strain ATCC 24698 / 74-OR23-1A / CBS 708.71 / DSM 1257 / FGSC 987) OX=367110 GN=NCU07465 PE=3 SV=1	NCU07465	Mitochondrial phosphate carrier protein 2
25.6007	26.0876	26.0543	25.9086	25.604	24.6444	25.0134	24.7818	25.2535	24.023	24.0786	24.3425	25.8925	25.2214	25.399	25.2728	+	wtA_M_ccg8_M	0.901888	Cluster -1458					endoplasmic reticulum membrane [GO:0005789]	unfolded protein binding [GO:0051082]	endoplasmic reticulum to Golgi vesicle-mediated transport [GO:0006888]	ncr:NCU07403	6	6	6	30.3	30.3	30.3	26	0	69.632	1018400000	48	Q7S1L1	Q7S1L1	1798	tr|Q7S1L1|Q7S1L1_NEUCR Secretory component protein shr3 OS=Neurospora crassa (strain ATCC 24698 / 74-OR23-1A / CBS 708.71 / DSM 1257 / FGSC 987) OX=367110 GN=NCU07403 PE=4 SV=1	NCU07403	Secretory component protein shr3
27.7689	27.5721	27.5575	27.6228	26.3499	26.4716	26.9329	27.1703	27.6945	27.9168	27.9121	27.4078	26.9492	26.8667	26.6911	26.8397	+	wtA_M_ccg8_M	0.899191	Cluster -1458	+	wtA_C_ccg8_C	0.896145	Cluster -1101	cytoplasm [GO:0005737]	L-lactate dehydrogenase activity [GO:0004459]	lactate metabolic process [GO:0006089];pyruvate metabolic process [GO:0006090]	ncr:NCU00720	18	18	18	77.2	77.2	77.2	34.877	0	309.68	12591000000	218	Q7SES6	Q7SES6	3297	tr|Q7SES6|Q7SES6_NEUCR L-lactate dehydrogenase OS=Neurospora crassa (strain ATCC 24698 / 74-OR23-1A / CBS 708.71 / DSM 1257 / FGSC 987) OX=367110 GN=tca-17 PE=3 SV=1	tca-17 NCU00720	L-lactate dehydrogenase (EC 1.1.1.27)
24.3036	23.8561	23.8668	23.8051	22.961	22.679	23.1822	23.4221	24.5788	23.5751	23.8071	23.7662	24.8594	24.1818	24.6907	24.4798	+	wtA_M_ccg8_M	0.896834	Cluster -1458					cytoplasm [GO:0005737]	mRNA binding [GO:0003729]		ncr:NCU01777	11	11	11	20.3	20.3	20.3	95.965	0	46.87	627660000	43	Q1K5Q2	Q1K5Q2	565	tr|Q1K5Q2|Q1K5Q2_NEUCR PSP1 domain-containing protein OS=Neurospora crassa (strain ATCC 24698 / 74-OR23-1A / CBS 708.71 / DSM 1257 / FGSC 987) OX=367110 GN=NCU01777 PE=4 SV=2	NCU01777	PSP1 domain-containing protein
25.3736	25.3518	25.5888	25.4363	24.1308	24.3629	24.8505	24.848	22.6388	19.7878	22.9187	20.6091	24.9021	24.6325	24.9359	24.808	+	wtA_M_ccg8_M	0.889589	Cluster -1458	+	wtA_C_ccg8_C	-2.44304	Cluster -1105	endoplasmic reticulum [GO:0005783];membrane [GO:0016020]	1-acylglycerol-3-phosphate O-acyltransferase activity [GO:0003841];1-acylglycerophosphocholine O-acyltransferase activity [GO:0047184]	glycerophospholipid biosynthetic process [GO:0046474];lipid modification [GO:0030258]	ncr:NCU06194	6	6	6	14.4	14.4	14.4	67.719	0	18.9	610080000	27	Q7SBH9	Q7SBH9	2923	tr|Q7SBH9|Q7SBH9_NEUCR MBOAT family protein OS=Neurospora crassa (strain ATCC 24698 / 74-OR23-1A / CBS 708.71 / DSM 1257 / FGSC 987) OX=367110 GN=NCU06194 PE=4 SV=2	NCU06194	MBOAT family protein
24.7341	24.8278	24.6688	24.6584	23.6146	23.6249	24.0108	24.0816	24.5453	25.0439	24.4691	24.7676	23.8093	24.0532	23.2032	23.7874	+	wtA_M_ccg8_M	0.889329	Cluster -1458	+	wtA_C_ccg8_C	0.993192	Cluster -1101			purine nucleobase metabolic process [GO:0006144]	ncr:NCU05692	4	4	4	19.5	19.5	19.5	24.211	0	6.4385	435670000	29	Q7SBP6	Q7SBP6	2938	tr|Q7SBP6|Q7SBP6_NEUCR Oxo-4-hydroxy-4-carboxy-5-ureidoimidazoline decarboxylase domain-containing protein OS=Neurospora crassa (strain ATCC 24698 / 74-OR23-1A / CBS 708.71 / DSM 1257 / FGSC 987) OX=367110 GN=NCU05692 PE=4 SV=1	NCU05692	Oxo-4-hydroxy-4-carboxy-5-ureidoimidazoline decarboxylase domain-containing protein
28.8309	28.6309	28.838	28.8673	28.1103	27.9385	27.562	28.0053	27.226	27.6377	27.6232	27.4443	27.3471	27.3844	27.2598	27.1972	+	wtA_M_ccg8_M	0.887751	Cluster -1458					cytosol [GO:0005829]	glyoxylate reductase (NADPH) activity [GO:0030267];hydroxypyruvate reductase [NAD(P)H] activity [GO:0016618];NAD binding [GO:0051287]		ncr:NCU09783	15	15	15	71.8	71.8	71.8	36.978	0	297.81	13284000000	227	Q7S5T8	Q7S5T8	2278	tr|Q7S5T8|Q7S5T8_NEUCR D-isomer specific 2-hydroxyacid dehydrogenase OS=Neurospora crassa (strain ATCC 24698 / 74-OR23-1A / CBS 708.71 / DSM 1257 / FGSC 987) OX=367110 GN=NCU09783 PE=3 SV=2	NCU09783	D-isomer specific 2-hydroxyacid dehydrogenase
26.77	26.6312	26.6518	26.6435	25.936	25.8927	25.7424	25.5918	25.8862	26.2243	25.7537	25.8061	25.7008	25.7671	25.6589	25.697	+	wtA_M_ccg8_M	0.883395	Cluster -1458					cytosol [GO:0005829];nucleus [GO:0005634]	cysteine-type deubiquitinase activity [GO:0004843];zinc ion binding [GO:0008270]	protein deubiquitination [GO:0016579];proteolysis [GO:0006508];regulation of protein stability [GO:0031647]	ncr:NCU05777	35	35	35	58.4	58.4	58.4	86.733	0	323.31	11208000000	422	Q7S5R6	Q7S5R6	2271	tr|Q7S5R6|Q7S5R6_NEUCR Ubiquitin carboxyl-terminal hydrolase OS=Neurospora crassa (strain ATCC 24698 / 74-OR23-1A / CBS 708.71 / DSM 1257 / FGSC 987) OX=367110 GN=NCU05777 PE=3 SV=1	NCU05777	Ubiquitin carboxyl-terminal hydrolase (EC 3.4.19.12)
25.3719	25.5505	25.3403	25.5448	24.5029	24.8469	24.7126	24.2178	24.6215	24.5751	24.5976	24.4832	24.9627	24.9778	24.8425	25.1351	+	wtA_M_ccg8_M	0.881805	Cluster -1458					COPII-coated ER to Golgi transport vesicle [GO:0030134];endoplasmic reticulum [GO:0005783];endoplasmic reticulum membrane [GO:0005789];endoplasmic reticulum-Golgi intermediate compartment membrane [GO:0033116];Golgi membrane [GO:0000139]		endoplasmic reticulum to Golgi vesicle-mediated transport [GO:0006888];retrograde vesicle-mediated transport, Golgi to endoplasmic reticulum [GO:0006890]	ncr:NCU04293	16	16	16	53.3	53.3	53.3	42.494	0	109.08	2065900000	94	Q1K778	Q1K778	777	tr|Q1K778|Q1K778_NEUCR Endoplasmic reticulum-Golgi intermediate compartment protein OS=Neurospora crassa (strain ATCC 24698 / 74-OR23-1A / CBS 708.71 / DSM 1257 / FGSC 987) OX=367110 GN=NCU04293 PE=3 SV=1	NCU04293	Endoplasmic reticulum-Golgi intermediate compartment protein
29.2667	29.4028	29.354	29.3858	27.8847	28.2379	28.7889	28.9785	27.8271	27.7617	28.2061	28.1159	28.7206	28.6077	28.6813	28.7909	+	wtA_M_ccg8_M	0.87983	Cluster -1458	+	wtA_C_ccg8_C	-0.722427	Cluster -1105	peroxisome [GO:0005777]	acetyl-CoA C-acyltransferase activity [GO:0003988]	fatty acid beta-oxidation [GO:0006635];phenylacetate catabolic process [GO:0010124]	ncr:NCU09646	23	22	22	64.3	62.4	62.4	43.898	0	323.31	33841000000	378	Q7S277	Q7S277	1875	tr|Q7S277|Q7S277_NEUCR acetyl-CoA C-acyltransferase OS=Neurospora crassa (strain ATCC 24698 / 74-OR23-1A / CBS 708.71 / DSM 1257 / FGSC 987) OX=367110 GN=NCU09646 PE=3 SV=1	NCU09646	3-ketoacyl-CoA thiolase
26.6382	26.6795	26.7863	26.5649	25.8341	25.7481	25.8381	25.7757	22.7591	19.9911	22.7063	21.7816	23.298	24.1379	23.7143	23.6621	+	wtA_M_ccg8_M	0.868217	Cluster -1458					1,3-beta-D-glucan synthase complex [GO:0000148];plasma membrane [GO:0005886]	1,3-beta-D-glucan synthase activity [GO:0003843]	(1->3)-beta-D-glucan biosynthetic process [GO:0006075];fungal-type cell wall polysaccharide biosynthetic process [GO:0051278]	ncr:NCU06871	35	35	35	21.7	21.7	21.7	223.42	0	131.82	4218000000	135	Q7S0A7	Q7S0A7	1683	tr|Q7S0A7|Q7S0A7_NEUCR 1,3-beta-glucan synthase OS=Neurospora crassa (strain ATCC 24698 / 74-OR23-1A / CBS 708.71 / DSM 1257 / FGSC 987) OX=367110 GN=do PE=3 SV=1	do fks NCU06871	1,3-beta-glucan synthase (EC 2.4.1.34) (1,3-beta-D-glucan-UDP glucosyltransferase)
27.5234	27.6589	27.5818	27.5687	27.2205	26.7829	26.3071	26.5637	28.5197	29.8976	28.8374	28.9773	27.7694	28.4682	27.6189	27.8935	+	wtA_M_ccg8_M	0.864614	Cluster -1458						FMN binding [GO:0010181];NADPH dehydrogenase activity [GO:0003959]		ncr:NCU04452	33	33	33	88.1	88.1	88.1	41.604	0	323.31	23828000000	350	Q7RWB4	Q7RWB4	1185	tr|Q7RWB4|Q7RWB4_NEUCR 12-oxophytodienoate reductase 1 OS=Neurospora crassa (strain ATCC 24698 / 74-OR23-1A / CBS 708.71 / DSM 1257 / FGSC 987) OX=367110 GN=mig-3 PE=4 SV=1	mig-3 NCU04452	12-oxophytodienoate reductase 1
25.5995	25.656	25.7105	25.6123	24.2664	24.597	24.8817	25.4027	26.1606	25.417	26.039	25.951	25.8226	25.8883	25.4594	25.9821	+	wtA_M_ccg8_M	0.857622	Cluster -1458						fatty acyl-CoA hydrolase activity [GO:0047617]		ncr:NCU05522	5	5	5	34.1	34.1	34.1	18.04	0	25.994	1230700000	40	Q7S6R7	Q7S6R7	2392	tr|Q7S6R7|Q7S6R7_NEUCR PaaI thioesterase OS=Neurospora crassa (strain ATCC 24698 / 74-OR23-1A / CBS 708.71 / DSM 1257 / FGSC 987) OX=367110 GN=NCU05522 PE=3 SV=3	NCU05522	PaaI thioesterase
26.3994	26.6502	26.5231	26.3465	25.1396	25.3234	26.0147	26.0429	25.3808	19.7542	25.2736	25.2969	25.7422	25.8279	25.5093	26.0572	+	wtA_M_ccg8_M	0.849667	Cluster -1458					mitochondrial outer membrane [GO:0005741]			ncr:NCU06403	15	15	15	26	26	26	75.297	0	64.209	3258900000	176	Q7S9E4	Q7S9E4	2681	tr|Q7S9E4|Q7S9E4_NEUCR NCA2-domain-containing protein OS=Neurospora crassa (strain ATCC 24698 / 74-OR23-1A / CBS 708.71 / DSM 1257 / FGSC 987) OX=367110 GN=NCU06403 PE=4 SV=3	NCU06403	NCA2-domain-containing protein
26.4388	26.2817	26.3575	26.3142	25.5685	25.6124	25.2479	25.5657	27.6398	30.9877	26.7003	28.6926	26.6054	26.2425	30.4748	27.0389	+	wtA_M_ccg8_M	0.849422	Cluster -1458								ncr:NCU08130	9	9	9	59.9	59.9	59.9	16.879	0	323.31	12534000000	136	Q7S4K1	Q7S4K1	2131	tr|Q7S4K1|Q7S4K1_NEUCR Uncharacterized protein OS=Neurospora crassa (strain ATCC 24698 / 74-OR23-1A / CBS 708.71 / DSM 1257 / FGSC 987) OX=367110 GN=NCU08130 PE=4 SV=1	NCU08130	Uncharacterized protein
27.9103	27.5891	27.7356	27.6805	27.3619	27.0855	26.742	26.3471	28.4872	28.6914	28.7174	28.7417	27.8886	27.9493	27.7168	27.8931	+	wtA_M_ccg8_M	0.844733	Cluster -1458	+	wtA_C_ccg8_C	0.797482	Cluster -1101	cytoplasmic stress granule [GO:0010494];cytosol [GO:0005829];Ubp3-Bre5 deubiquitination complex [GO:1990861]	mRNA binding [GO:0003729]	stress granule assembly [GO:0034063]	ncr:NCU07574	30	30	30	60.7	60.7	60.7	55.891	0	323.31	16688000000	372	Q7S118	Q7S118	1761	tr|Q7S118|Q7S118_NEUCR NTF2 and RRM domain-containing protein OS=Neurospora crassa (strain ATCC 24698 / 74-OR23-1A / CBS 708.71 / DSM 1257 / FGSC 987) OX=367110 GN=NCU07574 PE=4 SV=2	NCU07574	NTF2 and RRM domain-containing protein
27.0473	27.2097	27.2264	27.1313	26.1056	26.2054	26.3493	26.5916	28.0982	28.3272	28.3676	28.2802	27.4443	27.6328	27.3075	27.4671	+	wtA_M_ccg8_M	0.840687	Cluster -1458	+	wtA_C_ccg8_C	0.80538	Cluster -1101				ncr:NCU06201	11	11	5	66	66	15.4	17.208	0	320.29	6570600000	124	U9W4M3	U9W4M3	4060	tr|U9W4M3|U9W4M3_NEUCR Cell wall biogenesis protein Ecm15 OS=Neurospora crassa (strain ATCC 24698 / 74-OR23-1A / CBS 708.71 / DSM 1257 / FGSC 987) OX=367110 GN=NCU06201 PE=3 SV=1	NCU06201	Cell wall biogenesis protein Ecm15
28.5879	28.6265	28.7891	28.8778	27.9663	27.8485	27.9049	27.8093	27.0102	27.0719	27.0442	26.9581	26.5949	27.1996	26.7852	26.9028	+	wtA_M_ccg8_M	0.838113	Cluster -1458						oxidoreductase activity [GO:0016491]		ncr:NCU06945	24	24	24	78.6	78.6	78.6	33.035	0	323.31	19140000000	305	Q7S0H1	Q7S0H1	1707	tr|Q7S0H1|Q7S0H1_NEUCR NmrA-like domain-containing protein OS=Neurospora crassa (strain ATCC 24698 / 74-OR23-1A / CBS 708.71 / DSM 1257 / FGSC 987) OX=367110 GN=NCU06945 PE=4 SV=1	NCU06945	NmrA-like domain-containing protein
29.4582	29.4069	29.4559	29.6059	28.6766	28.6655	28.7478	28.4899	29.3735	29.9073	29.8496	29.6663	29.2671	29.8032	29.4566	29.2112	+	wtA_M_ccg8_M	0.836796	Cluster -1458					cytoplasm [GO:0005737]	glutathione transferase activity [GO:0004364]		ncr:NCU04109	18	18	18	62.8	62.8	62.8	33.065	0	323.31	36599000000	226	Q1K7N7	Q1K7N7	853	tr|Q1K7N7|Q1K7N7_NEUCR glutathione transferase OS=Neurospora crassa (strain ATCC 24698 / 74-OR23-1A / CBS 708.71 / DSM 1257 / FGSC 987) OX=367110 GN=gst-2 PE=3 SV=2	gst-2 NCU04109	Theta class glutathione S-transferase
30.0052	30.4431	30.258	30.3362	29.1478	29.4508	29.4611	29.6365	30.1582	32.4113	31.0565	31.1924	29.2166	29.5177	28.9049	28.6866	+	wtA_M_ccg8_M	0.836584	Cluster -1458	+	wtA_C_ccg8_C	2.12315	Cluster -1101	extracellular region [GO:0005576]	endopeptidase activity [GO:0004175];metal ion binding [GO:0046872];serine-type endopeptidase activity [GO:0004252];tripeptidyl-peptidase activity [GO:0008240]	proteolysis [GO:0006508]	ncr:NCU08418	22	22	22	46.9	46.9	46.9	68.345	0	323.31	77553000000	482	V5IQA7	V5IQA7	4498	tr|V5IQA7|V5IQA7_NEUCR tripeptidyl-peptidase II OS=Neurospora crassa (strain ATCC 24698 / 74-OR23-1A / CBS 708.71 / DSM 1257 / FGSC 987) OX=367110 GN=NCU08418 PE=4 SV=1	NCU08418	tripeptidyl-peptidase II (EC 3.4.14.10)
26.6982	26.5736	26.5071	26.3494	25.8656	25.7295	25.7161	25.4784	27.5552	27.5622	27.6115	27.5856	26.9108	27.0994	26.8603	26.8894	+	wtA_M_ccg8_M	0.834695	Cluster -1458	+	wtA_C_ccg8_C	0.638644	Cluster -1101		FMN binding [GO:0010181]		ncr:NCU00236	12	12	12	41	41	41	40.255	0	142.69	4982100000	132	Q7RZX5	Q7RZX5	1641	tr|Q7RZX5|Q7RZX5_NEUCR Flavoprotein oxygenase OS=Neurospora crassa (strain ATCC 24698 / 74-OR23-1A / CBS 708.71 / DSM 1257 / FGSC 987) OX=367110 GN=NCU00236 PE=3 SV=2	NCU00236	Flavoprotein oxygenase
23.1633	23.1414	23.2096	23.1768	22.1452	22.7914	22.4947	22.0729	22.448	23.0199	23.1125	22.6874	22.9547	22.5816	23.1337	22.7171	+	wtA_M_ccg8_M	0.828477	Cluster -1458					Golgi membrane [GO:0000139]		endoplasmic reticulum to Golgi vesicle-mediated transport [GO:0006888];protein transport [GO:0015031]	ncr:NCU01741	2	2	2	9.9	9.9	9.9	19.827	0.00023563	2.7616	101360000	18	Q1K5S1	Q1K5S1	573	tr|Q1K5S1|Q1K5S1_NEUCR SNARE complex subunit OS=Neurospora crassa (strain ATCC 24698 / 74-OR23-1A / CBS 708.71 / DSM 1257 / FGSC 987) OX=367110 GN=NCU01741 PE=3 SV=2	NCU01741	SNARE complex subunit
26.9903	26.7484	27.2242	27.1588	26.3141	26.0292	26.2185	26.2472	25.6362	20.8247	23.6108	23.4599	27.9016	26.8231	27.6438	27.0236	+	wtA_M_ccg8_M	0.828167	Cluster -1458	+	wtA_C_ccg8_C	-3.84689	Cluster -1105	endoplasmic reticulum [GO:0005783];endoplasmic reticulum membrane [GO:0005789];endoplasmic reticulum-Golgi intermediate compartment [GO:0005793]		Golgi organization [GO:0007030];protein transport [GO:0015031]	ncr:NCU03319	6	6	6	33.1	33.1	33.1	33.81	0	317.39	3143400000	46	Q7SEM5	Q7SEM5	3272	tr|Q7SEM5|Q7SEM5_NEUCR COPII-coated vesicle protein SurF4/Erv29 OS=Neurospora crassa (strain ATCC 24698 / 74-OR23-1A / CBS 708.71 / DSM 1257 / FGSC 987) OX=367110 GN=NCU03319 PE=3 SV=1	NCU03319	COPII-coated vesicle protein SurF4/Erv29
29.9111	30.0603	29.8839	30.0381	29.6129	29.2611	28.8319	28.8947	29.6401	30.0217	29.8292	29.9348	29.0935	28.9933	29.4472	28.8714	+	wtA_M_ccg8_M	0.823206	Cluster -1458	+	wtA_C_ccg8_C	0.755105	Cluster -1101		adenosine 5'-monophosphoramidase activity [GO:0043530]	nucleotide metabolic process [GO:0009117]	ncr:NCU06876	10	10	10	59.8	59.8	59.8	21.938	0	165.62	24852000000	138	Q7S3H7	Q7S3H7	2017	tr|Q7S3H7|Q7S3H7_NEUCR Adenosine 5-monophosphoramidase OS=Neurospora crassa (strain ATCC 24698 / 74-OR23-1A / CBS 708.71 / DSM 1257 / FGSC 987) OX=367110 GN=NCU06876 PE=4 SV=2	NCU06876	Adenosine 5'-monophosphoramidase HNT1 (Histidine triad nucleotide-binding protein HNT1)
30.0832	29.9057	29.9816	30.0263	28.6979	29.0283	29.6061	29.3794	27.7821	26.6096	27.8366	27.9712	27.729	27.6128	27.6755	27.4448	+	wtA_M_ccg8_M	0.821272	Cluster -1458					cytosol [GO:0005829];nucleus [GO:0005634]	acetate-CoA ligase activity [GO:0003987];AMP binding [GO:0016208];ATP binding [GO:0005524]	acetyl-CoA biosynthetic process [GO:0006085];acetyl-CoA biosynthetic process from acetate [GO:0019427]	ncr:NCU06836	45	45	45	68.8	68.8	68.8	73.765	0	323.31	74147000000	763	P16929	P16929	279	sp|P16929|ACSA_NEUCR Acetyl-coenzyme A synthetase OS=Neurospora crassa (strain ATCC 24698 / 74-OR23-1A / CBS 708.71 / DSM 1257 / FGSC 987) OX=367110 GN=acu-5 PE=2 SV=2	acu-5 B23D6.070 NCU06836	Acetyl-coenzyme A synthetase (EC 6.2.1.1) (Acetate--CoA ligase) (Acyl-activating enzyme)
24.8945	24.8342	24.8819	25.1856	24.7282	23.9473	23.669	24.1729	24.6293	25.0219	24.8306	25.0143	24.1999	24.1247	23.7338	23.9882	+	wtA_M_ccg8_M	0.819724	Cluster -1458	+	wtA_C_ccg8_C	0.86239	Cluster -1101		hydrolase activity, acting on carbon-nitrogen (but not peptide) bonds, in linear amides [GO:0016811]		ncr:NCU05757	7	7	7	34.9	34.9	34.9	30.781	0	59.433	770070000	26	Q7S4R5	Q7S4R5	2153	tr|Q7S4R5|Q7S4R5_NEUCR Nitrilase OS=Neurospora crassa (strain ATCC 24698 / 74-OR23-1A / CBS 708.71 / DSM 1257 / FGSC 987) OX=367110 GN=NCU05757 PE=4 SV=2	NCU05757	Nitrilase
26.5966	26.3923	26.66	26.6468	25.6438	25.985	25.7612	25.6709	27.3049	27.7078	27.362	27.4233	27.5924	27.3684	27.5082	27.4053	+	wtA_M_ccg8_M	0.80871	Cluster -1458						FAD binding [GO:0071949];N,N-dimethylaniline monooxygenase activity [GO:0004499];NADP binding [GO:0050661]		ncr:NCU03755	27	27	27	57	57	57	54.131	0	202.91	10523000000	280	Q1K7B9	Q1K7B9	797	tr|Q1K7B9|Q1K7B9_NEUCR Flavin dependent monooxygenase OS=Neurospora crassa (strain ATCC 24698 / 74-OR23-1A / CBS 708.71 / DSM 1257 / FGSC 987) OX=367110 GN=NCU03755 PE=3 SV=1	NCU03755	Flavin dependent monooxygenase
24.0526	24.9675	25.0286	24.8084	23.9353	23.8746	23.9782	23.8394	23.455	23.4997	23.1418	23.2981	24.8974	24.0444	24.4626	24.2148	+	wtA_M_ccg8_M	0.807396	Cluster -1458	+	wtA_C_ccg8_C	-1.05616	Cluster -1105		malate dehydrogenase (decarboxylating) (NAD+) activity [GO:0004471];NAD binding [GO:0051287]	malate metabolic process [GO:0006108];pyruvate metabolic process [GO:0006090]	ncr:NCU03651	7	7	7	12.3	12.3	12.3	89.931	0	5.626	463890000	29	V5IL35	V5IL35	4161	tr|V5IL35|V5IL35_NEUCR NADP-dependent malic enzyme OS=Neurospora crassa (strain ATCC 24698 / 74-OR23-1A / CBS 708.71 / DSM 1257 / FGSC 987) OX=367110 GN=NCU03651 PE=3 SV=1	NCU03651	NADP-dependent malic enzyme
25.1344	25.5444	25.3358	25.5107	24.8133	23.9901	24.9236	24.5689	24.4294	23.4871	24.6925	23.8597	24.6158	24.9355	24.8703	25.008	+	wtA_M_ccg8_M	0.807345	Cluster -1458					cytoplasm [GO:0005737]	GTPase activator activity [GO:0005096];zinc ion binding [GO:0008270]		ncr:NCU03890	7	7	7	25	25	25	60.024	0	49.267	993920000	40	Q7RZD7	Q7RZD7	1565	tr|Q7RZD7|Q7RZD7_NEUCR Stromal membrane-associated protein OS=Neurospora crassa (strain ATCC 24698 / 74-OR23-1A / CBS 708.71 / DSM 1257 / FGSC 987) OX=367110 GN=NCU03890 PE=4 SV=1	NCU03890	Stromal membrane-associated protein
26.3277	26.2652	26.3118	26.3816	25.4175	25.7916	25.6414	25.2076	24.5578	25.22	24.9855	24.964	24.706	24.3943	24.4595	24.7176	+	wtA_M_ccg8_M	0.807046	Cluster -1458						methyltransferase activity [GO:0008168]		ncr:NCU04904	14	14	14	50.3	50.3	50.3	41.328	0	98.239	2862800000	126	Q7RZZ3	Q7RZZ3	1648	tr|Q7RZZ3|Q7RZZ3_NEUCR S-adenosyl-L-methionine-dependent methyltransferase OS=Neurospora crassa (strain ATCC 24698 / 74-OR23-1A / CBS 708.71 / DSM 1257 / FGSC 987) OX=367110 GN=NCU04904 PE=4 SV=1	NCU04904	S-adenosyl-L-methionine-dependent methyltransferase
25.5699	25.4784	25.4801	25.33	24.7446	24.4668	25.0316	24.3874	25.7392	25.5084	25.5887	25.7287	25.8	25.7915	26.1098	25.9227	+	wtA_M_ccg8_M	0.807006	Cluster -1458					endoplasmic reticulum membrane [GO:0005789];nuclear membrane [GO:0031965];nucleus [GO:0005634];perinuclear region of cytoplasm [GO:0048471]	ubiquitin binding [GO:0043130];ubiquitin protein ligase binding [GO:0031625]	mRNA transport [GO:0051028];protein transport [GO:0015031];ubiquitin-dependent protein catabolic process [GO:0006511]	ncr:NCU02680	20	20	20	49.2	49.2	49.2	67.097	0	65.391	3398000000	110	V5IPA1;Q7SH49	V5IPA1;Q7SH49	3632	tr|V5IPA1|V5IPA1_NEUCR Nuclear protein localization protein 4 OS=Neurospora crassa (strain ATCC 24698 / 74-OR23-1A / CBS 708.71 / DSM 1257 / FGSC 987) OX=367110 GN=NCU02680 PE=3 SV=1;sp|Q7SH49|NPL4_NEUCR Nuclear protein localization protein 4 OS=Neurospora	npl4 NCU02680;NCU02680	Nuclear protein localization protein 4;Nuclear protein localization protein 4
28.1241	28.2645	28.2395	28.3548	27.4352	27.4521	27.5686	27.3065	27.9508	28.1587	28.2302	28.1109	28.278	28.2151	28.4586	28.1708	+	wtA_M_ccg8_M	0.80511	Cluster -1458						hydrolase activity [GO:0016787];metal ion binding [GO:0046872]		ncr:NCU07506	17	17	17	79.7	79.7	79.7	31.837	0	282.26	13800000000	236	V5INW5;V5INQ1	V5INW5;V5INQ1	4387	tr|V5INW5|V5INW5_NEUCR Fumarylacetoacetate hydrolase OS=Neurospora crassa (strain ATCC 24698 / 74-OR23-1A / CBS 708.71 / DSM 1257 / FGSC 987) OX=367110 GN=NCU07506 PE=3 SV=1;tr|V5INQ1|V5INQ1_NEUCR Fumarylacetoacetate hydrolase, variant OS=Neurospora crassa	NCU07506;NCU07506	Fumarylacetoacetate hydrolase, variant;Fumarylacetoacetate hydrolase
28.9111	28.9315	28.7809	28.7761	27.7134	27.9343	28.4582	28.0744	28.5196	28.0434	28.5108	28.418	28.1726	28.2184	28.2756	28.1544	+	wtA_M_ccg8_M	0.804833	Cluster -1458					cytoplasm [GO:0005737];nucleus [GO:0005634]	ATP binding [GO:0005524];MAP kinase activity [GO:0004707];protein serine kinase activity [GO:0106310];protein serine/threonine kinase activity [GO:0004674]	cellular response to oxidative stress [GO:0034599];osmosensory signaling pathway [GO:0007231];stress-activated MAPK cascade [GO:0051403]	ncr:NCU07024	19	19	18	63.7	63.7	61.5	41.243	0	323.31	28335000000	336	Q96TL5	Q96TL5	3863	sp|Q96TL5|HOG1_NEUCR Mitogen-activated protein kinase hog-1 OS=Neurospora crassa (strain ATCC 24698 / 74-OR23-1A / CBS 708.71 / DSM 1257 / FGSC 987) OX=367110 GN=hog-1 PE=1 SV=1	hog-1 os-2 NCU07024	Mitogen-activated protein kinase hog-1 (MAP kinase hog-1) (EC 2.7.11.24)
27.5171	27.5792	27.5409	27.4113	26.5982	27.0345	26.4307	26.7708	27.7673	28.5906	28.0371	28.2161	26.6503	27.5376	27.641	27.3695	+	wtA_M_ccg8_M	0.803564	Cluster -1458								ncr:NCU00903	14	14	14	52.6	52.6	52.6	37.382	0	323.31	9579700000	156	Q7SCV3	Q7SCV3	3047	tr|Q7SCV3|Q7SCV3_NEUCR Beta-flanking protein OS=Neurospora crassa (strain ATCC 24698 / 74-OR23-1A / CBS 708.71 / DSM 1257 / FGSC 987) OX=367110 GN=NCU00903 PE=4 SV=2	NCU00903	DUF7721 domain-containing protein
28.2133	28.1892	28.113	28.2455	27.3567	27.5176	27.4497	27.2348	28.7626	29.0714	28.7577	28.8015	28.2106	28.3389	28.377	28.1128	+	wtA_M_ccg8_M	0.800553	Cluster -1458	+	wtA_C_ccg8_C	0.588504	Cluster -1101	membrane [GO:0016020]	3'(2'),5'-bisphosphate nucleotidase activity [GO:0008441];inositol-1,3,4-trisphosphate 1-phosphatase activity [GO:0052829];inositol-1,4-bisphosphate 1-phosphatase activity [GO:0004441];metal ion binding [GO:0046872]	hyperosmotic salinity response [GO:0042538];methionine biosynthetic process [GO:0009086];phosphatidylinositol phosphate biosynthetic process [GO:0046854];sulfate assimilation [GO:0000103];tRNA decay [GO:0016078]	ncr:NCU04069	27	27	27	65	65	65	45.311	0	323.31	27568000000	306	Q7RZE9	Q7RZE9	1575	tr|Q7RZE9|Q7RZE9_NEUCR 3(2),5-bisphosphate nucleotidase OS=Neurospora crassa (strain ATCC 24698 / 74-OR23-1A / CBS 708.71 / DSM 1257 / FGSC 987) OX=367110 GN=NCU04069 PE=3 SV=2	NCU04069	3'(2'),5'-bisphosphate nucleotidase (EC 3.1.3.7)
28.195	28.1418	28.1478	28.2737	27.278	27.6308	27.6202	27.0336	24.7888	25.7448	25.5591	25.844	25.0472	25.934	24.5656	25.4447	+	wtA_M_ccg8_M	0.79895	Cluster -1458					mitochondrion [GO:0005739]	2 iron, 2 sulfur cluster binding [GO:0051537];4 iron, 4 sulfur cluster binding [GO:0051539];biotin synthase activity [GO:0004076];metal ion binding [GO:0046872]	biotin biosynthetic process [GO:0009102]	ncr:NCU03979	21	21	21	59	59	59	48.098	0	323.31	9956900000	205	Q7RXK2	Q7RXK2	1324	tr|Q7RXK2|Q7RXK2_NEUCR biotin synthase OS=Neurospora crassa (strain ATCC 24698 / 74-OR23-1A / CBS 708.71 / DSM 1257 / FGSC 987) OX=367110 GN=bio-1 PE=3 SV=1	bio-1 NCU03979	biotin synthase (EC 2.8.1.6)
25.6049	25.7671	25.3829	25.3603	24.5296	24.5472	24.7729	25.0722	26.1747	20.7296	25.5898	25.3519	26.8281	26.4541	26.5698	26.6655	+	wtA_M_ccg8_M	0.798351	Cluster -1458					2-micrometer circle DNA [GO:0005729];CENP-A containing nucleosome [GO:0043505];kinetochore [GO:0000776];nucleus [GO:0005634];peroxisome [GO:0005777]	centromeric DNA binding [GO:0019237];protein heterodimerization activity [GO:0046982];structural constituent of chromatin [GO:0030527]	2-micrometer plasmid partitioning [GO:0030543];kinetochore assembly [GO:0051382];mitotic sister chromatid segregation [GO:0000070];protein localization to CENP-A containing chromatin [GO:0061644]	ncr:NCU00145	4	4	4	27.7	27.7	27.7	17.337	0	8.3014	1634100000	45	Q7RXR3	Q7RXR3	1349	sp|Q7RXR3|CENPA_NEUCR Histone H3-like centromeric protein hH3v OS=Neurospora crassa (strain ATCC 24698 / 74-OR23-1A / CBS 708.71 / DSM 1257 / FGSC 987) OX=367110 GN=hH3v PE=3 SV=1	hH3v cse4 NCU00145	Histone H3-like centromeric protein hH3v (CENP-A homolog) (CENPA homolog)
25.6252	25.479	25.6081	25.5219	24.7291	24.7034	24.6719	24.9492	24.1545	23.6955	24.3855	24.3222	26.7524	26.3625	27.0532	26.4763	+	wtA_M_ccg8_M	0.795129	Cluster -1458	+	wtA_C_ccg8_C	-2.52167	Cluster -1105	peroxisomal matrix [GO:0005782]	delta(3)-delta(2)-enoyl-CoA isomerase activity [GO:0004165]	fatty acid beta-oxidation [GO:0006635]	ncr:NCU00299	11	11	11	51.3	51.3	51.3	30.679	0	86.872	2478500000	78	Q7RZR5	Q7RZR5	1618	tr|Q7RZR5|Q7RZR5_NEUCR Peroxisomal D3,D2-enoyl-CoA isomerase OS=Neurospora crassa (strain ATCC 24698 / 74-OR23-1A / CBS 708.71 / DSM 1257 / FGSC 987) OX=367110 GN=NCU00299 PE=4 SV=1	NCU00299	Peroxisomal D3,D2-enoyl-CoA isomerase
24.1268	24.1043	23.7611	24.2015	23.6957	23.3419	22.9429	23.0583	23.3876	22.6581	23.1894	23.2663	25.1841	24.5671	25.1226	24.69	+	wtA_M_ccg8_M	0.78872	Cluster -1458	+	wtA_C_ccg8_C	-1.76561	Cluster -1105				ncr:NCU06220	27	1	1	46.8	2.8	2.8	57.913	0.00023447	2.6193	190490000	12	U9W2W2	U9W2W2	4022	tr|U9W2W2|U9W2W2_NEUCR Uncharacterized protein OS=Neurospora crassa (strain ATCC 24698 / 74-OR23-1A / CBS 708.71 / DSM 1257 / FGSC 987) OX=367110 GN=NCU06220 PE=4 SV=1	NCU06220	Uncharacterized protein
26.8694	26.6815	26.8755	26.867	26.356	26.1141	25.6367	26.032	27.2236	27.1834	27.0806	27.3431	27.8184	27.5639	27.6665	27.355	+	wtA_M_ccg8_M	0.78863	Cluster -1458					cytosol [GO:0005829];cytosolic small ribosomal subunit [GO:0022627];nucleolus [GO:0005730];protein aggregate center [GO:0140453]	misfolded protein binding [GO:0051787];protein-folding chaperone binding [GO:0051087];unfolded protein binding [GO:0051082]	cellular response to heat [GO:0034605];cellular response to starvation [GO:0009267];chaperone cofactor-dependent protein refolding [GO:0051085];detection of misfolded protein [GO:0002236];misfolded protein transport [GO:0070843];mitochondria-associated ubiquitin-dependent protein catabolic process [GO:0072671];nuclear protein quality control by the ubiquitin-proteasome system [GO:0071630];transla…	ncr:NCU03732	20	20	20	74.1	74.1	74.1	40.327	0	323.31	9763300000	203	Q1K7X6	Q1K7X6	900	tr|Q1K7X6|Q1K7X6_NEUCR SIS1 OS=Neurospora crassa (strain ATCC 24698 / 74-OR23-1A / CBS 708.71 / DSM 1257 / FGSC 987) OX=367110 GN=NCU03732 PE=4 SV=1	NCU03732	SIS1
25.4313	25.4595	25.3162	25.4268	24.3092	24.3909	24.7973	25.0009	25.4297	24.9529	25.5283	25.2262	25.7516	25.4879	25.6338	25.8768	+	wtA_M_ccg8_M	0.783851	Cluster -1458						hydrolase activity [GO:0016787]	amide catabolic process [GO:0043605]	ncr:NCU08356	19	19	19	44.3	44.3	44.3	64.088	0	109.18	3065300000	129	Q7SGQ9	Q7SGQ9	3569	tr|Q7SGQ9|Q7SGQ9_NEUCR Acetamidase OS=Neurospora crassa (strain ATCC 24698 / 74-OR23-1A / CBS 708.71 / DSM 1257 / FGSC 987) OX=367110 GN=NCU08356 PE=4 SV=1	NCU08356	amidase (EC 3.5.1.4)
27.2871	27.1194	27.0705	27.2452	26.5419	26.2917	26.4178	26.3791	23.6174	25.1354	21.9765	23.161	25.6553	25.2107	25.8015	26.0616	+	wtA_M_ccg8_M	0.77292	Cluster -1458	+	wtA_C_ccg8_C	-2.20974	Cluster -1105	endoplasmic reticulum [GO:0005783];endoplasmic reticulum membrane [GO:0005789]	dolichyl-phosphate-mannose-protein mannosyltransferase activity [GO:0004169]	protein O-linked mannosylation [GO:0035269]	ncr:NCU01912	32	32	32	36.3	36.3	36.3	126.52	0	257.5	5734900000	211	V5IP53;V5IRE4	V5IP53;V5IRE4	4403	tr|V5IP53|V5IP53_NEUCR dolichyl-phosphate-mannose--protein mannosyltransferase OS=Neurospora crassa (strain ATCC 24698 / 74-OR23-1A / CBS 708.71 / DSM 1257 / FGSC 987) OX=367110 GN=NCU01912 PE=3 SV=1;tr|V5IRE4|V5IRE4_NEUCR dolichyl-phosphate-mannose--prote	NCU01912;NCU01912	dolichyl-phosphate-mannose--protein mannosyltransferase (EC 2.4.1.109);dolichyl-phosphate-mannose--protein mannosyltransferase (EC 2.4.1.109)
27.793	27.8129	27.7506	27.7381	26.832	26.9608	27.1547	27.0569	27.0949	27.3707	27.3399	27.4818	25.8424	25.9491	25.4232	26.0827	+	wtA_M_ccg8_M	0.772549	Cluster -1458	+	wtA_C_ccg8_C	1.49745	Cluster -1101		nucleotide binding [GO:0000166];oxidoreductase activity [GO:0016491]		ncr:NCU01704	17	17	17	49	49	49	43.215	0	217.44	11892000000	239	Q1K5G9	Q1K5G9	540	tr|Q1K5G9|Q1K5G9_NEUCR D-xylose 1-dehydrogenase (NADP(+), D-xylono-1,5-lactone-forming) OS=Neurospora crassa (strain ATCC 24698 / 74-OR23-1A / CBS 708.71 / DSM 1257 / FGSC 987) OX=367110 GN=NCU01704 PE=3 SV=1	NCU01704	D-xylose 1-dehydrogenase (NADP(+), D-xylono-1,5-lactone-forming) (EC 1.1.1.179) (D-xylose-NADP dehydrogenase)
26.6551	26.474	26.5426	26.2717	26.0603	25.7344	25.665	25.4197	26.8188	26.5444	26.7469	26.6879	26.2051	26.1379	26.3654	26.0132	+	wtA_M_ccg8_M	0.766012	Cluster -1458	+	wtA_C_ccg8_C	0.519101	Cluster -1101	cytoplasm [GO:0005737];nucleus [GO:0005634]	protein tyrosine phosphatase activity [GO:0004725]		ncr:NCU06966	10	10	10	51.6	51.6	51.6	20.808	0	60.114	2621500000	63	Q7SAI3	Q7SAI3	2820	tr|Q7SAI3|Q7SAI3_NEUCR Rhodanese domain-containing protein OS=Neurospora crassa (strain ATCC 24698 / 74-OR23-1A / CBS 708.71 / DSM 1257 / FGSC 987) OX=367110 GN=NCU06966 PE=4 SV=1	NCU06966	Rhodanese domain-containing protein
27.0625	26.5355	26.7297	26.5797	25.8273	25.9023	25.712	26.4134	26.6216	26.8603	26.664	26.7889	26.1637	25.9234	26.0062	26.1489	+	wtA_M_ccg8_M	0.763135	Cluster -1458	+	wtA_C_ccg8_C	0.673151	Cluster -1101		omega-amidase activity [GO:0050152]	asparagine metabolic process [GO:0006528];glutamine metabolic process [GO:0006541];oxaloacetate metabolic process [GO:0006107]	ncr:NCU06726	14	14	14	45.5	45.5	45.5	39.012	0	61.534	3386500000	119	Q1K6W7	Q1K6W7	735	tr|Q1K6W7|Q1K6W7_NEUCR Nitrilase OS=Neurospora crassa (strain ATCC 24698 / 74-OR23-1A / CBS 708.71 / DSM 1257 / FGSC 987) OX=367110 GN=NCU06726 PE=4 SV=2	NCU06726	Nitrilase
23.8847	24.0758	23.9223	24.0277	22.9361	22.9941	23.8168	23.1215	22.4207	23.4269	22.0149	21.2004	22.5602	20.5195	22.7887	22.0861	+	wtA_M_ccg8_M	0.76054	Cluster -1458	+	wtA_C_ccg8_C	-1.17405	Cluster -1105	nucleus [GO:0005634]	DNA binding [GO:0003677];DNA-binding transcription factor activity, RNA polymerase II-specific [GO:0000981];zinc ion binding [GO:0008270]	DNA-templated transcription [GO:0006351]	ncr:NCU02012	5	5	5	6.5	6.5	6.5	102.99	0	7.8019	189620000	11	Q7SFM0	Q7SFM0	3404	tr|Q7SFM0|Q7SFM0_NEUCR Zn(2)-C6 fungal-type domain-containing protein OS=Neurospora crassa (strain ATCC 24698 / 74-OR23-1A / CBS 708.71 / DSM 1257 / FGSC 987) OX=367110 GN=NCU02012 PE=4 SV=2	NCU02012	Zn(2)-C6 fungal-type domain-containing protein
29.0458	28.8389	28.9039	28.7456	28.4148	28.3345	27.9717	27.7837	29.5249	29.3347	29.9349	29.4333	28.9459	29.2236	29.0422	29.2403	+	wtA_M_ccg8_M	0.757361	Cluster -1458						oxidoreductase activity, acting on the CH-OH group of donors, NAD or NADP as acceptor [GO:0016616]		ncr:NCU03893	17	17	17	57.4	57.4	57.4	38.786	0	323.31	34766000000	280	Q7RZD4	Q7RZD4	1562	tr|Q7RZD4|Q7RZD4_NEUCR Short-chain dehydrogenase/reductase SDR OS=Neurospora crassa (strain ATCC 24698 / 74-OR23-1A / CBS 708.71 / DSM 1257 / FGSC 987) OX=367110 GN=NCU03893 PE=3 SV=1	NCU03893	Short-chain dehydrogenase/reductase SDR
25.8164	25.6788	26.0115	25.6705	25.3443	25.1384	24.9062	24.8052	25.9982	26.2253	25.6809	25.9037	26.132	26.0153	26.2284	25.9464	+	wtA_M_ccg8_M	0.745746	Cluster -1458					cytosol [GO:0005829]	K48-linked polyubiquitin modification-dependent protein binding [GO:0036435];polyubiquitin modification-dependent protein binding [GO:0031593];protein-macromolecule adaptor activity [GO:0030674]	ERAD pathway [GO:0036503];protein localization to vacuole [GO:0072665];spindle pole body duplication [GO:0030474];ubiquitin-dependent protein catabolic process [GO:0006511]	ncr:NCU03028	9	9	9	32.5	32.5	32.5	44.012	0	126.69	2757700000	85	Q7SGY8	Q7SGY8	3604	tr|Q7SGY8|Q7SGY8_NEUCR Deubiquitination-protection protein dph1 OS=Neurospora crassa (strain ATCC 24698 / 74-OR23-1A / CBS 708.71 / DSM 1257 / FGSC 987) OX=367110 GN=NCU03028 PE=4 SV=2	NCU03028	Deubiquitination-protection protein dph1
30.1679	30.136	30.1771	30.1095	29.2184	29.4097	29.5371	29.4502	29.1476	29.1346	29.2677	29.0382	28.6913	28.723	28.342	28.9078	+	wtA_M_ccg8_M	0.743793	Cluster -1458						oxidoreductase activity [GO:0016491]		ncr:NCU01824	30	30	30	73.1	73.1	73.1	57.951	0	323.31	72781000000	562	Q1K582	Q1K582	505	tr|Q1K582|Q1K582_NEUCR UDP-galactopyranose mutase OS=Neurospora crassa (strain ATCC 24698 / 74-OR23-1A / CBS 708.71 / DSM 1257 / FGSC 987) OX=367110 GN=NCU01824 PE=4 SV=1	NCU01824	UDP-galactopyranose mutase
28.7247	28.6764	28.6381	28.7594	27.4785	27.7638	28.2149	28.37	27.4055	27.405	27.3738	27.343	26.6174	26.8044	26.4674	26.8171	+	wtA_M_ccg8_M	0.742868	Cluster -1458	+	wtA_C_ccg8_C	0.705257	Cluster -1101	cytoplasm [GO:0005737];extracellular space [GO:0005615];membrane [GO:0016020]	metalloaminopeptidase activity [GO:0070006];peptide binding [GO:0042277];zinc ion binding [GO:0008270]	peptide catabolic process [GO:0043171];proteolysis [GO:0006508]	ncr:NCU02319	48	48	48	54	54	54	118.42	0	323.31	32493000000	443	Q7S416	Q7S416	2065	tr|Q7S416|Q7S416_NEUCR Aminopeptidase OS=Neurospora crassa (strain ATCC 24698 / 74-OR23-1A / CBS 708.71 / DSM 1257 / FGSC 987) OX=367110 GN=NCU02319 PE=3 SV=1	NCU02319	Aminopeptidase
26.091	26.3761	26.4653	26.3972	26.0329	25.726	25.4461	25.1661	26.2476	27.0287	26.6475	26.5406	26.5584	26.7008	27.1815	26.3083	+	wtA_M_ccg8_M	0.73962	Cluster -1458					endomembrane system [GO:0012505];endoplasmic reticulum [GO:0005783];membrane [GO:0016020]			ncr:NCU04213	6	6	6	65.3	65.3	65.3	13.186	0	27.841	3826300000	88	Q1K7C5	Q1K7C5	800	tr|Q1K7C5|Q1K7C5_NEUCR Progesterone binding protein OS=Neurospora crassa (strain ATCC 24698 / 74-OR23-1A / CBS 708.71 / DSM 1257 / FGSC 987) OX=367110 GN=NCU04213 PE=3 SV=1	NCU04213	Progesterone binding protein
26.4583	26.6287	26.3865	26.5255	26.105	25.7802	25.5468	25.6097	25.8474	25.9514	25.7478	25.6653	25.7218	25.6063	25.6723	25.4643	+	wtA_M_ccg8_M	0.739321	Cluster -1458					cytoplasm [GO:0005737]		cellular response to oxidative stress [GO:0034599]	ncr:NCU00295	12	12	12	25	25	25	73.059	0	232.85	2393700000	82	Q7RZR9	Q7RZR9	1619	tr|Q7RZR9|Q7RZR9_NEUCR DUF1760-domain-containing protein OS=Neurospora crassa (strain ATCC 24698 / 74-OR23-1A / CBS 708.71 / DSM 1257 / FGSC 987) OX=367110 GN=NCU00295 PE=4 SV=1	NCU00295	DUF1760-domain-containing protein
26.8915	26.8825	27.3011	27.0766	26.2258	26.246	26.4751	26.2646	24.6185	24.5823	24.7077	24.5979	24.9692	24.7636	24.4857	24.8958	+	wtA_M_ccg8_M	0.735055	Cluster -1458					membrane [GO:0016020]	catalytic activity [GO:0003824];molybdenum ion binding [GO:0030151];pyridoxal phosphate binding [GO:0030170]		ncr:NCU07678	21	21	21	49.1	49.1	49.1	54.148	0	77.692	3318200000	98	V5INW0	V5INW0	4385	tr|V5INW0|V5INW0_NEUCR MOSC domain-containing protein OS=Neurospora crassa (strain ATCC 24698 / 74-OR23-1A / CBS 708.71 / DSM 1257 / FGSC 987) OX=367110 GN=NCU07678 PE=4 SV=1	NCU07678	MOSC domain-containing protein
26.1523	25.9763	25.9611	25.6763	25.308	25.2277	25.0616	25.2547	23.2209	21.9133	21.7213	22.0931	23.1381	20.9721	24.1634	23.2048	+	wtA_M_ccg8_M	0.728511	Cluster -1458					SCF ubiquitin ligase complex [GO:0019005]		SCF-dependent proteasomal ubiquitin-dependent protein catabolic process [GO:0031146]	ncr:NCU10476	8	8	8	12	12	12	87.049	0	4.3572	501910000	25	V5ILM4;V5ILC5	V5ILM4;V5ILC5	4202	tr|V5ILM4|V5ILM4_NEUCR F-box domain-containing protein OS=Neurospora crassa (strain ATCC 24698 / 74-OR23-1A / CBS 708.71 / DSM 1257 / FGSC 987) OX=367110 GN=NCU10476 PE=4 SV=1;tr|V5ILC5|V5ILC5_NEUCR F-box domain-containing protein OS=Neurospora crassa (str	NCU10476;NCU10476	F-box domain-containing protein;F-box domain-containing protein
28.8326	28.7102	28.7228	28.813	28.0764	28.1165	27.8868	28.0883	27.2764	27.0316	27.5447	27.2022	27.8905	27.7154	27.8729	27.8007	+	wtA_M_ccg8_M	0.727629	Cluster -1458	+	wtA_C_ccg8_C	-0.556128	Cluster -1105	peroxisome [GO:0005777]	17-beta-hydroxysteroid dehydrogenase (NAD+) activity [GO:0044594];3-hydroxyacyl-CoA dehydrogenase activity [GO:0003857];enoyl-CoA hydratase activity [GO:0004300]	fatty acid beta-oxidation [GO:0006635]	ncr:NCU09138	21	21	21	68.7	68.7	68.7	34.261	0	135.04	12419000000	212	Q7S2L1	Q7S2L1	1907	tr|Q7S2L1|Q7S2L1_NEUCR Peroxisomal dehydratase OS=Neurospora crassa (strain ATCC 24698 / 74-OR23-1A / CBS 708.71 / DSM 1257 / FGSC 987) OX=367110 GN=NCU09138 PE=4 SV=1	NCU09138	Peroxisomal dehydratase
28.2145	28.254	28.2864	28.2612	27.6259	27.7331	27.5159	27.2699	26.6281	26.7103	26.429	26.2993	27.5898	27.3598	27.3577	27.7231	+	wtA_M_ccg8_M	0.717861	Cluster -1458	+	wtA_C_ccg8_C	-0.990953	Cluster -1105	membrane [GO:0016020]	ATP binding [GO:0005524];ATP hydrolysis activity [GO:0016887];P-type calcium transporter activity [GO:0005388]	calcium ion transmembrane transport [GO:0070588];intracellular calcium ion homeostasis [GO:0006874]	ncr:NCU03305	28	28	28	40.3	40.3	40.3	107.67	0	323.31	11789000000	226	Q1K909	Q1K909	1039	tr|Q1K909|Q1K909_NEUCR Calcium-transporting ATPase OS=Neurospora crassa (strain ATCC 24698 / 74-OR23-1A / CBS 708.71 / DSM 1257 / FGSC 987) OX=367110 GN=nca-1 PE=3 SV=2	nca-1 NCU03305	Calcium-transporting ATPase (EC 7.2.2.10)
32.2658	32.3357	32.3277	32.4772	31.7203	31.6599	31.6008	31.5775	32.2419	32.9868	32.6378	32.6041	31.1041	31.4582	30.8258	31.2689	+	wtA_M_ccg8_M	0.711969	Cluster -1458	+	wtA_C_ccg8_C	1.45341	Cluster -1101	cytosol [GO:0005829]	triose-phosphate isomerase activity [GO:0004807]	gluconeogenesis [GO:0006094];glyceraldehyde-3-phosphate biosynthetic process [GO:0046166];glycerol catabolic process [GO:0019563];glycolytic process [GO:0006096]	ncr:NCU07550	25	25	25	95.2	95.2	95.2	27.234	0	323.31	352300000000	504	Q7S2Z9	Q7S2Z9	1961	sp|Q7S2Z9|TPIS_NEUCR Triosephosphate isomerase OS=Neurospora crassa (strain ATCC 24698 / 74-OR23-1A / CBS 708.71 / DSM 1257 / FGSC 987) OX=367110 GN=tpi-1 PE=3 SV=1	tpi-1 NCU07550	Triosephosphate isomerase (TIM) (EC 5.3.1.1) (Triose-phosphate isomerase)
28.4176	28.5959	28.4878	28.3572	27.953	27.8461	27.7816	27.4344	28.7665	27.8171	28.6637	28.6322	28.624	28.1751	28.6503	28.3726	+	wtA_M_ccg8_M	0.71085	Cluster -1458					cytoplasm [GO:0005737];nucleus [GO:0005634];proteasome core complex, beta-subunit complex [GO:0019774];proteasome storage granule [GO:0034515]	threonine-type endopeptidase activity [GO:0004298]	proteasomal ubiquitin-independent protein catabolic process [GO:0010499];proteasome-mediated ubiquitin-dependent protein catabolic process [GO:0043161];proteolysis involved in protein catabolic process [GO:0051603]	ncr:NCU08605	12	12	12	63.3	63.3	63.3	29.69	0	166.06	7716100000	123	Q7SDF7	Q7SDF7	3117	tr|Q7SDF7|Q7SDF7_NEUCR proteasome endopeptidase complex OS=Neurospora crassa (strain ATCC 24698 / 74-OR23-1A / CBS 708.71 / DSM 1257 / FGSC 987) OX=367110 GN=pcb-2 PE=4 SV=1	pcb-2 NCU08605	proteasome endopeptidase complex (EC 3.4.25.1)
28.1754	27.9872	27.9631	28.1959	27.6891	27.5917	27.1298	27.0687	25.7047	27.1111	25.9829	26.4966	24.9451	25.775	25.9351	25.3485	+	wtA_M_ccg8_M	0.710592	Cluster -1458						sugar-phosphatase activity [GO:0050308]	carbohydrate metabolic process [GO:0005975]	ncr:NCU03068	8	8	8	50	50	50	26.594	0	126.43	4083300000	77	Q7SCS3	Q7SCS3	3036	tr|Q7SCS3|Q7SCS3_NEUCR Glycerol-3-phosphate phosphatase 1 OS=Neurospora crassa (strain ATCC 24698 / 74-OR23-1A / CBS 708.71 / DSM 1257 / FGSC 987) OX=367110 GN=pdx-3 PE=4 SV=3	pdx-3 NCU03068	Glycerol-3-phosphate phosphatase 1
29.1369	29.0592	29.029	29.087	28.4239	28.4471	28.382	28.2236	29.125	29.2656	29.0474	29.108	29.0879	29.1061	28.8669	29.1333	+	wtA_M_ccg8_M	0.708852	Cluster -1458					fungal-type vacuole membrane [GO:0000329];vacuolar proton-transporting V-type ATPase, V1 domain [GO:0000221]	ATP binding [GO:0005524];ATP hydrolysis activity [GO:0016887];proton-transporting ATPase activity, rotational mechanism [GO:0046961]	ATP metabolic process [GO:0046034];intracellular arginine homeostasis [GO:0090465];intracellular histidine homeostasis [GO:0090464];intracellular lysine homeostasis [GO:0090463];proton transmembrane transport [GO:1902600];vacuolar acidification [GO:0007035]	ncr:NCU01207	47	47	47	75.8	75.8	75.8	67.121	0	323.31	86955000000	801	P11592	P11592	268	sp|P11592|VATA_NEUCR V-type proton ATPase catalytic subunit A OS=Neurospora crassa (strain ATCC 24698 / 74-OR23-1A / CBS 708.71 / DSM 1257 / FGSC 987) OX=367110 GN=vma-1 PE=3 SV=1	vma-1 18F11.090 NCU01207	V-type proton ATPase catalytic subunit A (V-ATPase subunit A) (EC 7.1.2.2) (V-ATPase 67 kDa subunit) (Vacuolar proton pump subunit alpha)
25.2566	25.3268	25.2138	25.0468	24.4978	24.6735	24.1299	24.7081	23.2737	24.815	23.3354	23.7001	23.2684	23.6083	24.5736	23.5318	+	wtA_M_ccg8_M	0.708652	Cluster -1458						phosphoric diester hydrolase activity [GO:0008081]	lipid metabolic process [GO:0006629]	ncr:NCU03602	5	5	5	23.1	23.1	23.1	49.989	0	139.9	897500000	43	Q1K7S1	Q1K7S1	871	tr|Q1K7S1|Q1K7S1_NEUCR PLC-like phosphodiesterase OS=Neurospora crassa (strain ATCC 24698 / 74-OR23-1A / CBS 708.71 / DSM 1257 / FGSC 987) OX=367110 GN=NCU03602 PE=4 SV=1	NCU03602	PLC-like phosphodiesterase
27.7052	27.6705	27.6294	27.6848	26.8129	26.8523	26.9247	27.267	26.7277	26.8721	26.5301	26.6454	26.7057	26.3985	26.7787	26.6022	+	wtA_M_ccg8_M	0.708251	Cluster -1458					cytosol [GO:0005829];fungal-type vacuole lumen [GO:0000328];multivesicular body [GO:0005771];nucleus [GO:0005634];NVT complex [GO:0061957]	aminopeptidase activity [GO:0004177];epoxide hydrolase activity [GO:0004301];metallopeptidase activity [GO:0008237];zinc ion binding [GO:0008270]	cytoplasm to vacuole targeting by the NVT pathway [GO:0120113];lipid metabolic process [GO:0006629];peptide catabolic process [GO:0043171];protein catabolic process [GO:0030163];proteolysis [GO:0006508]	ncr:NCU06732	28	28	28	50.4	50.4	50.4	74.816	0	281.87	14884000000	334	Q7S785	Q7S785	2447	sp|Q7S785|LKHA4_NEUCR Leucine aminopeptidase 2 OS=Neurospora crassa (strain ATCC 24698 / 74-OR23-1A / CBS 708.71 / DSM 1257 / FGSC 987) OX=367110 GN=ara-1 PE=3 SV=2	ara-1 NCU06732	Leucine aminopeptidase 2 (EC 3.4.11.-) (Epoxide hydrolase) (EC 3.3.2.10) (Leukotriene A-4 hydrolase homolog) (LTA-4 hydrolase)
25.9492	25.712	25.8379	25.7373	25.3273	25.363	25.136	24.5795	24.5469	25.2717	24.7334	24.743	25.4987	25.3805	25.2324	25.5234	+	wtA_M_ccg8_M	0.707661	Cluster -1458					endoplasmic reticulum membrane [GO:0005789];glycosylphosphatidylinositol-mannosyltransferase I complex [GO:1990529]		GPI anchor biosynthetic process [GO:0006506]	ncr:NCU00101	16	16	16	49.3	49.3	49.3	55.526	0	70.418	3059500000	142	Q7RYM7	Q7RYM7	1464	sp|Q7RYM7|PBN1_NEUCR Protein pbn1 OS=Neurospora crassa (strain ATCC 24698 / 74-OR23-1A / CBS 708.71 / DSM 1257 / FGSC 987) OX=367110 GN=pbn1 PE=3 SV=1	pbn1 NCU00101	Protein pbn1
28.3357	28.4094	28.1711	28.265	27.3152	27.346	27.8566	27.8458	26.3497	25.6099	26.4352	26.2353	27.6252	27.2783	27.5467	27.4032	+	wtA_M_ccg8_M	0.704425	Cluster -1458	+	wtA_C_ccg8_C	-1.30582	Cluster -1105	membrane [GO:0016020]	flavin adenine dinucleotide binding [GO:0050660];long-chain-alcohol oxidase activity [GO:0046577]		ncr:NCU08977	33	33	33	49.3	49.3	49.3	82.406	0	323.31	17909000000	393	Q7S2Z2	Q7S2Z2	1957	tr|Q7S2Z2|Q7S2Z2_NEUCR Long-chain-alcohol oxidase OS=Neurospora crassa (strain ATCC 24698 / 74-OR23-1A / CBS 708.71 / DSM 1257 / FGSC 987) OX=367110 GN=NCU08977 PE=3 SV=1	NCU08977	Long-chain-alcohol oxidase (EC 1.1.3.20)
31.7962	31.8696	31.793	31.8095	30.8833	31.0497	31.3329	31.1914	29.0593	28.0244	29.0502	29.1767	28.6077	28.9276	28.3382	28.6723	+	wtA_M_ccg8_M	0.702763	Cluster -1458					cytosol [GO:0005829]	ATP binding [GO:0005524];ATP citrate synthase activity [GO:0003878];metal ion binding [GO:0046872]	acetyl-CoA biosynthetic process [GO:0006085];fatty acid biosynthetic process [GO:0006633]	ncr:NCU06785	55	55	55	84.6	84.6	84.6	72.626	0	323.31	253410000000	1027	Q8X097	Q8X097	3846	sp|Q8X097|ACL1_NEUCR Probable ATP-citrate synthase subunit 1 OS=Neurospora crassa (strain ATCC 24698 / 74-OR23-1A / CBS 708.71 / DSM 1257 / FGSC 987) OX=367110 GN=B14D6.310 PE=3 SV=1	B14D6.310 NCU06785	Probable ATP-citrate synthase subunit 1 (EC 2.3.3.8) (ATP-citrate (pro-S-)-lyase 1) (Citrate cleavage enzyme subunit 1)
25.0912	25.0917	24.9961	25.1265	24.2828	24.5627	24.4232	24.2383	24.6355	25.407	25.1805	24.8267	24.6398	24.721	25.032	24.4183	+	wtA_M_ccg8_M	0.699668	Cluster -1458					ESCRT III complex [GO:0000815];multivesicular body [GO:0005771]		endosome transport via multivesicular body sorting pathway [GO:0032509];late endosome to vacuole transport [GO:0045324];protein transport [GO:0015031]	ncr:NCU01854	7	7	7	50	50	50	23.7	0	60.583	1131800000	46	V5IP73	V5IP73	4411	tr|V5IP73|V5IP73_NEUCR Vacuolar protein-sorting-associated protein 46 OS=Neurospora crassa (strain ATCC 24698 / 74-OR23-1A / CBS 708.71 / DSM 1257 / FGSC 987) OX=367110 GN=NCU01854 PE=3 SV=1	NCU01854	Vacuolar protein-sorting-associated protein 46
29.2486	28.8413	28.9714	28.9331	28.3336	28.3899	28.1679	28.3076	29.2402	29.3647	29.2584	29.251	28.8267	29.0609	28.8848	28.8986	+	wtA_M_ccg8_M	0.698853	Cluster -1458					cytoplasm [GO:0005737];nucleus [GO:0005634]	ATP binding [GO:0005524];ubiquitin activating enzyme activity [GO:0004839]	DNA damage response [GO:0006974];protein ubiquitination [GO:0016567];ubiquitin-dependent protein catabolic process [GO:0006511]	ncr:NCU04370	56	56	56	77.8	77.8	77.8	115.03	0	323.31	52370000000	712	Q7RWR0	Q7RWR0	1231	tr|Q7RWR0|Q7RWR0_NEUCR E1 ubiquitin-activating enzyme OS=Neurospora crassa (strain ATCC 24698 / 74-OR23-1A / CBS 708.71 / DSM 1257 / FGSC 987) OX=367110 GN=NCU04370 PE=3 SV=2	NCU04370	Ubiquitin-activating enzyme E1 1 (EC 6.2.1.45)
27.6931	27.7764	27.9542	27.9302	27.458	26.824	27.2331	27.0497	27.2834	24.5607	26.7997	25.0417	28.8293	28.3631	28.8309	28.7788	+	wtA_M_ccg8_M	0.697316	Cluster -1458	+	wtA_C_ccg8_C	-2.77916	Cluster -1105	endoplasmic reticulum membrane [GO:0005789]		endoplasmic reticulum to Golgi vesicle-mediated transport [GO:0006888];intracellular protein transport [GO:0006886];protein localization to endoplasmic reticulum exit site [GO:0070973]	ncr:NCU02599	12	12	12	48.1	48.1	48.1	24.718	0	32.04	6407100000	111	Q7SG21	Q7SG21	3471	tr|Q7SG21|Q7SG21_NEUCR Endoplasmic reticulum transmembrane protein OS=Neurospora crassa (strain ATCC 24698 / 74-OR23-1A / CBS 708.71 / DSM 1257 / FGSC 987) OX=367110 GN=NCU02599 PE=3 SV=1	NCU02599	Endoplasmic reticulum transmembrane protein
27.0991	27.2566	27.1229	27.2459	26.6839	26.6435	26.214	26.409	27.7631	27.9601	27.8031	27.7239	27.4224	27.467	27.5651	27.5524	+	wtA_M_ccg8_M	0.693509	Cluster -1458					cytosol [GO:0005829]	metal ion binding [GO:0046872];protein serine/threonine phosphatase activity [GO:0004722]	mitotic cell cycle [GO:0000278]	ncr:NCU06630	17	17	17	69.4	69.4	69.4	37.291	0	265.65	12989000000	204	P48580	P48580	354	sp|P48580|PP2A1_NEUCR Serine/threonine-protein phosphatase PP2A catalytic subunit OS=Neurospora crassa (strain ATCC 24698 / 74-OR23-1A / CBS 708.71 / DSM 1257 / FGSC 987) OX=367110 GN=pph-1 PE=3 SV=3	pph-1 NCU06630	Serine/threonine-protein phosphatase PP2A catalytic subunit (EC 3.1.3.16)
25.0143	24.8288	24.7271	24.7232	24.378	24.0036	24.079	24.0727	24.371	23.732	24.289	24.2602	25.7549	25.4424	25.8344	25.588	+	wtA_M_ccg8_M	0.690051	Cluster -1458	+	wtA_C_ccg8_C	-1.49189	Cluster -1105	cytoplasm [GO:0005737];plasma membrane [GO:0005886]	GTPase activator activity [GO:0005096];myosin II binding [GO:0045159];syntaxin binding [GO:0019905]	exocytosis [GO:0006887];Golgi to plasma membrane transport [GO:0006893]	ncr:NCU09432	18	18	18	27.3	27.3	27.3	109.08	0	66.753	1445100000	81	V5IKR4	V5IKR4	4133	tr|V5IKR4|V5IKR4_NEUCR SNARE-dependent exocytosis protein OS=Neurospora crassa (strain ATCC 24698 / 74-OR23-1A / CBS 708.71 / DSM 1257 / FGSC 987) OX=367110 GN=NCU09432 PE=3 SV=1	NCU09432	SNARE-dependent exocytosis protein
25.3193	25.6238	25.3986	25.1349	24.8544	24.5378	24.6153	24.7262	21.5711	22.0474	21.2415	21.2225	21.9517	22.2574	21.4151	22.2341	+	wtA_M_ccg8_M	0.685752	Cluster -1458								ncr:NCU06113	3	3	3	11.1	11.1	11.1	32.687	0	3.8766	401610000	18	Q7S5H5	Q7S5H5	2238	tr|Q7S5H5|Q7S5H5_NEUCR Ammecr1 family protein OS=Neurospora crassa (strain ATCC 24698 / 74-OR23-1A / CBS 708.71 / DSM 1257 / FGSC 987) OX=367110 GN=NCU06113 PE=4 SV=1	NCU06113	Ammecr1 family protein
29.1798	28.9651	29.1058	29.1378	28.6313	28.5958	28.346	28.0892	27.6759	27.3868	27.6361	27.6146	27.5101	27.6037	27.3726	27.6091	+	wtA_M_ccg8_M	0.681515	Cluster -1458					cytosol [GO:0005829];mitochondrial matrix [GO:0005759];mitochondrion [GO:0005739];ornithine carbamoyltransferase inhibitor complex [GO:1903269]	amino acid binding [GO:0016597];ornithine carbamoyltransferase activity [GO:0004585]	arginine biosynthetic process via ornithine [GO:0042450];citrulline biosynthetic process [GO:0019240];L-arginine biosynthetic process [GO:0006526]	ncr:NCU01667	20	20	20	62.1	62.1	62.1	41.291	0	211.21	17193000000	225	Q1K5I2	Q1K5I2	545	tr|Q1K5I2|Q1K5I2_NEUCR Ornithine carbamoyltransferase, mitochondrial OS=Neurospora crassa (strain ATCC 24698 / 74-OR23-1A / CBS 708.71 / DSM 1257 / FGSC 987) OX=367110 GN=arg-12 PE=3 SV=2	arg-12 NCU01667	Ornithine carbamoyltransferase, mitochondrial (EC 2.1.3.3) (Ornithine transcarbamylase)
26.7585	27.0291	26.8388	26.8231	26.4907	26.1421	25.7343	26.3612	26.8391	27.0722	26.6765	26.8174	26.8335	26.8238	26.6374	26.7124	+	wtA_M_ccg8_M	0.680311	Cluster -1458					cytoplasm [GO:0005737];nucleus [GO:0005634]	K48-linked polyubiquitin modification-dependent protein binding [GO:0036435]	negative regulation of proteasomal ubiquitin-dependent protein catabolic process [GO:0032435];negative regulation of protein K48-linked deubiquitination [GO:1903094];negative regulation of protein ubiquitination [GO:0031397]	ncr:NCU08955	16	16	16	53.9	53.9	53.9	34.833	0	278.29	5460500000	203	V5INH4	V5INH4	4356	tr|V5INH4|V5INH4_NEUCR UBX domain-containing protein OS=Neurospora crassa (strain ATCC 24698 / 74-OR23-1A / CBS 708.71 / DSM 1257 / FGSC 987) OX=367110 GN=NCU08955 PE=4 SV=1	NCU08955	UBX domain-containing protein
28.0206	27.9944	27.899	27.9991	27.3607	27.4565	27.4398	26.9358	27.2584	27.3259	27.6144	27.46	27.843	27.577	27.4637	27.708	+	wtA_M_ccg8_M	0.680061	Cluster -1458					cytosol [GO:0005829];membrane [GO:0016020]	peptidyl-tRNA hydrolase activity [GO:0004045]		ncr:NCU01501	8	8	8	26.1	26.1	26.1	36.379	0	83.033	4537300000	91	F5HBQ5	F5HBQ5	155	tr|F5HBQ5|F5HBQ5_NEUCR peptidyl-tRNA hydrolase OS=Neurospora crassa (strain ATCC 24698 / 74-OR23-1A / CBS 708.71 / DSM 1257 / FGSC 987) OX=367110 GN=NCU01501 PE=3 SV=2	NCU01501	peptidyl-tRNA hydrolase (EC 3.1.1.29)
24.1771	23.8684	24.1487	23.9187	23.3801	23.4257	23.2973	23.2933	22.9981	20.4433	22.9532	22.7388	24.1496	23.9114	24.1993	23.701	+	wtA_M_ccg8_M	0.679153	Cluster -1458	+	wtA_C_ccg8_C	-1.23497	Cluster -1105	endomembrane system [GO:0012505];fungal-type vacuole membrane [GO:0000329];Gtr1-Gtr2 GTPase complex [GO:1990131];nucleus [GO:0005634]	GTP binding [GO:0005525];GTPase activity [GO:0003924]	cellular response to starvation [GO:0009267];negative regulation of autophagy [GO:0010507];positive regulation of TORC1 signaling [GO:1904263]	ncr:NCU00376	3	3	3	8	8	8	43.96	0	3.4638	265270000	15	U9W3F0;U9WGX9	U9W3F0;U9WGX9	4046	tr|U9W3F0|U9W3F0_NEUCR GTP-binding protein OS=Neurospora crassa (strain ATCC 24698 / 74-OR23-1A / CBS 708.71 / DSM 1257 / FGSC 987) OX=367110 GN=NCU00376 PE=3 SV=1;tr|U9WGX9|U9WGX9_NEUCR GTP-binding protein OS=Neurospora crassa (strain ATCC 24698 / 74-OR23	NCU00376;NCU00376	GTP-binding protein;GTP-binding protein
29.2061	29.2241	29.2081	29.2347	28.2141	28.2529	28.8316	28.8586	28.9009	28.8196	29.0449	28.9766	28.8088	28.5571	28.7544	28.6602	+	wtA_M_ccg8_M	0.678966	Cluster -1458					endoplasmic reticulum [GO:0005783];lipid droplet [GO:0005811];plasma membrane [GO:0005886]	long-chain fatty acid-CoA ligase activity [GO:0004467]	long-chain fatty acid metabolic process [GO:0001676];long-chain fatty-acyl-CoA metabolic process [GO:0035336]	ncr:NCU04380	50	50	50	73.7	73.7	73.7	76.556	0	323.31	46203000000	712	Q7RZ92	Q7RZ92	1545	tr|Q7RZ92|Q7RZ92_NEUCR Acyl-CoA synthetase OS=Neurospora crassa (strain ATCC 24698 / 74-OR23-1A / CBS 708.71 / DSM 1257 / FGSC 987) OX=367110 GN=NCU04380 PE=4 SV=1	NCU04380	Acyl-CoA synthetase
27.5985	27.7204	27.5224	27.5017	26.7196	26.7265	27.0889	27.1005	26.1508	20.4817	26.0614	25.6395	27.2248	27.2342	27.2431	27.2633	+	wtA_M_ccg8_M	0.676859	Cluster -1458					membrane [GO:0016020]			ncr:NCU00456	8	8	8	47.7	47.7	47.7	16.388	0	49.19	4937300000	65	Q7RXY8	Q7RXY8	1378	tr|Q7RXY8|Q7RXY8_NEUCR Uncharacterized protein OS=Neurospora crassa (strain ATCC 24698 / 74-OR23-1A / CBS 708.71 / DSM 1257 / FGSC 987) OX=367110 GN=NCU00456 PE=4 SV=2	NCU00456	Uncharacterized protein
27.5887	27.2141	27.2351	27.2011	26.3598	26.8003	26.5483	26.8735	27.7221	28.2424	27.5405	28.0318	27.4394	27.1696	28.1297	27.1126	+	wtA_M_ccg8_M	0.664253	Cluster -1458								ncr:NCU00397	17	17	17	68.8	68.8	68.8	28.543	0	136.48	7728600000	193	Q7RYR3	Q7RYR3	1479	tr|Q7RYR3|Q7RYR3_NEUCR SGNH hydrolase-type esterase domain-containing protein OS=Neurospora crassa (strain ATCC 24698 / 74-OR23-1A / CBS 708.71 / DSM 1257 / FGSC 987) OX=367110 GN=NCU00397 PE=4 SV=2	NCU00397	SGNH hydrolase-type esterase domain-containing protein
26.9957	26.9846	26.9926	27.0807	26.0464	26.3594	26.3643	26.6647	27.0709	26.3981	26.8881	26.7054	27.5747	27.9387	28.0057	28.2931	+	wtA_M_ccg8_M	0.654715	Cluster -1458	+	wtA_C_ccg8_C	-1.18741	Cluster -1105	mitochondrion [GO:0005739]	glutamate dehydrogenase (NAD+) activity [GO:0004352]	glutamate catabolic process [GO:0006538]	ncr:NCU00461	48	48	48	54.5	54.5	54.5	118.58	0	323.31	21998000000	483	P00365	P00365	231	sp|P00365|DHE2_NEUCR NAD-specific glutamate dehydrogenase OS=Neurospora crassa (strain ATCC 24698 / 74-OR23-1A / CBS 708.71 / DSM 1257 / FGSC 987) OX=367110 GN=gdh-1 PE=1 SV=4	gdh-1 NCU00461	NAD-specific glutamate dehydrogenase (NAD-GDH) (EC 1.4.1.2)
27.4443	27.2641	27.334	27.4985	26.6357	26.6855	26.7842	26.8218	26.0551	26.1699	26.1058	26.1363	26.6385	26.6154	26.358	26.5719	+	wtA_M_ccg8_M	0.653413	Cluster -1458					peroxisome [GO:0005777]	ATP binding [GO:0005524];phosphomevalonate kinase activity [GO:0004631]	ergosterol biosynthetic process [GO:0006696];farnesyl diphosphate biosynthetic process, mevalonate pathway [GO:0010142];isopentenyl diphosphate biosynthetic process, mevalonate pathway [GO:0019287];organic acid phosphorylation [GO:0031388]	ncr:NCU08671	23	23	23	62.5	62.5	62.5	48.352	0	230.91	8278700000	240	Q7S8W4	Q7S8W4	2617	tr|Q7S8W4|Q7S8W4_NEUCR Phosphomevalonate kinase OS=Neurospora crassa (strain ATCC 24698 / 74-OR23-1A / CBS 708.71 / DSM 1257 / FGSC 987) OX=367110 GN=NCU08671 PE=3 SV=2	NCU08671	Phosphomevalonate kinase (EC 2.7.4.2)
25.5879	25.5122	25.5658	25.6024	24.7769	24.7845	25.1777	24.9285	25.8944	25.6453	25.9224	25.8366	25.5868	25.8144	25.4351	25.7004	+	wtA_M_ccg8_M	0.650207	Cluster -1458					COP9 signalosome [GO:0008180];cytoplasm [GO:0005737]		ubiquitin-dependent protein catabolic process [GO:0006511]	ncr:NCU01408	13	13	13	28.4	28.4	28.4	55.217	0	96.139	2353600000	103	Q7S7G7	Q7S7G7	2470	sp|Q7S7G7|CSN3_NEUCR COP9 signalosome complex subunit 3 OS=Neurospora crassa (strain ATCC 24698 / 74-OR23-1A / CBS 708.71 / DSM 1257 / FGSC 987) OX=367110 GN=csn-3 PE=1 SV=2	csn-3 G11A3.070 NCU01408	COP9 signalosome complex subunit 3 (Signalosome subunit 3)
26.568	26.5734	26.4135	26.5286	25.5088	25.8332	26.0238	26.1213	27.12	27.3016	27.2178	27.032	27.9098	27.4587	27.922	27.5877	+	wtA_M_ccg8_M	0.649139	Cluster -1458								ncr:NCU07895	23	23	23	61.2	61.2	61.2	52.194	0	234.21	5138200000	151	Q7S881	Q7S881	2522	tr|Q7S881|Q7S881_NEUCR N-acetyltransferase domain-containing protein OS=Neurospora crassa (strain ATCC 24698 / 74-OR23-1A / CBS 708.71 / DSM 1257 / FGSC 987) OX=367110 GN=NCU07895 PE=4 SV=1	NCU07895	LYC1 C-terminal domain-containing protein
27.9625	27.9518	27.8778	27.436	27.1237	27.1031	27.31	27.1237	28.6641	28.3923	28.9711	28.7015	29.3086	29.3011	29.027	29.1587	+	wtA_M_ccg8_M	0.641925	Cluster -1458					mitochondrial inner membrane [GO:0005743];respiratory chain complex I [GO:0045271]			ncr:NCU01142	6	6	6	33.3	33.3	33.3	23.937	0	80.769	13213000000	113	V5ILI8;V5IL87	V5ILI8;V5IL87	4193	tr|V5ILI8|V5ILI8_NEUCR NADH dehydrogenase [ubiquinone] 1 alpha subcomplex subunit OS=Neurospora crassa (strain ATCC 24698 / 74-OR23-1A / CBS 708.71 / DSM 1257 / FGSC 987) OX=367110 GN=nuo13.4 PE=3 SV=1;tr|V5IL87|V5IL87_NEUCR NADH dehydrogenase [ubiquinone]	nuo13.4 NCU01142;nuo13.4 NCU01142	NADH dehydrogenase [ubiquinone] 1 alpha subcomplex subunit;NADH dehydrogenase [ubiquinone] 1 alpha subcomplex subunit
28.3062	27.8283	27.9552	27.8975	27.5029	27.2822	27.3767	27.2607	27.1132	27.4551	27.2346	27.3489	26.6919	26.8096	26.7514	26.833	+	wtA_M_ccg8_M	0.641165	Cluster -1458	+	wtA_C_ccg8_C	0.516487	Cluster -1101	cytosol [GO:0005829]	purine nucleosidase activity [GO:0008477]	purine nucleoside catabolic process [GO:0006152]	ncr:NCU03084	12	12	12	37.4	37.4	37.4	48.115	0	132.56	8006000000	160	V5IQM2	V5IQM2	4520	tr|V5IQM2|V5IQM2_NEUCR Inosine-uridine preferring nucleoside hydrolase OS=Neurospora crassa (strain ATCC 24698 / 74-OR23-1A / CBS 708.71 / DSM 1257 / FGSC 987) OX=367110 GN=NCU03084 PE=3 SV=1	NCU03084	Inosine-uridine preferring nucleoside hydrolase
28.0192	28.1242	28.0798	28.3124	27.4904	27.5209	27.4852	27.4795	27.8823	28.5874	28.2026	28.0887	27.0412	27.4634	27.1567	27.0755	+	wtA_M_ccg8_M	0.639915	Cluster -1458	+	wtA_C_ccg8_C	1.00602	Cluster -1101	periplasmic space [GO:0042597]		cellular response to sulfate starvation [GO:0009970]	ncr:NCU07738	23	23	23	74.4	74.4	74.4	35.061	0	323.31	15891000000	311	Q7S0V4	Q7S0V4	1746	tr|Q7S0V4|Q7S0V4_NEUCR Ca3427-like PBP 2 domain-containing protein OS=Neurospora crassa (strain ATCC 24698 / 74-OR23-1A / CBS 708.71 / DSM 1257 / FGSC 987) OX=367110 GN=NCU07738 PE=4 SV=1	NCU07738	Ca3427-like PBP 2 domain-containing protein
27.369	27.4675	27.4045	27.3336	26.5049	26.7195	26.9008	26.8972	26.327	26.4957	26.4156	26.2631	26.4337	26.4647	26.1181	26.6686	+	wtA_M_ccg8_M	0.638039	Cluster -1458					membrane [GO:0016020];mitochondrion [GO:0005739]	D-lactate dehydrogenase (cytochrome) activity [GO:0004458];D-lactate dehydrogenase activity [GO:0008720];FAD binding [GO:0071949];flavin adenine dinucleotide binding [GO:0050660]	lactate catabolic process [GO:1903457]	ncr:NCU00904	27	27	27	48.1	48.1	48.1	64.926	0	208.53	9728100000	275	Q7SCV2	Q7SCV2	3046	tr|Q7SCV2|Q7SCV2_NEUCR D-lactate dehydrogenase OS=Neurospora crassa (strain ATCC 24698 / 74-OR23-1A / CBS 708.71 / DSM 1257 / FGSC 987) OX=367110 GN=NCU00904 PE=4 SV=1	NCU00904	D-lactate dehydrogenase (cytochrome) (EC 1.1.2.4)
24.7943	24.7457	24.7723	24.8984	23.9268	24.2154	24.4471	24.0798	24.5942	25.2432	24.524	25.1656	23.8059	24.2443	26.5049	24.4809	+	wtA_M_ccg8_M	0.63542	Cluster -1458					membrane [GO:0016020];vacuolar proton-transporting V-type ATPase, V1 domain [GO:0000221]	proton-transporting ATPase activity, rotational mechanism [GO:0046961]		ncr:NCU04387	6	6	6	77.4	77.4	77.4	13.817	0	48.126	1045900000	44	Q9Y756	Q9Y756	3943	sp|Q9Y756|VATF_NEUCR V-type proton ATPase subunit F OS=Neurospora crassa (strain ATCC 24698 / 74-OR23-1A / CBS 708.71 / DSM 1257 / FGSC 987) OX=367110 GN=vma-7 PE=3 SV=1	vma-7 29E8.280 NCU04387	V-type proton ATPase subunit F (V-ATPase subunit F) (V-ATPase 14 kDa subunit) (Vacuolar proton pump subunit F)
27.1137	27.2232	27.1683	27.1955	26.4707	26.3824	26.6573	26.6539	27.4882	27.9943	27.6542	27.6863	27.9493	27.7159	27.9889	27.68	+	wtA_M_ccg8_M	0.634092	Cluster -1458					nucleus [GO:0005634]	ATP binding [GO:0005524];protein serine/threonine kinase activity [GO:0004674]	mitotic DNA damage checkpoint signaling [GO:0044773]		31	31	2	59.5	59.5	3.2	70.635	0	293.88	10650000000	322	V5IPS5	V5IPS5	4456	tr|V5IPS5|V5IPS5_NEUCR Serine/threonine-protein kinase OS=Neurospora crassa (strain ATCC 24698 / 74-OR23-1A / CBS 708.71 / DSM 1257 / FGSC 987) OX=367110 GN=camk-4 PE=4 SV=1	camk-4 NCU09212	Serine/threonine-protein kinase
28.9237	28.8526	28.8712	28.8027	28.2025	28.3065	28.213	28.2002	28.6039	28.747	28.5734	28.6356	28.777	28.7626	28.7584	28.836	+	wtA_M_ccg8_M	0.632012	Cluster -1458					actin body [GO:0099079];actin cortical patch [GO:0030479];actin filament [GO:0005884];actin filament bundle [GO:0032432];cytoplasm [GO:0005737];medial cortex [GO:0031097];mitotic actomyosin contractile ring, distal actin filament layer [GO:0120106]	actin filament binding [GO:0051015];protein-macromolecule adaptor activity [GO:0030674]	actin cortical patch localization [GO:0051666];actin cortical patch organization [GO:0044396];actin filament bundle assembly [GO:0051017];actin filament network formation [GO:0051639];actomyosin contractile ring organization [GO:0044837];endocytosis [GO:0006897];formin-nucleated actin cable assembly [GO:0070649]	ncr:NCU03992	45	45	45	67.8	67.8	67.8	72.18	0	323.31	34585000000	526	Q7RVP7	Q7RVP7	1120	tr|Q7RVP7|Q7RVP7_NEUCR Fimbrin OS=Neurospora crassa (strain ATCC 24698 / 74-OR23-1A / CBS 708.71 / DSM 1257 / FGSC 987) OX=367110 GN=fim PE=4 SV=2	fim NCU03992	Fimbrin
34.3103	34.3846	34.267	34.2389	33.7197	33.7281	33.6689	33.5566	34.247	34.659	34.2241	34.4526	33.9324	33.8761	33.741	33.7233	+	wtA_M_ccg8_M	0.631887	Cluster -1458	+	wtA_C_ccg8_C	0.577475	Cluster -1101	cytosol [GO:0005829]	glyceraldehyde-3-phosphate dehydrogenase (NAD+) (phosphorylating) activity [GO:0004365];NAD binding [GO:0051287];NADP binding [GO:0050661]	glucose metabolic process [GO:0006006];glycolytic process [GO:0006096]	ncr:NCU01528	38	38	38	94.1	94.1	94.1	36.292	0	323.31	1445500000000	1408	P54118	P54118	362	sp|P54118|G3P_NEUCR Glyceraldehyde-3-phosphate dehydrogenase OS=Neurospora crassa (strain ATCC 24698 / 74-OR23-1A / CBS 708.71 / DSM 1257 / FGSC 987) OX=367110 GN=gpd-1 PE=2 SV=2	gpd-1 ccg-7 B9G16.70 NCU01528	Glyceraldehyde-3-phosphate dehydrogenase (GAPDH) (EC 1.2.1.12) (Clock-controlled protein 7)
27.1413	26.9273	27.1735	27.1543	26.3007	26.4439	26.822	26.3094	27.2661	27.0494	27.621	27.5151	27.4452	27.4629	27.4122	27.3933	+	wtA_M_ccg8_M	0.630092	Cluster -1458						mRNA 3'-UTR binding [GO:0003730];nuclease activity [GO:0004518]	regulation of translation [GO:0006417]	ncr:NCU03662	22	22	22	44.2	44.2	44.2	84.184	0	243.11	10397000000	258	Q1K6P6	Q1K6P6	702	tr|Q1K6P6|Q1K6P6_NEUCR MKT1 protein OS=Neurospora crassa (strain ATCC 24698 / 74-OR23-1A / CBS 708.71 / DSM 1257 / FGSC 987) OX=367110 GN=NCU03662 PE=3 SV=1	NCU03662	MKT1 protein
28.647	28.5609	28.6578	28.5524	27.8152	28.0268	28.0699	27.9877	28.8078	29.7351	29.3179	29.3402	27.4346	27.5661	27.3459	27.3955	+	wtA_M_ccg8_M	0.629634	Cluster -1458	+	wtA_C_ccg8_C	1.86472	Cluster -1101		5-methyltetrahydropteroyltriglutamate-homocysteine S-methyltransferase activity [GO:0003871];zinc ion binding [GO:0008270]	methionine biosynthetic process [GO:0009086];methylation [GO:0032259]	ncr:NCU08434	35	35	35	86	86	86	45.468	0	323.31	42372000000	506	Q1K8P1	Q1K8P1	1004	tr|Q1K8P1|Q1K8P1_NEUCR 5-methyltetrahydropteroyltriglutamate-homocysteine methyltransferase OS=Neurospora crassa (strain ATCC 24698 / 74-OR23-1A / CBS 708.71 / DSM 1257 / FGSC 987) OX=367110 GN=NCU08434 PE=4 SV=1	NCU08434	5-methyltetrahydropteroyltriglutamate-homocysteine methyltransferase
27.5614	27.6398	27.3236	27.5622	26.9854	26.9233	26.6072	27.0553	26.8016	27.9538	26.9196	27.3909	26.175	26.5014	28.4502	26.6694	+	wtA_M_ccg8_M	0.628943	Cluster -1458					cytoplasm [GO:0005737];nucleus [GO:0005634]	histidine phosphotransfer kinase activity [GO:0009927];protein histidine kinase binding [GO:0043424]	phosphorelay signal transduction system [GO:0000160]	ncr:NCU01489	11	11	11	86.9	86.9	86.9	16.442	0	209.34	7280100000	126	V5IR58;V5IQ72	V5IR58;V5IQ72	4561	tr|V5IR58|V5IR58_NEUCR Histidine phosphotransferase-1, variant 1 OS=Neurospora crassa (strain ATCC 24698 / 74-OR23-1A / CBS 708.71 / DSM 1257 / FGSC 987) OX=367110 GN=hpt-1 PE=4 SV=1;tr|V5IQ72|V5IQ72_NEUCR Histidine phosphotransferase-1 OS=Neurospora crass	hpt-1 NCU01489;hpt-1 NCU01489	Histidine phosphotransferase-1;Histidine phosphotransferase-1, variant 1 (Histidine phosphotransferase-1, variant 2)
28.9195	29.0937	29.0746	29.0941	28.63	28.5634	28.2136	28.2736	29.7286	30.0069	29.9548	30.0547	29.1426	29.3472	29.8284	29.3812	+	wtA_M_ccg8_M	0.625324	Cluster -1458					cytosol [GO:0005829];nucleus [GO:0005634];proteasome core complex, alpha-subunit complex [GO:0019773]		proteasome-mediated ubiquitin-dependent protein catabolic process [GO:0043161]	ncr:NCU05942	13	13	13	62.9	62.9	62.9	27.934	0	323.31	28075000000	217	Q7S2D6	Q7S2D6	1892	tr|Q7S2D6|Q7S2D6_NEUCR Proteasome subunit alpha type OS=Neurospora crassa (strain ATCC 24698 / 74-OR23-1A / CBS 708.71 / DSM 1257 / FGSC 987) OX=367110 GN=pca-3 PE=3 SV=1	pca-3 NCU05942	Proteasome subunit alpha type
28.3776	28.2466	28.3467	28.5232	27.7502	27.9102	27.8317	27.5101	26.1189	26.5014	26.8804	26.4102	26.6838	26.6958	26.369	26.5938	+	wtA_M_ccg8_M	0.622988	Cluster -1458						methyltransferase activity [GO:0008168]		ncr:NCU05841	11	11	11	33.9	33.9	33.9	43.028	0	79.044	6502100000	122	Q7S5K2	Q7S5K2	2250	tr|Q7S5K2|Q7S5K2_NEUCR UMTA OS=Neurospora crassa (strain ATCC 24698 / 74-OR23-1A / CBS 708.71 / DSM 1257 / FGSC 987) OX=367110 GN=NCU05841 PE=4 SV=1	NCU05841	UMTA
26.9134	26.9495	27.0017	26.9479	26.0589	26.3252	26.3373	26.606	24.2016	22.8734	24.1714	22.8064	24.8334	24.5442	24.3918	24.4174	+	wtA_M_ccg8_M	0.621324	Cluster -1458						glycerophosphocholine phosphodiesterase activity [GO:0047389]	glycerophospholipid catabolic process [GO:0046475]	ncr:NCU01747	34	34	34	34.1	34.1	34.1	137.8	0	266.61	5514400000	242	Q1K5R7	Q1K5R7	570	tr|Q1K5R7|Q1K5R7_NEUCR Glycerophosphocholine phosphodiesterase Gde1 OS=Neurospora crassa (strain ATCC 24698 / 74-OR23-1A / CBS 708.71 / DSM 1257 / FGSC 987) OX=367110 GN=NCU01747 PE=4 SV=1	NCU01747	Glycerophosphocholine phosphodiesterase Gde1
31.8529	31.7617	31.753	31.981	31.5094	31.3712	30.911	31.0852	31.2482	31.5597	31.2459	31.2943	30.5593	30.8146	30.3929	30.6348	+	wtA_M_ccg8_M	0.617937	Cluster -1458	+	wtA_C_ccg8_C	0.736618	Cluster -1101	cytosol [GO:0005829]	magnesium ion binding [GO:0000287];phosphoglucomutase activity [GO:0004614]	carbohydrate metabolic process [GO:0005975]	ncr:NCU10058	37	37	37	70.9	70.9	70.9	59.864	0	323.31	179390000000	819	Q7SCJ9	Q7SCJ9	3009	tr|Q7SCJ9|Q7SCJ9_NEUCR phosphoglucomutase (alpha-D-glucose-1,6-bisphosphate-dependent) OS=Neurospora crassa (strain ATCC 24698 / 74-OR23-1A / CBS 708.71 / DSM 1257 / FGSC 987) OX=367110 GN=NCU10058 PE=3 SV=1	NCU10058	Phosphoglucomutase (EC 5.4.2.2) (Glucose phosphomutase)
28.6607	28.3891	28.619	28.621	27.7052	28.0015	27.8825	28.2289	29.82	29.907	29.7878	29.7892	30.7366	30.5655	30.5712	30.8457	+	wtA_M_ccg8_M	0.617891	Cluster -1458	+	wtA_C_ccg8_C	-0.853733	Cluster -1105	mitochondrion [GO:0005739]	acetyl-CoA C-acetyltransferase activity [GO:0003985];metal ion binding [GO:0046872]		ncr:NCU09732	29	29	29	74.4	74.4	74.4	45.111	0	323.31	43983000000	357	Q7SEJ3	Q7SEJ3	3254	tr|Q7SEJ3|Q7SEJ3_NEUCR acetyl-CoA C-acetyltransferase OS=Neurospora crassa (strain ATCC 24698 / 74-OR23-1A / CBS 708.71 / DSM 1257 / FGSC 987) OX=367110 GN=NCU09732 PE=3 SV=2	NCU09732	acetyl-CoA C-acetyltransferase (EC 2.3.1.9)
26.5368	26.6168	26.552	26.5939	26.2209	26.0299	26.0158	25.5637	27.0361	26.8781	26.8701	26.9517	27.2791	26.9696	27.2026	26.9495	+	wtA_M_ccg8_M	0.617305	Cluster -1458					bub1-bub3 complex [GO:1990298];kinetochore [GO:0000776];nucleoplasm [GO:0005654]	ubiquitin binding [GO:0043130]	mitotic spindle assembly checkpoint signaling [GO:0007094]	ncr:NCU09744	10	10	10	42.5	42.5	42.5	38.313	0	266.59	5223800000	123	Q7SEI1	Q7SEI1	3248	tr|Q7SEI1|Q7SEI1_NEUCR Nuclear pore complex subunit OS=Neurospora crassa (strain ATCC 24698 / 74-OR23-1A / CBS 708.71 / DSM 1257 / FGSC 987) OX=367110 GN=NCU09744 PE=3 SV=1	NCU09744	Nuclear pore complex subunit
29.8756	29.41	29.558	29.5734	29.1758	29.1431	28.818	28.8123	29.9368	29.7807	30.0696	29.9916	29.8009	29.6032	29.691	29.5214	+	wtA_M_ccg8_M	0.616948	Cluster -1458					cytoplasm [GO:0005737];nuclear pore [GO:0005643]		nucleocytoplasmic transport [GO:0006913]	ncr:NCU00443	17	17	17	76.4	76.4	76.4	27.667	0	323.31	44245000000	249	U9W553	U9W553	4069	tr|U9W553|U9W553_NEUCR Ran-specific GTPase-activating protein 1 OS=Neurospora crassa (strain ATCC 24698 / 74-OR23-1A / CBS 708.71 / DSM 1257 / FGSC 987) OX=367110 GN=NCU00443 PE=4 SV=1	NCU00443	Ran-specific GTPase-activating protein 1
27.4616	27.3713	27.5645	27.4422	26.8942	26.959	26.861	26.6626	27.6273	26.911	27.443	27.3659	28.109	27.6959	28.367	27.8181	+	wtA_M_ccg8_M	0.61568	Cluster -1458					fungal-type vacuole membrane [GO:0000329];late endosome [GO:0005770];plasma membrane [GO:0005886];vacuole [GO:0005773]	GTP binding [GO:0005525];GTPase activity [GO:0003924]	protein transport [GO:0015031];regulation of vacuole fusion, non-autophagic [GO:0032889]	ncr:NCU03711	16	16	16	74.1	74.1	74.1	23.128	0	156.48	12478000000	187	Q9C2L8	Q9C2L8	3884	sp|Q9C2L8|RAB7_NEUCR Ypt/Rab-type GTPase Rab7 OS=Neurospora crassa (strain ATCC 24698 / 74-OR23-1A / CBS 708.71 / DSM 1257 / FGSC 987) OX=367110 GN=gtp-14 PE=3 SV=1	gtp-14 17E5.300 NCU03711	Ypt/Rab-type GTPase Rab7 (Guanine triphosphate binding protein 14)
24.7946	25.0702	24.9912	25.1656	24.4543	24.1966	24.4187	24.5042	26.4385	26.3685	26.1332	26.1556	25.6877	25.4729	25.831	25.2556	+	wtA_M_ccg8_M	0.611946	Cluster -1458	+	wtA_C_ccg8_C	0.712173	Cluster -1101	cytoplasm [GO:0005737];intracellular membrane-bounded organelle [GO:0043231];nucleus [GO:0005634]	cyclosporin A binding [GO:0016018];peptidyl-prolyl cis-trans isomerase activity [GO:0003755]	protein folding [GO:0006457]	ncr:NCU02614	7	7	7	27.5	27.5	27.5	19.733	0	15.113	1379000000	44	Q7SG06	Q7SG06	3466	sp|Q7SG06|PPIH_NEUCR Peptidyl-prolyl cis-trans isomerase H OS=Neurospora crassa (strain ATCC 24698 / 74-OR23-1A / CBS 708.71 / DSM 1257 / FGSC 987) OX=367110 GN=cyp-3 PE=3 SV=1	cyp-3 53H1.080 NCU02614	Peptidyl-prolyl cis-trans isomerase H (PPIase H) (EC 5.2.1.8) (Rotamase H)
27.2613	27.2389	27.1173	27.38	26.5876	26.4966	26.4493	27.0504	26.5759	27.1086	26.9054	26.7214	26.3564	26.7661	26.6983	26.5786	+	wtA_M_ccg8_M	0.603398	Cluster -1458						metal ion binding [GO:0046872]	secondary metabolite biosynthetic process [GO:0044550]	ncr:NCU02376	10	10	10	42.9	42.9	42.9	38.594	0	112.08	2931900000	103	Q7S4V1	Q7S4V1	2165	tr|Q7S4V1|Q7S4V1_NEUCR Metallo-beta-lactamase domain-containing protein OS=Neurospora crassa (strain ATCC 24698 / 74-OR23-1A / CBS 708.71 / DSM 1257 / FGSC 987) OX=367110 GN=NCU02376 PE=3 SV=3	NCU02376	Metallo-beta-lactamase domain-containing protein
25.5105	25.4466	25.4744	25.5709	24.8777	24.9599	25.007	24.7736	25.4437	25.6263	25.466	25.6527	26.003	25.4983	26.1223	25.8454	+	wtA_M_ccg8_M	0.596072	Cluster -1458					fungal-type vacuole membrane [GO:0000329];membrane raft [GO:0045121];Myo2p-Vac17p-Vac8p transport complex [GO:0071563];nuclear membrane [GO:0031965];nucleus-vacuole junction [GO:0071561];phagophore assembly site [GO:0000407]	identical protein binding [GO:0042802];protein-membrane adaptor activity [GO:0043495]	autophagosome assembly [GO:0000045];establishment of organelle localization [GO:0051656];nucleus-vacuole junction assembly [GO:0071562];pexophagy [GO:0000425];piecemeal microautophagy of the nucleus [GO:0034727];protein localization to membrane raft [GO:1903044];protein localization to phagophore assembly site [GO:0034497];protein-containing complex localization [GO:0031503];ribophagy [GO:0034517…	ncr:NCU01470	19	19	19	50.4	50.4	50.4	60.532	0	193.31	4266800000	201	Q7RXW1	Q7RXW1	1364	sp|Q7RXW1|VAC8_NEUCR Vacuolar protein 8 OS=Neurospora crassa (strain ATCC 24698 / 74-OR23-1A / CBS 708.71 / DSM 1257 / FGSC 987) OX=367110 GN=vac8 PE=3 SV=4	vac8 B11E5.070 NCU01470	Vacuolar protein 8
25.9345	25.7893	25.9235	25.7644	24.9356	25.2853	25.5997	25.213	27.2884	27.8759	27.6897	27.457	27.1665	27.0864	27.5244	26.6705	+	wtA_M_ccg8_M	0.594527	Cluster -1458					cytoplasm [GO:0005737]			ncr:NCU06615	8	8	8	57.6	57.6	57.6	22.26	0	76.264	4555600000	70	Q7S9Q0	Q7S9Q0	2717	tr|Q7S9Q0|Q7S9Q0_NEUCR CoA-binding domain-containing protein OS=Neurospora crassa (strain ATCC 24698 / 74-OR23-1A / CBS 708.71 / DSM 1257 / FGSC 987) OX=367110 GN=NCU06615 PE=4 SV=3	NCU06615	CoA-binding domain-containing protein
27.2162	27.1771	27.1584	27.2663	26.4947	26.6209	26.556	26.7699	27.6001	27.7762	27.7092	27.6957	27.44	27.5106	27.3244	27.5497	+	wtA_M_ccg8_M	0.594141	Cluster -1458					fungal-type vacuole membrane [GO:0000329];vacuolar proton-transporting V-type ATPase, V1 domain [GO:0000221]	proton-transporting ATPase activity, rotational mechanism [GO:0046961]		ncr:NCU02746	29	29	29	64.4	64.4	64.4	54.008	0	323.31	14268000000	345	Q7SGA4	Q7SGA4	3506	tr|Q7SGA4|Q7SGA4_NEUCR V-type proton ATPase subunit H OS=Neurospora crassa (strain ATCC 24698 / 74-OR23-1A / CBS 708.71 / DSM 1257 / FGSC 987) OX=367110 GN=vma-13 PE=3 SV=1	vma-13 NCU02746	V-type proton ATPase subunit H
29.0821	29.1662	29.1962	29.1311	28.5897	28.5948	28.4363	28.5834	27.8849	27.5653	28.0609	27.959	28.2834	28.4432	28.1368	28.7263	+	wtA_M_ccg8_M	0.592867	Cluster -1458					cell division site [GO:0032153];cellular bud scar [GO:0005621];Gin4 complex [GO:1990317];mating projection [GO:0005937];microtubule cytoskeleton [GO:0015630];septin complex [GO:0031105];septin filament array [GO:0032160];septin ring [GO:0005940]	GTP binding [GO:0005525];GTPase activity [GO:0003924];molecular adaptor activity [GO:0060090];phosphatidylinositol-4-phosphate binding [GO:0070273];phosphatidylinositol-5-phosphate binding [GO:0010314];structural constituent of cytoskeleton [GO:0005200]	cytoskeleton-dependent cytokinesis [GO:0061640];maintece of cell polarity [GO:0030011];mitotic actomyosin contractile ring assembly [GO:1903475];protein localization [GO:0008104];septin ring assembly [GO:0000921]	ncr:NCU03795	21	20	20	64.4	62.1	62.1	44.557	0	323.31	23430000000	358	Q1K7H5	Q1K7H5	818	tr|Q1K7H5|Q1K7H5_NEUCR Cell division control protein 12 OS=Neurospora crassa (strain ATCC 24698 / 74-OR23-1A / CBS 708.71 / DSM 1257 / FGSC 987) OX=367110 GN=NCU03795 PE=3 SV=1	NCU03795	Cell division control protein 12
27.9505	27.9965	27.9759	27.904	27.5085	27.4867	27.2143	27.253	26.7955	26.4764	26.6298	26.6395	26.5472	26.6075	26.3405	26.4817	+	wtA_M_ccg8_M	0.591106	Cluster -1458					actin cortical patch [GO:0030479];actin filament [GO:0005884];cortical actin cytoskeleton [GO:0030864]	actin filament binding [GO:0051015];actin lateral binding [GO:0003786]	actin filament depolymerization [GO:0030042];actin filament severing [GO:0051014];barbed-end actin filament capping [GO:0051016];negative regulation of cytokinesis [GO:0032466]	ncr:NCU03944	30	30	30	57.6	57.6	57.6	64.416	0	323.31	17032000000	376	Q7RZB7	Q7RZB7	1557	tr|Q7RZB7|Q7RZB7_NEUCR WD repeat containing protein 2 OS=Neurospora crassa (strain ATCC 24698 / 74-OR23-1A / CBS 708.71 / DSM 1257 / FGSC 987) OX=367110 GN=NCU03944 PE=4 SV=1	NCU03944	WD repeat containing protein 2
25.2593	25.2265	25.0217	25.1188	24.5619	24.4478	24.5156	24.7629	24.9419	24.9506	24.9481	24.9882	25.5253	25.3431	25.4232	25.2576	+	wtA_M_ccg8_M	0.584535	Cluster -1458	+	wtA_C_ccg8_C	-0.430105	Cluster -1105	Golgi membrane [GO:0000139]		intracellular protein transport [GO:0006886];vesicle-mediated transport [GO:0016192]	ncr:NCU06192	11	11	11	27.1	27.1	27.1	65.69	0	27.484	1193500000	58	Q7SBI0	Q7SBI0	2924	tr|Q7SBI0|Q7SBI0_NEUCR Vacuolar protein sorting-associated protein 45 OS=Neurospora crassa (strain ATCC 24698 / 74-OR23-1A / CBS 708.71 / DSM 1257 / FGSC 987) OX=367110 GN=NCU06192 PE=3 SV=1	NCU06192	Vacuolar protein sorting-associated protein 45
26.8306	26.9989	27.0719	27.1846	26.2857	26.5314	26.5153	26.4345	27.3289	27.9796	27.5119	27.7443	26.6242	26.837	26.3731	26.5703	+	wtA_M_ccg8_M	0.579842	Cluster -1458	+	wtA_C_ccg8_C	1.04	Cluster -1101		FMN binding [GO:0010181];pyridoxamine phosphate oxidase activity [GO:0004733]	pyridoxine biosynthetic process [GO:0008615]	ncr:NCU08269	12	12	12	51.7	51.7	51.7	33.614	0	175.49	6146100000	139	Q7S8J8	Q7S8J8	2569	tr|Q7S8J8|Q7S8J8_NEUCR pyridoxal 5-phosphate synthase OS=Neurospora crassa (strain ATCC 24698 / 74-OR23-1A / CBS 708.71 / DSM 1257 / FGSC 987) OX=367110 GN=pdx-4 PE=4 SV=2	pdx-4 NCU08269	pyridoxal 5'-phosphate synthase (EC 1.4.3.5) (PNP/PMP oxidase)
27.9779	27.7276	27.9449	28.1059	27.5045	27.3337	27.2929	27.3092	26.3064	26.2858	25.626	26.2734	25.7293	25.8306	25.8403	25.9949	+	wtA_M_ccg8_M	0.579013	Cluster -1458					cytosol [GO:0005829];glutaminase complex [GO:1903600]	glutaminase activity [GO:0004359];lyase activity [GO:0016829]	pyridoxal phosphate biosynthetic process [GO:0042823];pyridoxine metabolic process [GO:0008614]	ncr:NCU06549	15	15	15	88.9	88.9	88.9	27.046	0	187.82	7917400000	134	Q1K8F5	Q1K8F5	976	tr|Q1K8F5|Q1K8F5_NEUCR glutaminase OS=Neurospora crassa (strain ATCC 24698 / 74-OR23-1A / CBS 708.71 / DSM 1257 / FGSC 987) OX=367110 GN=pdx-2 PE=3 SV=1	pdx-2 NCU06549	glutaminase (EC 3.5.1.2)
28.4392	28.3272	28.4419	28.5318	27.9815	27.9731	27.7583	27.7309	29.0042	29.697	29.2927	29.2888	28.8494	29.0103	28.6584	28.8779	+	wtA_M_ccg8_M	0.57409	Cluster -1458					fungal-type vacuole membrane [GO:0000329];membrane raft [GO:0045121];proton-transporting two-sector ATPase complex, catalytic domain [GO:0033178];vacuolar proton-transporting V-type ATPase, V1 domain [GO:0000221]	proton-transporting ATPase activity, rotational mechanism [GO:0046961]		ncr:NCU07446	17	17	17	75.7	75.7	75.7	25.748	0	323.31	29251000000	270	Q01278;V5INR0	Q01278;V5INR0	381	sp|Q01278|VATE_NEUCR V-type proton ATPase subunit E OS=Neurospora crassa (strain ATCC 24698 / 74-OR23-1A / CBS 708.71 / DSM 1257 / FGSC 987) OX=367110 GN=vma-4 PE=2 SV=1;tr|V5INR0|V5INR0_NEUCR Vacuolar membrane ATPase 4, variant OS=Neurospora crassa (strai	vma-4 NCU07446;vma-4 NCU07446	V-type proton ATPase subunit E (V-ATPase subunit E) (V-ATPase 26 kDa subunit) (Vacuolar proton pump subunit E);Vacuolar membrane ATPase 4, variant
27.7733	27.6921	27.8058	27.7264	27.0542	27.143	27.2756	27.2374	27.094	26.5772	27.1386	27.014	27.3896	27.213	27.2584	27.3388	+	wtA_M_ccg8_M	0.571857	Cluster -1458					calcineurin complex [GO:0005955];cytoplasm [GO:0005737];mitotic actomyosin contractile ring, intermediate layer [GO:0120105]	calmodulin binding [GO:0005516];calmodulin-dependent protein phosphatase activity [GO:0033192];metal ion binding [GO:0046872]	calcineurin-mediated signaling [GO:0097720];cellular response to calcium ion [GO:0071277];fungal-type cell wall organization [GO:0031505];negative regulation of calcium ion import across plasma membrane [GO:1905949];positive regulation of mitotic actomyosin contractile ring contraction [GO:1903473];positive regulation of mitotic division septum assembly [GO:0140281];regulation of cell morphogenes…	ncr:NCU03804	22	22	22	59.3	59.3	59.3	63.913	0	214.21	12315000000	294	Q05681;V5ILG3	Q05681;V5ILG3	406	sp|Q05681|PP2B_NEUCR Serine/threonine-protein phosphatase 2B catalytic subunit OS=Neurospora crassa (strain ATCC 24698 / 74-OR23-1A / CBS 708.71 / DSM 1257 / FGSC 987) OX=367110 GN=cna-1 PE=2 SV=2;tr|V5ILG3|V5ILG3_NEUCR Serine/threonine-protein phosphatase	cna-1 99H12.070 NCU03804;NCU03804	Serine/threonine-protein phosphatase 2B catalytic subunit (EC 3.1.3.16) (Calmodulin-dependent calcineurin A subunit);Serine/threonine-protein phosphatase (EC 3.1.3.16)
26.0977	26.0916	26.0185	25.9436	25.5079	25.3503	25.5944	25.4165	25.6572	26.0998	25.7028	25.7669	25.7204	25.6099	25.5183	25.5607	+	wtA_M_ccg8_M	0.570571	Cluster -1458					mitochondrial outer membrane [GO:0005741];mitochondrion [GO:0005739];transferase complex [GO:1990234]		mitochondrial fission [GO:0000266];peroxisome fission [GO:0016559]	ncr:NCU07724	17	17	17	36.4	36.4	36.4	72.365	0	61.429	2839000000	119	Q7S8R5	Q7S8R5	2598	sp|Q7S8R5|MDV1_NEUCR Mitochondrial division protein 1 OS=Neurospora crassa (strain ATCC 24698 / 74-OR23-1A / CBS 708.71 / DSM 1257 / FGSC 987) OX=367110 GN=mdv1 PE=3 SV=2	mdv1 NCU07724	Mitochondrial division protein 1
25.7137	25.9635	25.6005	25.8417	25.1228	25.127	25.168	25.4197	25.0643	24.8555	24.6635	24.9731	24.1384	24.3323	24.3886	24.3975	+	wtA_M_ccg8_M	0.570499	Cluster -1458	+	wtA_C_ccg8_C	0.574868	Cluster -1101		oxidoreductase activity [GO:0016491];uroporphyrin-III C-methyltransferase activity [GO:0004851]	methylation [GO:0032259];siroheme biosynthetic process [GO:0019354];sulfate assimilation [GO:0000103]	ncr:NCU00602	13	13	13	26.7	26.7	26.7	66.426	0	55.702	1292300000	57	Q7SI49	Q7SI49	3780	tr|Q7SI49|Q7SI49_NEUCR precorrin-2 dehydrogenase OS=Neurospora crassa (strain ATCC 24698 / 74-OR23-1A / CBS 708.71 / DSM 1257 / FGSC 987) OX=367110 GN=NCU00602 PE=4 SV=3	NCU00602	Siroheme synthase
30.9959	30.894	30.8141	30.9131	30.0142	30.3356	30.539	30.4467	29.8658	29.8807	29.9675	29.9407	28.7228	29.0477	28.4891	28.9685	+	wtA_M_ccg8_M	0.570374	Cluster -1458	+	wtA_C_ccg8_C	1.10664	Cluster -1101	cytoplasm [GO:0005737];cytosol [GO:0005829]	argininosuccinate synthase activity [GO:0004055];ATP binding [GO:0005524]	argininosuccinate metabolic process [GO:0000053];L-arginine biosynthetic process [GO:0006526];urea cycle [GO:0000050]	ncr:NCU02639	33	33	33	77.7	77.7	77.7	46.921	0	323.31	122560000000	560	V5IPG7;V5IP94	V5IPG7;V5IP94	4433	tr|V5IPG7|V5IPG7_NEUCR argininosuccinate synthase OS=Neurospora crassa (strain ATCC 24698 / 74-OR23-1A / CBS 708.71 / DSM 1257 / FGSC 987) OX=367110 GN=arg-1 PE=3 SV=1;tr|V5IP94|V5IP94_NEUCR argininosuccinate synthase OS=Neurospora crassa (strain ATCC 2469	arg-1 NCU02639;arg-1 NCU02639	argininosuccinate synthase (EC 6.3.4.5) (Citrulline--aspartate ligase);Argininosuccinate synthase (EC 6.3.4.5) (Citrulline--aspartate ligase)
30.7594	30.8596	30.8189	30.7618	30.0841	30.1082	30.502	30.2524	31.2864	31.2258	31.4643	31.2268	31.5447	31.7098	31.2785	31.6885	+	wtA_M_ccg8_M	0.56324	Cluster -1458					mitochondrial outer membrane [GO:0005741]	cytochrome-b5 reductase activity, acting on NAD(P)H [GO:0004128]	ergosterol biosynthetic process [GO:0006696]	ncr:NCU03112	29	29	29	77.3	77.3	77.3	37.641	0	323.31	119250000000	526	Q7SFY2	Q7SFY2	3454	sp|Q7SFY2|MCR1_NEUCR NADH-cytochrome b5 reductase 2 OS=Neurospora crassa (strain ATCC 24698 / 74-OR23-1A / CBS 708.71 / DSM 1257 / FGSC 987) OX=367110 GN=mcr-1 PE=3 SV=1	mcr-1 NCU03112	NADH-cytochrome b5 reductase 2 (EC 1.6.2.2) (Mitochondrial cytochrome b reductase)
29.0708	28.9792	28.969	28.9061	28.5276	28.4996	28.3183	28.3333	28.2602	28.4436	27.9508	28.0318	28.5092	28.218	28.197	28.6183	+	wtA_M_ccg8_M	0.56158	Cluster -1458					cytosol [GO:0005829];nucleus [GO:0005634];RNAi effector complex [GO:0031332]	nuclease activity [GO:0004518];RNA binding [GO:0003723]	mRNA catabolic process [GO:0006402];regulatory ncRNA-mediated gene silencing [GO:0031047]	ncr:NCU02134	64	64	64	68.1	68.1	68.1	97.596	0	323.31	62901000000	946	Q7SE42	Q7SE42	3202	tr|Q7SE42|Q7SE42_NEUCR Probable endonuclease LCL3 OS=Neurospora crassa (strain ATCC 24698 / 74-OR23-1A / CBS 708.71 / DSM 1257 / FGSC 987) OX=367110 GN=NCU02134 PE=4 SV=1	NCU02134	Probable endonuclease LCL3 (Probable endonuclease lcl3)
27.0255	26.7773	26.7838	26.9809	26.269	26.4505	26.2654	26.3488	27.0652	26.1854	26.732	26.6823	27.1926	26.8709	27.1674	26.8887	+	wtA_M_ccg8_M	0.558441	Cluster -1458					nucleus [GO:0005634];transcription repressor complex [GO:0017053]	histone binding [GO:0042393];histone deacetylase binding [GO:0042826];mediator complex binding [GO:0036033];phosphatidylinositol-3,5-bisphosphate binding [GO:0080025];transcription corepressor activity [GO:0003714]	conidium formation [GO:0048315];DNA damage response [GO:0006974];hyperosmotic response [GO:0006972];mitotic cell cycle [GO:0000278];negative regulation of dipeptide transport [GO:2000879];negative regulation of transcription by RNA polymerase II [GO:0000122];positive regulation of transcription by RNA polymerase II [GO:0045944];regulation of fatty acid biosynthetic process [GO:0042304];sporulatio…	ncr:NCU06205	26	26	26	56.3	56.3	56.3	66.086	0	214.46	11187000000	291	P78706	P78706	369	sp|P78706|RCO1_NEUCR Transcriptional repressor rco-1 OS=Neurospora crassa (strain ATCC 24698 / 74-OR23-1A / CBS 708.71 / DSM 1257 / FGSC 987) OX=367110 GN=rco-1 PE=4 SV=2	rco-1 NCU06205	Transcriptional repressor rco-1
29.5548	29.5799	29.5738	29.6345	28.8226	28.938	29.1021	29.3201	29.1698	28.943	29.1434	29.1621	28.5716	28.7094	28.5781	28.6467	+	wtA_M_ccg8_M	0.540065	Cluster -1458	+	wtA_C_ccg8_C	0.478142	Cluster -1101	peroxisome [GO:0005777]	alanine-glyoxylate transaminase activity [GO:0008453];L-serine-pyruvate transaminase activity [GO:0004760]	glycine biosynthetic process, by transamination of glyoxylate [GO:0019265]	ncr:NCU01821	20	20	20	58.5	58.5	58.5	47.76	0	323.31	40754000000	328	Q7RWC1	Q7RWC1	1190	tr|Q7RWC1|Q7RWC1_NEUCR Alanine-glyoxylate aminotransferase OS=Neurospora crassa (strain ATCC 24698 / 74-OR23-1A / CBS 708.71 / DSM 1257 / FGSC 987) OX=367110 GN=NCU01821 PE=4 SV=1	NCU01821	alanine--glyoxylate transaminase (EC 2.6.1.44)
28.5317	28.5239	28.5323	28.5815	28.0589	28.095	27.9598	27.9014	27.9235	27.8443	27.825	27.9938	27.0766	27.1058	27.0112	27.1706	+	wtA_M_ccg8_M	0.53859	Cluster -1458	+	wtA_C_ccg8_C	0.805575	Cluster -1101	cytoplasm [GO:0005737]	ATP binding [GO:0005524];histidinol dehydrogenase activity [GO:0004399];metal ion binding [GO:0046872];NAD binding [GO:0051287];phosphoribosyl-AMP cyclohydrolase activity [GO:0004635];phosphoribosyl-ATP diphosphatase activity [GO:0004636]	L-histidine biosynthetic process [GO:0000105]	ncr:NCU03139	44	44	44	69.9	69.9	69.9	93.835	0	323.31	41760000000	629	P07685	P07685	251	sp|P07685|HIS2_NEUCR Histidine biosynthesis trifunctional protein OS=Neurospora crassa (strain ATCC 24698 / 74-OR23-1A / CBS 708.71 / DSM 1257 / FGSC 987) OX=367110 GN=his-3 PE=3 SV=3	his-3 5C2.120 NCU03139	Histidine biosynthesis trifunctional protein [Includes: Phosphoribosyl-AMP cyclohydrolase (EC 3.5.4.19);Phosphoribosyl-ATP pyrophosphohydrolase (EC 3.6.1.31);Histidinol dehydrogenase (HDH) (EC 1.1.1.23)]
27.9728	27.8565	27.9431	27.6928	27.1373	27.2355	27.5681	27.3782	28.2321	27.9136	28.2812	28.3407	27.7583	27.6976	27.7854	27.8339	+	wtA_M_ccg8_M	0.536508	Cluster -1458					cytosol [GO:0005829]	RNA binding [GO:0003723]	formation of translation preinitiation complex [GO:0001731];nuclear-transcribed mRNA catabolic process, nonsense-mediated decay [GO:0000184];ribosome biogenesis [GO:0042254]	ncr:NCU08678	12	12	12	81.1	81.1	81.1	24.038	0	250.17	9234300000	112	Q7S8V7	Q7S8V7	2614	tr|Q7S8V7|Q7S8V7_NEUCR Translation machinery-associated protein 20 OS=Neurospora crassa (strain ATCC 24698 / 74-OR23-1A / CBS 708.71 / DSM 1257 / FGSC 987) OX=367110 GN=NCU08678 PE=3 SV=1	NCU08678	Translation machinery-associated protein 20
26.8127	26.615	26.6994	26.8332	26.1012	26.1023	26.2458	26.366	25.6532	25.623	25.6473	25.4452	25.0438	25.3704	24.8694	25.1889	+	wtA_M_ccg8_M	0.536232	Cluster -1458						oxidoreductase activity [GO:0016491]		ncr:NCU06303	11	11	11	38.1	38.1	38.1	40.705	0	27.922	2320300000	90	Q7SAC7	Q7SAC7	2802	tr|Q7SAC7|Q7SAC7_NEUCR Alcohol dehydrogenase OS=Neurospora crassa (strain ATCC 24698 / 74-OR23-1A / CBS 708.71 / DSM 1257 / FGSC 987) OX=367110 GN=NCU06303 PE=4 SV=1	NCU06303	Alcohol dehydrogenase
26.3632	26.2521	26.1549	26.092	25.4842	25.7419	25.8496	25.6443	26.8381	27.4126	26.87	27.3666	26.7188	26.5749	27.0005	26.5641	+	wtA_M_ccg8_M	0.535574	Cluster -1458					CCAAT-binding factor complex [GO:0016602];nucleus [GO:0005634]	DNA binding [GO:0003677];DNA-binding transcription activator activity, RNA polymerase II-specific [GO:0001228];protein heterodimerization activity [GO:0046982]	regulation of transcription by RNA polymerase II [GO:0006357]	ncr:NCU00116	9	9	9	37.6	37.6	37.6	29.601	0	55.946	3345000000	81	U9W323	U9W323	4029	tr|U9W323|U9W323_NEUCR CCAAT-binding transcription factor subunit AAB-1 OS=Neurospora crassa (strain ATCC 24698 / 74-OR23-1A / CBS 708.71 / DSM 1257 / FGSC 987) OX=367110 GN=aab-1 PE=3 SV=1	aab-1 NCU00116	CCAAT-binding transcription factor subunit AAB-1 (CCAAT-binding transcription factor subunit AAB-1, variant 2)
32.0032	32.0789	32.0123	32.0382	31.3196	31.3528	31.6491	31.706	31.5422	31.7255	31.548	31.6195	30.6429	30.4948	30.2454	30.5418	+	wtA_M_ccg8_M	0.526271	Cluster -1458	+	wtA_C_ccg8_C	1.1276	Cluster -1101	cytosol [GO:0005829];mitochondrion [GO:0005739]	ADP binding [GO:0043531];ATP binding [GO:0005524];metal ion binding [GO:0046872];phosphoglycerate kinase activity [GO:0004618]	gluconeogenesis [GO:0006094];glycolytic process [GO:0006096]	ncr:NCU07914	52	52	52	92.3	92.3	92.3	45.056	0	323.31	333100000000	1309	P38667	P38667	331	sp|P38667|PGK_NEUCR Phosphoglycerate kinase OS=Neurospora crassa (strain ATCC 24698 / 74-OR23-1A / CBS 708.71 / DSM 1257 / FGSC 987) OX=367110 GN=pgk-1 PE=2 SV=2	pgk-1 pgk pgka NCU07914	Phosphoglycerate kinase (EC 2.7.2.3)
27.9871	27.9635	28.0076	27.7933	27.1984	27.4478	27.5679	27.4564	28.8292	29.5872	28.8471	29.1392	28.5732	28.793	28.9356	29.051	+	wtA_M_ccg8_M	0.520234	Cluster -1458					mitochondrial inner membrane [GO:0005743]	2 iron, 2 sulfur cluster binding [GO:0051537];metal ion binding [GO:0046872];NADH dehydrogenase (ubiquinone) activity [GO:0008137]		ncr:NCU01169	17	17	17	58.9	58.9	58.9	28.842	0	243.17	16816000000	225	P40915	P40915	345	sp|P40915|NDUV2_NEUCR NADH-ubiquinone oxidoreductase 24 kDa subunit, mitochondrial OS=Neurospora crassa (strain ATCC 24698 / 74-OR23-1A / CBS 708.71 / DSM 1257 / FGSC 987) OX=367110 GN=nuo-24 PE=2 SV=1	nuo-24 123A4.080 NCU01169	NADH-ubiquinone oxidoreductase 24 kDa subunit, mitochondrial (EC 7.1.1.2)
27.7751	27.4953	27.6715	27.4922	27.2249	27.1409	27.1711	26.8388	27.3454	27.0903	27.413	27.4371	27.3777	27.415	27.3142	27.2927	+	wtA_M_ccg8_M	0.514593	Cluster -1458					NatA complex [GO:0031415]	protein N-terminal-serine acetyltransferase activity [GO:1990189];protein-N-terminal-glutamate acetyltransferase activity [GO:1990190]		ncr:NCU08944	14	14	14	69.1	69.1	69.1	26.502	0	208.13	10741000000	224	V5IM13	V5IM13	4238	tr|V5IM13|V5IM13_NEUCR N-acetyltransferase complex ARD1 subunit OS=Neurospora crassa (strain ATCC 24698 / 74-OR23-1A / CBS 708.71 / DSM 1257 / FGSC 987) OX=367110 GN=NCU08944 PE=3 SV=1	NCU08944	N-acetyltransferase complex ARD1 subunit
25.5871	25.632	25.5129	25.5512	25.1178	25.1286	25.1556	24.8649	24.9777	24.9813	24.8331	25.0077	25.2358	25.2333	25.1546	25.2068	+	wtA_M_ccg8_M	0.504099	Cluster -1458					endosome [GO:0005768]	ATPase inhibitor activity [GO:0042030]	endosome to plasma membrane protein transport [GO:0099638];late endosome to vacuole transport via multivesicular body sorting pathway [GO:0032511];protein localization [GO:0008104]	ncr:NCU07991	14	14	14	65.6	65.6	65.6	32.568	0	81.485	2640400000	128	Q7SAP9	Q7SAP9	2852	tr|Q7SAP9|Q7SAP9_NEUCR DUF292 domain-containing protein OS=Neurospora crassa (strain ATCC 24698 / 74-OR23-1A / CBS 708.71 / DSM 1257 / FGSC 987) OX=367110 GN=NCU07991 PE=3 SV=1	NCU07991	DUF292 domain-containing protein
27.0739	27.1678	27.081	27.1106	26.4272	26.5872	26.7226	26.6931	26.8974	26.8451	26.911	26.921	26.6644	26.7189	26.7004	26.7102	+	wtA_M_ccg8_M	0.500784	Cluster -1458						manganese ion binding [GO:0030145];metalloaminopeptidase activity [GO:0070006];peptidase activity [GO:0008233]	proteolysis [GO:0006508]	ncr:NCU11288	25	25	25	67.9	67.9	67.9	52.535	0	208.86	11896000000	324	A7UWH7	A7UWH7	54	sp|A7UWH7|AMPP2_NEUCR Probable Xaa-Pro aminopeptidase NCU11288 OS=Neurospora crassa (strain ATCC 24698 / 74-OR23-1A / CBS 708.71 / DSM 1257 / FGSC 987) OX=367110 GN=NCU11288 PE=3 SV=1	NCU11288	Probable Xaa-Pro aminopeptidase NCU11288 (EC 3.4.11.9) (Aminoacylproline aminopeptidase) (Prolidase)
27.4845	27.4053	27.4534	27.4194	27.0061	27.0214	26.8219	26.9103	26.4127	26.4071	26.37	26.211	26.6577	26.5274	26.4939	26.5703	+	wtA_M_ccg8_M	0.500706	Cluster -1458					cytoplasm [GO:0005737]	ethanolamine-phosphate cytidylyltransferase activity [GO:0004306]	phosphatidylethanolamine biosynthetic process [GO:0006646]	ncr:NCU04289	26	26	26	65.3	65.3	65.3	50.888	0	194.62	8581900000	282	Q1K782	Q1K782	779	tr|Q1K782|Q1K782_NEUCR ethanolamine-phosphate cytidylyltransferase OS=Neurospora crassa (strain ATCC 24698 / 74-OR23-1A / CBS 708.71 / DSM 1257 / FGSC 987) OX=367110 GN=NCU04289 PE=3 SV=1	NCU04289	ethanolamine-phosphate cytidylyltransferase (EC 2.7.7.14) (CTP:phosphoethanolamine cytidylyltransferase)
28.4217	28.4349	28.4518	28.4176	27.9195	28.0153	27.938	27.8876	27.6167	28.0468	28.0422	27.8049	27.5823	27.7172	27.2716	27.7364	+	wtA_M_ccg8_M	0.491394	Cluster -1458					membrane [GO:0016020]	monoacylglycerol lipase activity [GO:0047372]	acylglycerol catabolic process [GO:0046464]	ncr:NCU00350	23	23	23	70.4	70.4	70.4	41.388	0	265.37	15080000000	246	Q7RZL5	Q7RZL5	1600	tr|Q7RZL5|Q7RZL5_NEUCR Epoxide hydrolase OS=Neurospora crassa (strain ATCC 24698 / 74-OR23-1A / CBS 708.71 / DSM 1257 / FGSC 987) OX=367110 GN=NCU00350 PE=4 SV=1	NCU00350	Epoxide hydrolase
25.8436	25.8364	25.8192	25.8205	25.5602	25.3516	25.3056	25.1391	25.8019	25.0372	25.3009	25.544	26.3723	25.7598	26.2515	25.8899	+	wtA_M_ccg8_M	0.490799	Cluster -1458					nucleus [GO:0005634]	ATP binding [GO:0005524];protein serine/threonine kinase activity [GO:0004674]	mitotic DNA damage checkpoint signaling [GO:0044773]	ncr:NCU02814	19	19	19	33.9	33.9	33.9	78.139	0	89.288	2412300000	132	Q7SEK0	Q7SEK0	3256	tr|Q7SEK0|Q7SEK0_NEUCR Serine/threonine-protein kinase chk2 OS=Neurospora crassa (strain ATCC 24698 / 74-OR23-1A / CBS 708.71 / DSM 1257 / FGSC 987) OX=367110 GN=prd-4 PE=3 SV=3	prd-4 NCU02814	Serine/threonine-protein kinase chk2
27.1098	27.1399	27.2189	27.303	26.6718	26.5509	26.7414	26.8535	26.1628	26.2385	25.9403	26.0305	26.8755	26.4092	27.1648	26.3193	+	wtA_M_ccg8_M	0.488526	Cluster -1458					plasma membrane [GO:0005886]	G protein activity [GO:0003925];GDP binding [GO:0019003];GTP binding [GO:0005525];GTPase activity [GO:0003924]	signal transduction [GO:0007165]	ncr:NCU08823	11	11	11	56.8	56.8	56.8	24.026	0	89.721	5849800000	95	P22126	P22126	291	sp|P22126|RAS1_NEUCR Protein ras-1 OS=Neurospora crassa (strain ATCC 24698 / 74-OR23-1A / CBS 708.71 / DSM 1257 / FGSC 987) OX=367110 GN=ras-1 PE=2 SV=1	ras-1 ras NCU08823	Protein ras-1 (EC 3.6.5.2)
30.2908	30.1667	30.2742	30.1821	29.7806	29.8106	29.6861	29.7176	29.8924	30.4002	30.3705	30.2679	29.4173	29.5486	29.4384	29.4037	+	wtA_M_ccg8_M	0.479754	Cluster -1458	+	wtA_C_ccg8_C	0.780749	Cluster -1101	cytosol [GO:0005829]	Rab GDP-dissociation inhibitor activity [GO:0005093]	protein transport [GO:0015031];small GTPase-mediated signal transduction [GO:0007264];vesicle-mediated transport [GO:0016192]	ncr:NCU05288	41	41	41	87.3	87.3	87.3	51.402	0	323.31	128410000000	825	Q7S909	Q7S909	2635	tr|Q7S909|Q7S909_NEUCR Rab GDP dissociation inhibitor OS=Neurospora crassa (strain ATCC 24698 / 74-OR23-1A / CBS 708.71 / DSM 1257 / FGSC 987) OX=367110 GN=NCU05288 PE=3 SV=1	NCU05288	Rab GDP dissociation inhibitor
28.4285	28.3116	28.2712	28.3683	27.9119	27.8094	28.0051	27.7895	27.3452	27.447	27.4919	27.5531	28.1191	28.2375	28.0712	28.3911	+	wtA_M_ccg8_M	0.465919	Cluster -1458	+	wtA_C_ccg8_C	-0.745427	Cluster -1105		heme binding [GO:0020037];L-lactate dehydrogenase (cytochrome) activity [GO:0004460];metal ion binding [GO:0046872]	lactate metabolic process [GO:0006089]	ncr:NCU08272	28	28	27	64.3	64.3	62.9	55.945	0	223.07	17208000000	334	Q7S8J5	Q7S8J5	2568	tr|Q7S8J5|Q7S8J5_NEUCR Cytochrome b2 OS=Neurospora crassa (strain ATCC 24698 / 74-OR23-1A / CBS 708.71 / DSM 1257 / FGSC 987) OX=367110 GN=NCU08272 PE=4 SV=1	NCU08272	L-lactate dehydrogenase (cytochrome) (EC 1.1.2.3)
26.3737	26.4071	26.4888	26.4227	25.9479	25.8458	26.2098	25.8288	25.9564	25.4872	25.883	25.833	26.1137	26.0464	26.1004	25.9749	+	wtA_M_ccg8_M	0.465036	Cluster -1458					cytoplasm [GO:0005737];nucleus [GO:0005634];ubiquitin ligase complex [GO:0000151]	peptidyl-prolyl cis-trans isomerase activity [GO:0003755];ubiquitin-ubiquitin ligase activity [GO:0034450]	ERAD pathway [GO:0036503];protein polyubiquitination [GO:0000209];protein ubiquitination [GO:0016567];ubiquitin-dependent protein catabolic process [GO:0006511]	ncr:NCU03357	32	32	32	43.2	43.2	43.2	122.16	0	129.24	6246700000	237	V5IN98;V5IN07	V5IN98;V5IN07	4319	tr|V5IN98|V5IN98_NEUCR Ubiquitin conjugation factor E4, variant OS=Neurospora crassa (strain ATCC 24698 / 74-OR23-1A / CBS 708.71 / DSM 1257 / FGSC 987) OX=367110 GN=NCU03357 PE=3 SV=1;tr|V5IN07|V5IN07_NEUCR Ubiquitin conjugation factor E4 OS=Neurospora cr	NCU03357;NCU03357	Ubiquitin conjugation factor E4;Ubiquitin conjugation factor E4, variant
27.1198	27.1165	27.1604	27.1526	26.7895	26.8527	26.5129	26.5651	27.5359	27.3174	27.1942	27.3574	27.8804	27.6634	27.7856	27.6591	+	wtA_M_ccg8_M	0.457267	Cluster -1458					nuclear pore [GO:0005643]	RNA binding [GO:0003723];ubiquitin binding [GO:0043130]	RNA export from nucleus [GO:0006405];transcription-dependent tethering of RNA polymerase II gene DNA at nuclear periphery [GO:0000972]	ncr:NCU04288	20	20	20	66.1	66.1	66.1	39.17	0	308.58	13002000000	252	Q7S7P1	Q7S7P1	2485	tr|Q7S7P1|Q7S7P1_NEUCR Poly(A)+ RNA export protein OS=Neurospora crassa (strain ATCC 24698 / 74-OR23-1A / CBS 708.71 / DSM 1257 / FGSC 987) OX=367110 GN=NCU04288 PE=3 SV=1	NCU04288	Poly(A)+ RNA export protein
26.9346	26.6765	26.8561	26.8071	26.3938	26.4648	26.2334	26.4532	27.1046	27.3024	27.0249	27.2425	27.4471	26.9922	27.1806	27.1537	+	wtA_M_ccg8_M	0.432308	Cluster -1458					cytoplasm [GO:0005737]	actin binding [GO:0003779];adenylate cyclase binding [GO:0008179]	actin filament organization [GO:0007015];cAMP-mediated signaling [GO:0019933]	ncr:NCU08008	20	20	20	51.9	51.9	51.9	56.246	0	244.48	8899600000	209	Q7SAN3	Q7SAN3	2841	tr|Q7SAN3|Q7SAN3_NEUCR Adenylyl cyclase-associated protein OS=Neurospora crassa (strain ATCC 24698 / 74-OR23-1A / CBS 708.71 / DSM 1257 / FGSC 987) OX=367110 GN=NCU08008 PE=3 SV=3	NCU08008	Adenylyl cyclase-associated protein
[truncated: 3,776 more rows]

## Sheet: HeatMaps
	Mycelium										Conidia

## Sheet: Fisher Mycelium
Selection column	Selection value	Category column	Category value	Total size	Selection size	Category size	Intersection size	Enrichment factor	P value	Benj. Hoch. FDR
[truncated: 37 more rows]

## Sheet: Fisher Conidia
Selection column	Selection value	Category column	Category value	Total size	Selection size	Category size	Intersection size	Enrichment factor	P value	Benj. Hoch. FDR
[truncated: 19 more rows]
