# Supplementary material for: Neurospora crassa Δccg-8 compromises cell surface integrity and antifungal tolerance: Insights from in vitro and Galleria mellonella studies
Source: Cell Surf. 2026 Mar 19;15:100172. doi: 10.1016/j.tcsw.2026.100172 (PMC13053782; doi:10.1016/j.tcsw.2026.100172)
Supplement: Supplementary material 3 — Table S3 - Detailed proteomic data for highlighted proteins in Figure 1. [file mmc3.xlsx]

## Sheet: Fig. 1A_Mycelium fatty acids
C: Student's T-test Significant wtA_M_ccg8_MMycelium	C: Student's T-test significant	C: Gene Ontology (cellular component)	C: Gene Ontology (molecular function)	C: Gene Ontology (biological process)	Gene name	N: Student's T-test Difference wtA_M_ccg8_MMycelium	T: Protein IDs	T: Fasta headers
+	wtA_M_ccg8_M	nucleus [GO:0005634];transcription repressor complex [GO:0017053]	histone binding [GO:0042393];histone deacetylase binding [GO:0042826];mediator complex binding [GO:0036033];phosphatidylinositol-3,5-bisphosphate binding [GO:0080025];transcription corepressor activity [GO:0003714]	conidium formation [GO:0048315];DNA damage response [GO:0006974];hyperosmotic response [GO:0006972];mitotic cell cycle [GO:0000278];negative regulation of dipeptide transport [GO:2000879];negative regulation of transcription by RNA polymerase II [GO:0000122];positive regulation of transcription by RNA polymerase II [GO:0045944];regulation of fatty acid biosynthetic process [GO:0042304];sporulatio…	ncr:NCU06205	0,558441	P78706	sp|P78706|RCO1_NEUCR Transcriptional repressor rco-1 OS=Neurospora crassa (strain ATCC 24698 / 74-OR23-1A / CBS 708.71 / DSM 1257 / FGSC 987) OX=367110 GN=rco-1 PE=4 SV=2
+	wtA_M_ccg8_M		delta(3)-delta(2)-enoyl-CoA isomerase activity [GO:0004165]	fatty acid beta-oxidation [GO:0006635]	ncr:NCU03542	-0,68832	Q1K5D3	tr|Q1K5D3|Q1K5D3_NEUCR Enoyl-CoA hydratase/isomerase OS=Neurospora crassa (strain ATCC 24698 / 74-OR23-1A / CBS 708.71 / DSM 1257 / FGSC 987) OX=367110 GN=NCU03542 PE=4 SV=1
+	wtA_M_ccg8_M	endoplasmic reticulum [GO:0005783];lipid droplet [GO:0005811];plasma membrane [GO:0005886]	long-chain fatty acid-CoA ligase activity [GO:0004467]	long-chain fatty acid metabolic process [GO:0001676];long-chain fatty-acyl-CoA metabolic process [GO:0035336]	ncr:NCU03929	-1,13617	Q1K5Y9	tr|Q1K5Y9|Q1K5Y9_NEUCR Acyl-CoA synthetase OS=Neurospora crassa (strain ATCC 24698 / 74-OR23-1A / CBS 708.71 / DSM 1257 / FGSC 987) OX=367110 GN=NCU03929 PE=4 SV=1
+	wtA_M_ccg8_M	cytoplasm [GO:0005737];intracellular membrane-bounded organelle [GO:0043231]	acyl-CoA dehydrogenase activity [GO:0003995];flavin adenine dinucleotide binding [GO:0050660];heme binding [GO:0020037];metal ion binding [GO:0046872]	fatty acid beta-oxidation using acyl-CoA dehydrogenase [GO:0033539]	ncr:NCU08924	-1,00467	Q1K6J3	tr|Q1K6J3|Q1K6J3_NEUCR Acyl-CoA dehydrogenase OS=Neurospora crassa (strain ATCC 24698 / 74-OR23-1A / CBS 708.71 / DSM 1257 / FGSC 987) OX=367110 GN=acd-2 PE=3 SV=2
+	wtA_M_ccg8_M		oxidoreductase activity, acting on the CH-OH group of donors, NAD or NADP as acceptor [GO:0016616];quinone binding [GO:0048038]	fatty acid biosynthetic process [GO:0006633]	ncr:NCU08943	2,91314	Q1K6S0	tr|Q1K6S0|Q1K6S0_NEUCR 3-oxoacyl-(Acyl-carrier-protein) reductase OS=Neurospora crassa (strain ATCC 24698 / 74-OR23-1A / CBS 708.71 / DSM 1257 / FGSC 987) OX=367110 GN=NCU08943 PE=3 SV=1
+	wtA_M_ccg8_M		oxidoreductase activity, acting on the CH-OH group of donors, NAD or NADP as acceptor [GO:0016616];quinone binding [GO:0048038]	fatty acid biosynthetic process [GO:0006633]	ncr:NCU01092	4,31018	Q1K883	tr|Q1K883|Q1K883_NEUCR 3-oxoacyl-(Acyl-carrier-protein) reductase OS=Neurospora crassa (strain ATCC 24698 / 74-OR23-1A / CBS 708.71 / DSM 1257 / FGSC 987) OX=367110 GN=NCU01092 PE=3 SV=1
+	wtA_M_ccg8_M	cellular bud tip [GO:0005934];cytoplasm [GO:0005737];cytosolic ribosome [GO:0022626];endosome membrane [GO:0010008];Golgi apparatus [GO:0005794];nucleus [GO:0005634];RSP5-BUL ubiquitin ligase complex [GO:1990306];ubiquitin ligase complex [GO:0000151]	ligase activity [GO:0016874];phosphatidylinositol binding [GO:0035091];ubiquitin binding [GO:0043130];ubiquitin protein ligase activity [GO:0061630];ubiquitin-ubiquitin ligase activity [GO:0034450]	cellular response to heat [GO:0034605];cellular response to L-arginine [GO:1903577];free ubiquitin chain polymerization [GO:0010994];chromatin organization [GO:0006325];mitochondria-associated ubiquitin-dependent protein catabolic process [GO:0072671];mitochondrion organization [GO:0007005];nonfunctional rRNA decay [GO:0070651];poly(A)+ mRNA export from nucleus [GO:0016973];positive regulation of…	ncr:NCU03947	0,430103	Q7RV01	tr|Q7RV01|Q7RV01_NEUCR E3 ubiquitin-protein ligase OS=Neurospora crassa (strain ATCC 24698 / 74-OR23-1A / CBS 708.71 / DSM 1257 / FGSC 987) OX=367110 GN=NCU03947 PE=3 SV=3
+	wtA_M_ccg8_M	endoplasmic reticulum [GO:0005783];lipid droplet [GO:0005811];plasma membrane [GO:0005886]	long-chain fatty acid-CoA ligase activity [GO:0004467]	long-chain fatty acid metabolic process [GO:0001676];long-chain fatty-acyl-CoA metabolic process [GO:0035336]	ncr:NCU04380	0,678966	Q7RZ92	tr|Q7RZ92|Q7RZ92_NEUCR Acyl-CoA synthetase OS=Neurospora crassa (strain ATCC 24698 / 74-OR23-1A / CBS 708.71 / DSM 1257 / FGSC 987) OX=367110 GN=NCU04380 PE=4 SV=1
+	wtA_M_ccg8_M	peroxisomal matrix [GO:0005782]	delta(3)-delta(2)-enoyl-CoA isomerase activity [GO:0004165]	fatty acid beta-oxidation [GO:0006635]	ncr:NCU00299	0,795129	Q7RZR5	tr|Q7RZR5|Q7RZR5_NEUCR Peroxisomal D3,D2-enoyl-CoA isomerase OS=Neurospora crassa (strain ATCC 24698 / 74-OR23-1A / CBS 708.71 / DSM 1257 / FGSC 987) OX=367110 GN=NCU00299 PE=4 SV=1
+	wtA_M_ccg8_M	membrane [GO:0016020]	oxidoreductase activity [GO:0016491];oxidoreductase activity, acting on paired donors, with oxidation of a pair of donors resulting in the reduction of molecular oxygen to two molecules of water [GO:0016717]	unsaturated fatty acid biosynthetic process [GO:0006636]	ncr:NCU09497	-3,73541	Q7S008	tr|Q7S008|Q7S008_NEUCR Bifunctional D12/D15 fatty acid desaturase OS=Neurospora crassa (strain ATCC 24698 / 74-OR23-1A / CBS 708.71 / DSM 1257 / FGSC 987) OX=367110 GN=NCU09497 PE=4 SV=1
+	wtA_M_ccg8_M	peroxisome [GO:0005777]	acetyl-CoA C-acyltransferase activity [GO:0003988]	fatty acid beta-oxidation [GO:0006635];phenylacetate catabolic process [GO:0010124]	ncr:NCU09646	0,87983	Q7S277	tr|Q7S277|Q7S277_NEUCR acetyl-CoA C-acyltransferase OS=Neurospora crassa (strain ATCC 24698 / 74-OR23-1A / CBS 708.71 / DSM 1257 / FGSC 987) OX=367110 GN=NCU09646 PE=3 SV=1
+	wtA_M_ccg8_M		NAD+ binding [GO:0070403];oxidoreductase activity [GO:0016491];oxidoreductase activity, acting on the CH-OH group of donors, NAD or NADP as acceptor [GO:0016616]	fatty acid metabolic process [GO:0006631]	ncr:NCU09553	1,08323	Q7S2A8	tr|Q7S2A8|Q7S2A8_NEUCR 3-hydroxybutyryl CoA dehydrogenase OS=Neurospora crassa (strain ATCC 24698 / 74-OR23-1A / CBS 708.71 / DSM 1257 / FGSC 987) OX=367110 GN=NCU09553 PE=3 SV=1
+	wtA_M_ccg8_M	peroxisome [GO:0005777]	17-beta-hydroxysteroid dehydrogenase (NAD+) activity [GO:0044594];3-hydroxyacyl-CoA dehydrogenase activity [GO:0003857];enoyl-CoA hydratase activity [GO:0004300]	fatty acid beta-oxidation [GO:0006635]	ncr:NCU09138	0,727629	Q7S2L1	tr|Q7S2L1|Q7S2L1_NEUCR Peroxisomal dehydratase OS=Neurospora crassa (strain ATCC 24698 / 74-OR23-1A / CBS 708.71 / DSM 1257 / FGSC 987) OX=367110 GN=NCU09138 PE=4 SV=1
+	wtA_M_ccg8_M	endoplasmic reticulum membrane [GO:0005789]	fatty acid elongase activity [GO:0009922]	fatty acid elongation, monounsaturated fatty acid [GO:0034625];fatty acid elongation, polyunsaturated fatty acid [GO:0034626];fatty acid elongation, saturated fatty acid [GO:0019367];sphingolipid biosynthetic process [GO:0030148];very long-chain fatty acid biosynthetic process [GO:0042761]	ncr:NCU08976	-0,781224	Q7S2Z3	tr|Q7S2Z3|Q7S2Z3_NEUCR Elongation of fatty acids protein OS=Neurospora crassa (strain ATCC 24698 / 74-OR23-1A / CBS 708.71 / DSM 1257 / FGSC 987) OX=367110 GN=NCU08976 PE=3 SV=1
+	wtA_M_ccg8_M	membrane [GO:0016020]	oxidoreductase activity [GO:0016491]	unsaturated fatty acid biosynthetic process [GO:0006636]	ncr:NCU02209	-1,2274	Q7S463	tr|Q7S463|Q7S463_NEUCR Delta-12 fatty acid desaturase OS=Neurospora crassa (strain ATCC 24698 / 74-OR23-1A / CBS 708.71 / DSM 1257 / FGSC 987) OX=367110 GN=ods PE=4 SV=1
+	wtA_M_ccg8_M	cytoplasm [GO:0005737]	acyl-CoA dehydrogenase activity [GO:0003995];flavin adenine dinucleotide binding [GO:0050660]	fatty acid beta-oxidation using acyl-CoA dehydrogenase [GO:0033539]	ncr:NCU02287	-1,11387	Q7S582	tr|Q7S582|Q7S582_NEUCR Acyl-CoA dehydrogenase OS=Neurospora crassa (strain ATCC 24698 / 74-OR23-1A / CBS 708.71 / DSM 1257 / FGSC 987) OX=367110 GN=acd-1 PE=3 SV=1
+	wtA_M_ccg8_M	extracellular region [GO:0005576];membrane [GO:0016020]	N-acylsphingosine amidohydrolase activity [GO:0017040]	ceramide catabolic process [GO:0046514];long-chain fatty acid biosynthetic process [GO:0042759];sphingosine biosynthetic process [GO:0046512]	ncr:NCU04721	3,79663	Q7S6I3	tr|Q7S6I3|Q7S6I3_NEUCR Neutral ceramidase OS=Neurospora crassa (strain ATCC 24698 / 74-OR23-1A / CBS 708.71 / DSM 1257 / FGSC 987) OX=367110 GN=NCU04721 PE=3 SV=3
+	wtA_M_ccg8_M	peroxisome [GO:0005777]	acetyl-CoA C-acyltransferase activity [GO:0003988]	fatty acid beta-oxidation [GO:0006635];phenylacetate catabolic process [GO:0010124]	ncr:NCU04796	-1,29972	Q7S6N9	tr|Q7S6N9|Q7S6N9_NEUCR acetyl-CoA C-acyltransferase OS=Neurospora crassa (strain ATCC 24698 / 74-OR23-1A / CBS 708.71 / DSM 1257 / FGSC 987) OX=367110 GN=NCU04796 PE=3 SV=1
+	wtA_M_ccg8_M		oxidoreductase activity, acting on the CH-OH group of donors, NAD or NADP as acceptor [GO:0016616];quinone binding [GO:0048038]	fatty acid biosynthetic process [GO:0006633]	ncr:NCU09473	2,1702	Q7SC08	tr|Q7SC08|Q7SC08_NEUCR 3-ketoacyl-acyl carrier protein reductase OS=Neurospora crassa (strain ATCC 24698 / 74-OR23-1A / CBS 708.71 / DSM 1257 / FGSC 987) OX=367110 GN=NCU09473 PE=3 SV=1
+	wtA_M_ccg8_M	peroxisomal membrane [GO:0005778]	ABC-type transporter activity [GO:0140359];ATP binding [GO:0005524];ATP hydrolysis activity [GO:0016887];ATPase-coupled transmembrane transporter activity [GO:0042626];long-chain fatty acid transmembrane transporter activity [GO:0005324]	fatty acid beta-oxidation [GO:0006635];long-chain fatty acid import into peroxisome [GO:0015910];peroxisome organization [GO:0007031];very long-chain fatty acid catabolic process [GO:0042760]	ncr:NCU08382	-1,48032	Q7SD69	tr|Q7SD69|Q7SD69_NEUCR Peroxisomal half ABC transporter OS=Neurospora crassa (strain ATCC 24698 / 74-OR23-1A / CBS 708.71 / DSM 1257 / FGSC 987) OX=367110 GN=NCU08382 PE=3 SV=1
+	wtA_M_ccg8_M	nucleus [GO:0005634]	phosphatidate phosphatase activity [GO:0008195]	endoplasmic reticulum organization [GO:0007029];fatty acid catabolic process [GO:0009062];lipid storage [GO:0019915];nuclear membrane organization [GO:0071763];triglyceride biosynthetic process [GO:0019432]	ncr:NCU03137	-1,4283	Q7SDV3	tr|Q7SDV3|Q7SDV3_NEUCR Nuclear elongation and deformation protein 1 OS=Neurospora crassa (strain ATCC 24698 / 74-OR23-1A / CBS 708.71 / DSM 1257 / FGSC 987) OX=367110 GN=NCU03137 PE=3 SV=3
+	wtA_M_ccg8_M	cytosol [GO:0005829]	ATP binding [GO:0005524];ATP citrate synthase activity [GO:0003878];metal ion binding [GO:0046872]	acetyl-CoA biosynthetic process [GO:0006085];fatty acid biosynthetic process [GO:0006633]	ncr:NCU06785	0,702763	Q8X097	sp|Q8X097|ACL1_NEUCR Probable ATP-citrate synthase subunit 1 OS=Neurospora crassa (strain ATCC 24698 / 74-OR23-1A / CBS 708.71 / DSM 1257 / FGSC 987) OX=367110 GN=B14D6.310 PE=3 SV=1
+	wtA_M_ccg8_M	cytoplasm [GO:0005737];nucleus [GO:0005634]	carboxylic ester hydrolase activity [GO:0052689];palmitoyl-(protein) hydrolase activity [GO:0008474]	fatty acid metabolic process [GO:0006631]	ncr:NCU02027	1,5314	Q9HFJ5	sp|Q9HFJ5|APTH1_NEUCR Acyl-protein thioesterase 1 OS=Neurospora crassa (strain ATCC 24698 / 74-OR23-1A / CBS 708.71 / DSM 1257 / FGSC 987) OX=367110 GN=B2J23.070 PE=3 SV=2
+	wtA_M_ccg8_M	mitochondrion [GO:0005739]	oxidoreductase activity [GO:0016491]	fatty acid biosynthetic process [GO:0006633];fatty acid metabolic process [GO:0006631]	ncr:NCU00655	0,963351	V5IR42	tr|V5IR42|V5IR42_NEUCR enoyl-[acyl-carrier-protein] reductase OS=Neurospora crassa (strain ATCC 24698 / 74-OR23-1A / CBS 708.71 / DSM 1257 / FGSC 987) OX=367110 GN=NCU00655 PE=3 SV=1

## Sheet: Fig. 1B_Conidia fatty acids
C: Student's T-test Significant wtA_C_ccg8_CConidia	C: Student's T-test significant	C: Gene Ontology (cellular component)	C: Gene Ontology (molecular function)	C: Gene Ontology (biological process)	Gene name	N: Student's T-test Difference wtA_C_ccg8_CConidia	T: Protein IDs	T: Fasta headers
+	wtA_C_ccg8_C	membrane [GO:0016020]	fatty-acyl-CoA binding [GO:0000062]	fatty acid metabolic process [GO:0006631]	ncr:NCU01763	-2,45973	F5HB43	tr|F5HB43|F5HB43_NEUCR ACB domain-containing protein OS=Neurospora crassa (strain ATCC 24698 / 74-OR23-1A / CBS 708.71 / DSM 1257 / FGSC 987) OX=367110 GN=NCU01763 PE=4 SV=1
+	wtA_C_ccg8_C	peroxisome [GO:0005777]	(3R)-hydroxyacyl-CoA dehydrogenase (NAD+) activity [GO:0106386];17-beta-hydroxysteroid dehydrogenase (NAD+) activity [GO:0044594];3-hydroxyacyl-CoA dehydrogenase activity [GO:0003857];enoyl-CoA hydratase activity [GO:0004300];isomerase activity [GO:0016853]	fatty acid beta-oxidation [GO:0006635]	ncr:NCU08828	-3,18257	Q01373	sp|Q01373|FOX2_NEUCR Peroxisomal hydratase-dehydrogenase-epimerase OS=Neurospora crassa (strain ATCC 24698 / 74-OR23-1A / CBS 708.71 / DSM 1257 / FGSC 987) OX=367110 GN=fox-2 PE=1 SV=1
+	wtA_C_ccg8_C	membrane [GO:0016020]	oxidoreductase activity [GO:0016491];oxidoreductase activity, acting on the CH-CH group of donors [GO:0016627]	very long-chain fatty acid biosynthetic process [GO:0042761]	ncr:NCU03362	-3,70451	Q1K503	tr|Q1K503|Q1K503_NEUCR Steroid alpha reductase OS=Neurospora crassa (strain ATCC 24698 / 74-OR23-1A / CBS 708.71 / DSM 1257 / FGSC 987) OX=367110 GN=NCU03362 PE=3 SV=1
+	wtA_C_ccg8_C	mitochondrion [GO:0005739]	carnitine O-acetyltransferase activity [GO:0004092]	carnitine metabolic process [GO:0009437];fatty acid metabolic process [GO:0006631]	ncr:NCU01611	-1,93716	Q1K558	tr|Q1K558|Q1K558_NEUCR Carnitine acetyl transferase OS=Neurospora crassa (strain ATCC 24698 / 74-OR23-1A / CBS 708.71 / DSM 1257 / FGSC 987) OX=367110 GN=NCU01611 PE=3 SV=2
+	wtA_C_ccg8_C		delta(3)-delta(2)-enoyl-CoA isomerase activity [GO:0004165]	fatty acid beta-oxidation [GO:0006635]	ncr:NCU03542	-4,16198	Q1K5D3	tr|Q1K5D3|Q1K5D3_NEUCR Enoyl-CoA hydratase/isomerase OS=Neurospora crassa (strain ATCC 24698 / 74-OR23-1A / CBS 708.71 / DSM 1257 / FGSC 987) OX=367110 GN=NCU03542 PE=4 SV=1
+	wtA_C_ccg8_C	peroxisomal membrane [GO:0005778]	ABC-type transporter activity [GO:0140359];ATP binding [GO:0005524];ATP hydrolysis activity [GO:0016887];ATPase-coupled transmembrane transporter activity [GO:0042626];long-chain fatty acid transmembrane transporter activity [GO:0005324]	fatty acid beta-oxidation [GO:0006635];long-chain fatty acid import into peroxisome [GO:0015910];peroxisome organization [GO:0007031];very long-chain fatty acid catabolic process [GO:0042760]	ncr:NCU01751	-6,62762	Q1K5R5	tr|Q1K5R5|Q1K5R5_NEUCR ATP-binding cassette protein OS=Neurospora crassa (strain ATCC 24698 / 74-OR23-1A / CBS 708.71 / DSM 1257 / FGSC 987) OX=367110 GN=NCU01751 PE=3 SV=1
+	wtA_C_ccg8_C	mitochondrion [GO:0005739]	[acyl-carrier-protein] S-malonyltransferase activity [GO:0004314]	fatty acid biosynthetic process [GO:0006633]	ncr:NCU04010	-0,850335	Q1K616	tr|Q1K616|Q1K616_NEUCR [acyl-carrier-protein] S-malonyltransferase OS=Neurospora crassa (strain ATCC 24698 / 74-OR23-1A / CBS 708.71 / DSM 1257 / FGSC 987) OX=367110 GN=NCU04010 PE=4 SV=1
+	wtA_C_ccg8_C	cytoplasm [GO:0005737];intracellular membrane-bounded organelle [GO:0043231]	acyl-CoA dehydrogenase activity [GO:0003995];flavin adenine dinucleotide binding [GO:0050660];heme binding [GO:0020037];metal ion binding [GO:0046872]	fatty acid beta-oxidation using acyl-CoA dehydrogenase [GO:0033539]	ncr:NCU08924	-2,50651	Q1K6J3	tr|Q1K6J3|Q1K6J3_NEUCR Acyl-CoA dehydrogenase OS=Neurospora crassa (strain ATCC 24698 / 74-OR23-1A / CBS 708.71 / DSM 1257 / FGSC 987) OX=367110 GN=acd-2 PE=3 SV=2
+	wtA_C_ccg8_C		oxidoreductase activity, acting on the CH-OH group of donors, NAD or NADP as acceptor [GO:0016616];quinone binding [GO:0048038]	fatty acid biosynthetic process [GO:0006633]	ncr:NCU08943	2,09144	Q1K6S0	tr|Q1K6S0|Q1K6S0_NEUCR 3-oxoacyl-(Acyl-carrier-protein) reductase OS=Neurospora crassa (strain ATCC 24698 / 74-OR23-1A / CBS 708.71 / DSM 1257 / FGSC 987) OX=367110 GN=NCU08943 PE=3 SV=1
+	wtA_C_ccg8_C	mitochondrion [GO:0005739]	delta(3,5)-delta(2,4)-dienoyl-CoA isomerase activity [GO:0051750]	fatty acid beta-oxidation [GO:0006635]	ncr:NCU06647	-1,78825	Q1K6W1	tr|Q1K6W1|Q1K6W1_NEUCR Enoyl-CoA hydratase/isomerase OS=Neurospora crassa (strain ATCC 24698 / 74-OR23-1A / CBS 708.71 / DSM 1257 / FGSC 987) OX=367110 GN=NCU06647 PE=4 SV=1
+	wtA_C_ccg8_C	endoplasmic reticulum membrane [GO:0005789]	fatty acid elongase activity [GO:0009922]	fatty acid elongation, monounsaturated fatty acid [GO:0034625];fatty acid elongation, polyunsaturated fatty acid [GO:0034626];fatty acid elongation, saturated fatty acid [GO:0019367];sphingolipid biosynthetic process [GO:0030148];very long-chain fatty acid biosynthetic process [GO:0042761]	ncr:NCU06694	-3,39338	Q1K743	tr|Q1K743|Q1K743_NEUCR Elongation of fatty acids protein OS=Neurospora crassa (strain ATCC 24698 / 74-OR23-1A / CBS 708.71 / DSM 1257 / FGSC 987) OX=367110 GN=NCU06694 PE=3 SV=1
+	wtA_C_ccg8_C	cytoplasm [GO:0005737]	acyl-CoA dehydrogenase activity [GO:0003995];flavin adenine dinucleotide binding [GO:0050660]	fatty acid beta-oxidation using acyl-CoA dehydrogenase [GO:0033539]	ncr:NCU01181	-1,45507	Q1K855	tr|Q1K855|Q1K855_NEUCR Acyl-CoA dehydrogenase family member 11 OS=Neurospora crassa (strain ATCC 24698 / 74-OR23-1A / CBS 708.71 / DSM 1257 / FGSC 987) OX=367110 GN=acd-3 PE=3 SV=1
+	wtA_C_ccg8_C		oxidoreductase activity, acting on the CH-OH group of donors, NAD or NADP as acceptor [GO:0016616];quinone binding [GO:0048038]	fatty acid biosynthetic process [GO:0006633]	ncr:NCU01092	1,5062	Q1K883	tr|Q1K883|Q1K883_NEUCR 3-oxoacyl-(Acyl-carrier-protein) reductase OS=Neurospora crassa (strain ATCC 24698 / 74-OR23-1A / CBS 708.71 / DSM 1257 / FGSC 987) OX=367110 GN=NCU01092 PE=3 SV=1
+	wtA_C_ccg8_C	endoplasmic reticulum [GO:0005783];membrane [GO:0016020];peroxisome [GO:0005777]	long-chain fatty acid-CoA ligase activity [GO:0004467];medium-chain fatty acid-CoA ligase activity [GO:0031956];very long-chain fatty acid-CoA ligase activity [GO:0031957]	fatty acid beta-oxidation [GO:0006635];fatty-acyl-CoA transport [GO:0015916];long-chain fatty acid import into peroxisome [GO:0015910];long-chain fatty acid metabolic process [GO:0001676];very long-chain fatty acid catabolic process [GO:0042760]	ncr:NCU01654	-1,96016	Q7RWZ6	tr|Q7RWZ6|Q7RWZ6_NEUCR Long-chain-fatty-acid-CoA ligase 1 OS=Neurospora crassa (strain ATCC 24698 / 74-OR23-1A / CBS 708.71 / DSM 1257 / FGSC 987) OX=367110 GN=NCU01654 PE=4 SV=2
+	wtA_C_ccg8_C	membrane [GO:0016020];mitochondrial inner membrane [GO:0005743];peroxisomal membrane [GO:0005778]	ADP transmembrane transporter activity [GO:0015217]	ATP transport [GO:0015867];fatty acid beta-oxidation [GO:0006635];peroxisome organization [GO:0007031]	ncr:NCU00316	-3,46781	Q7RZP8	tr|Q7RZP8|Q7RZP8_NEUCR Peroxisomal adenine nucleotide transporter 1 OS=Neurospora crassa (strain ATCC 24698 / 74-OR23-1A / CBS 708.71 / DSM 1257 / FGSC 987) OX=367110 GN=NCU00316 PE=3 SV=1
+	wtA_C_ccg8_C	peroxisomal matrix [GO:0005782]	delta(3)-delta(2)-enoyl-CoA isomerase activity [GO:0004165]	fatty acid beta-oxidation [GO:0006635]	ncr:NCU00299	-2,52167	Q7RZR5	tr|Q7RZR5|Q7RZR5_NEUCR Peroxisomal D3,D2-enoyl-CoA isomerase OS=Neurospora crassa (strain ATCC 24698 / 74-OR23-1A / CBS 708.71 / DSM 1257 / FGSC 987) OX=367110 GN=NCU00299 PE=4 SV=1
+	wtA_C_ccg8_C	peroxisome [GO:0005777]	acetyl-CoA C-acyltransferase activity [GO:0003988]	fatty acid beta-oxidation [GO:0006635];phenylacetate catabolic process [GO:0010124]	ncr:NCU09646	-0,722427	Q7S277	tr|Q7S277|Q7S277_NEUCR acetyl-CoA C-acyltransferase OS=Neurospora crassa (strain ATCC 24698 / 74-OR23-1A / CBS 708.71 / DSM 1257 / FGSC 987) OX=367110 GN=NCU09646 PE=3 SV=1
+	wtA_C_ccg8_C	peroxisome [GO:0005777]	17-beta-hydroxysteroid dehydrogenase (NAD+) activity [GO:0044594];3-hydroxyacyl-CoA dehydrogenase activity [GO:0003857];enoyl-CoA hydratase activity [GO:0004300]	fatty acid beta-oxidation [GO:0006635]	ncr:NCU09138	-0,556128	Q7S2L1	tr|Q7S2L1|Q7S2L1_NEUCR Peroxisomal dehydratase OS=Neurospora crassa (strain ATCC 24698 / 74-OR23-1A / CBS 708.71 / DSM 1257 / FGSC 987) OX=367110 GN=NCU09138 PE=4 SV=1
+	wtA_C_ccg8_C	endoplasmic reticulum membrane [GO:0005789]	3-hydroxyacyl-CoA dehydratase activity [GO:0018812];very-long-chain (3R)-3-hydroxyacyl-CoA dehydratase activity [GO:0102158]	fatty acid elongation [GO:0030497];sphingolipid biosynthetic process [GO:0030148];very long-chain fatty acid biosynthetic process [GO:0042761]	ncr:NCU08985	-1,00177	Q7S2Y4	tr|Q7S2Y4|Q7S2Y4_NEUCR Very-long-chain (3R)-3-hydroxyacyl-CoA dehydratase OS=Neurospora crassa (strain ATCC 24698 / 74-OR23-1A / CBS 708.71 / DSM 1257 / FGSC 987) OX=367110 GN=NCU08985 PE=3 SV=1
+	wtA_C_ccg8_C	membrane [GO:0016020]	oxidoreductase activity [GO:0016491]	unsaturated fatty acid biosynthetic process [GO:0006636]	ncr:NCU02209	-2,49273	Q7S463	tr|Q7S463|Q7S463_NEUCR Delta-12 fatty acid desaturase OS=Neurospora crassa (strain ATCC 24698 / 74-OR23-1A / CBS 708.71 / DSM 1257 / FGSC 987) OX=367110 GN=ods PE=4 SV=1
+	wtA_C_ccg8_C	cytoplasmic side of plasma membrane [GO:0009898];endoplasmic reticulum [GO:0005783];lipid droplet [GO:0005811];peroxisome [GO:0005777];plasma membrane [GO:0005886]	long-chain fatty acid transmembrane transporter activity [GO:0005324];long-chain fatty acid-CoA ligase activity [GO:0004467];very long-chain fatty acid-CoA ligase activity [GO:0031957]	long-chain fatty acid import into cell [GO:0044539];long-chain fatty acid metabolic process [GO:0001676];protein quality control for misfolded or incompletely synthesized proteins [GO:0006515];very long-chain fatty acid metabolic process [GO:0000038]	ncr:NCU06032	-1,37913	Q7S4F3	tr|Q7S4F3|Q7S4F3_NEUCR Long-chain fatty acid transporter OS=Neurospora crassa (strain ATCC 24698 / 74-OR23-1A / CBS 708.71 / DSM 1257 / FGSC 987) OX=367110 GN=NCU06032 PE=3 SV=3
+	wtA_C_ccg8_C		dioxygenase activity [GO:0051213];heme binding [GO:0020037];iron ion binding [GO:0005506];monooxygenase activity [GO:0004497];oxidoreductase activity, acting on paired donors, with incorporation or reduction of molecular oxygen [GO:0016705];peroxidase activity [GO:0004601]	fatty acid metabolic process [GO:0006631];response to oxidative stress [GO:0006979]	ncr:NCU05858	1,36198	Q7S550	tr|Q7S550|Q7S550_NEUCR Fatty acid oxygenase OS=Neurospora crassa (strain ATCC 24698 / 74-OR23-1A / CBS 708.71 / DSM 1257 / FGSC 987) OX=367110 GN=NCU05858 PE=4 SV=1
+	wtA_C_ccg8_C	cytoplasm [GO:0005737]	acyl-CoA dehydrogenase activity [GO:0003995];flavin adenine dinucleotide binding [GO:0050660]	fatty acid beta-oxidation using acyl-CoA dehydrogenase [GO:0033539]	ncr:NCU02287	-4,78953	Q7S582	tr|Q7S582|Q7S582_NEUCR Acyl-CoA dehydrogenase OS=Neurospora crassa (strain ATCC 24698 / 74-OR23-1A / CBS 708.71 / DSM 1257 / FGSC 987) OX=367110 GN=acd-1 PE=3 SV=1
+	wtA_C_ccg8_C	peroxisome [GO:0005777]	acetyl-CoA C-acyltransferase activity [GO:0003988]	fatty acid beta-oxidation [GO:0006635];phenylacetate catabolic process [GO:0010124]	ncr:NCU04796	-3,10333	Q7S6N9	tr|Q7S6N9|Q7S6N9_NEUCR acetyl-CoA C-acyltransferase OS=Neurospora crassa (strain ATCC 24698 / 74-OR23-1A / CBS 708.71 / DSM 1257 / FGSC 987) OX=367110 GN=NCU04796 PE=3 SV=1
+	wtA_C_ccg8_C		medium-chain fatty acid-CoA ligase activity [GO:0031956]	fatty acid metabolic process [GO:0006631]	ncr:NCU08935	-0,918705	Q7S7F6	tr|Q7S7F6|Q7S7F6_NEUCR Peroxisomal-coenzyme A synthetase OS=Neurospora crassa (strain ATCC 24698 / 74-OR23-1A / CBS 708.71 / DSM 1257 / FGSC 987) OX=367110 GN=NCU08935 PE=3 SV=3
+	wtA_C_ccg8_C	endoplasmic reticulum membrane [GO:0005789]	heme binding [GO:0020037];iron ion binding [GO:0005506];stearoyl-CoA 9-desaturase activity [GO:0004768]	unsaturated fatty acid biosynthetic process [GO:0006636]	ncr:NCU05259	1,20779	Q7S8C6	tr|Q7S8C6|Q7S8C6_NEUCR Acyl-CoA desaturase OS=Neurospora crassa (strain ATCC 24698 / 74-OR23-1A / CBS 708.71 / DSM 1257 / FGSC 987) OX=367110 GN=NCU05259 PE=3 SV=1
+	wtA_C_ccg8_C	peroxisome [GO:0005777]	2,4-dienoyl-CoA reductase (NADPH) activity [GO:0008670]	fatty acid catabolic process [GO:0009062];fatty acid metabolic process [GO:0006631]	ncr:NCU07958	-1,24038	Q7S927	tr|Q7S927|Q7S927_NEUCR 2,4-dienoyl-CoA reductase [(3E)-enoyl-CoA-producing] OS=Neurospora crassa (strain ATCC 24698 / 74-OR23-1A / CBS 708.71 / DSM 1257 / FGSC 987) OX=367110 GN=NCU07958 PE=4 SV=1
+	wtA_C_ccg8_C	mitochondrion [GO:0005739]	acyl-CoA dehydrogenase activity [GO:0003995];flavin adenine dinucleotide binding [GO:0050660]	fatty acid metabolic process [GO:0006631]	ncr:NCU06543	-1,14743	Q7S9I3	tr|Q7S9I3|Q7S9I3_NEUCR short-chain 2-methylacyl-CoA dehydrogenase OS=Neurospora crassa (strain ATCC 24698 / 74-OR23-1A / CBS 708.71 / DSM 1257 / FGSC 987) OX=367110 GN=NCU06543 PE=3 SV=1
+	wtA_C_ccg8_C	mitochondrion [GO:0005739]	3-hydroxyisobutyryl-CoA hydrolase activity [GO:0003860]	fatty acid beta-oxidation [GO:0006635]	ncr:NCU06960	-0,875402	Q7SAI9	tr|Q7SAI9|Q7SAI9_NEUCR Enoyl-CoA hydratase/carnithine racemase OS=Neurospora crassa (strain ATCC 24698 / 74-OR23-1A / CBS 708.71 / DSM 1257 / FGSC 987) OX=367110 GN=NCU06960 PE=3 SV=1
+	wtA_C_ccg8_C	nucleus [GO:0005634]	DNA binding [GO:0003677];DNA-binding transcription factor activity, RNA polymerase II-specific [GO:0000981];zinc ion binding [GO:0008270]	DNA-templated transcription [GO:0006351];fatty acid catabolic process [GO:0009062];positive regulation of transcription by RNA polymerase II [GO:0045944]	ncr:NCU08000	-2,09101	Q7SAP0	tr|Q7SAP0|Q7SAP0_NEUCR Cutinase transcription factor 1 alpha OS=Neurospora crassa (strain ATCC 24698 / 74-OR23-1A / CBS 708.71 / DSM 1257 / FGSC 987) OX=367110 GN=NCU08000 PE=4 SV=2
+	wtA_C_ccg8_C	peroxisomal membrane [GO:0005778]	ABC-type transporter activity [GO:0140359];ATP binding [GO:0005524];ATP hydrolysis activity [GO:0016887];ATPase-coupled transmembrane transporter activity [GO:0042626];long-chain fatty acid transmembrane transporter activity [GO:0005324]	fatty acid beta-oxidation [GO:0006635];long-chain fatty acid import into peroxisome [GO:0015910];peroxisome organization [GO:0007031];very long-chain fatty acid catabolic process [GO:0042760]	ncr:NCU08382	-5,80167	Q7SD69	tr|Q7SD69|Q7SD69_NEUCR Peroxisomal half ABC transporter OS=Neurospora crassa (strain ATCC 24698 / 74-OR23-1A / CBS 708.71 / DSM 1257 / FGSC 987) OX=367110 GN=NCU08382 PE=3 SV=1
+	wtA_C_ccg8_C	nucleus [GO:0005634]	phosphatidate phosphatase activity [GO:0008195]	endoplasmic reticulum organization [GO:0007029];fatty acid catabolic process [GO:0009062];lipid storage [GO:0019915];nuclear membrane organization [GO:0071763];triglyceride biosynthetic process [GO:0019432]	ncr:NCU03137	1,07042	Q7SDV3	tr|Q7SDV3|Q7SDV3_NEUCR Nuclear elongation and deformation protein 1 OS=Neurospora crassa (strain ATCC 24698 / 74-OR23-1A / CBS 708.71 / DSM 1257 / FGSC 987) OX=367110 GN=NCU03137 PE=3 SV=3
+	wtA_C_ccg8_C		medium-chain fatty acid-CoA ligase activity [GO:0031956]	fatty acid metabolic process [GO:0006631]	ncr:NCU00608	-2,02662	Q7SI43	tr|Q7SI43|Q7SI43_NEUCR AMP-binding enzyme OS=Neurospora crassa (strain ATCC 24698 / 74-OR23-1A / CBS 708.71 / DSM 1257 / FGSC 987) OX=367110 GN=NCU00608 PE=4 SV=1
+	wtA_C_ccg8_C	peroxisomal matrix [GO:0005782]	fatty acyl-CoA hydrolase activity [GO:0047617]	acyl-CoA metabolic process [GO:0006637];fatty acid catabolic process [GO:0009062]	ncr:NCU00580	-2,35866	Q7SI70	tr|Q7SI70|Q7SI70_NEUCR palmitoyl-CoA hydrolase OS=Neurospora crassa (strain ATCC 24698 / 74-OR23-1A / CBS 708.71 / DSM 1257 / FGSC 987) OX=367110 GN=NCU00580 PE=4 SV=1
+	wtA_C_ccg8_C	fatty acid synthase complex [GO:0005835]	(3R)-hydroxyacyl-[acyl-carrier-protein] dehydratase activity [GO:0019171];[acyl-carrier-protein] S-acetyltransferase activity [GO:0004313];[acyl-carrier-protein] S-malonyltransferase activity [GO:0004314];enoyl-[acyl-carrier-protein] reductase (NADH) activity [GO:0004318];fatty acid synthase activity [GO:0004312];fatty acyl-[ACP] hydrolase activity [GO:0016297]	long-chain fatty acid biosynthetic process [GO:0042759]	ncr:NCU07307	0,932658	V5IMJ4	tr|V5IMJ4|V5IMJ4_NEUCR Fatty acid synthase beta subunit dehydratase OS=Neurospora crassa (strain ATCC 24698 / 74-OR23-1A / CBS 708.71 / DSM 1257 / FGSC 987) OX=367110 GN=cel-2 PE=3 SV=1

## Sheet: Fig. 1C_Mycelium cell wall
C: Student's T-test Significant wtA_M_ccg8_MMycelium	C: Student's T-test significant	C: Gene Ontology (cellular component)	C: Gene Ontology (molecular function)	C: Gene Ontology (biological process)	Gene name	N: Student's T-test Difference wtA_M_ccg8_MMycelium	T: Protein IDs	T: Fasta headers
+	wtA_M_ccg8_M			carbohydrate metabolic process [GO:0005975]	ncr:NCU05137	1,91205	Q1K5A2	tr|Q1K5A2|Q1K5A2_NEUCR Non-anchored cell wall protein 1 OS=Neurospora crassa (strain ATCC 24698 / 74-OR23-1A / CBS 708.71 / DSM 1257 / FGSC 987) OX=367110 GN=ncw-1 PE=4 SV=1
+	wtA_M_ccg8_M	cellular bud scar [GO:0005621];COPII-coated ER to Golgi transport vesicle [GO:0030134];fungal-type cell wall [GO:0009277];membrane raft [GO:0045121];nuclear periphery [GO:0034399];plasma membrane [GO:0005886];primary cell septum [GO:0000936];side of membrane [GO:0098552]	1,3-beta-glucanosyltransferase activity [GO:0042124]	filamentous growth [GO:0030447];fungal-type cell wall (1->3)-beta-D-glucan biosynthetic process [GO:0071970];fungal-type cell wall organization [GO:0031505];heterochromatin formation [GO:0031507];regulation of response to endoplasmic reticulum stress [GO:1905897]	ncr:NCU08909	1,095	Q1K677	tr|Q1K677|Q1K677_NEUCR 1,3-beta-glucanosyltransferase OS=Neurospora crassa (strain ATCC 24698 / 74-OR23-1A / CBS 708.71 / DSM 1257 / FGSC 987) OX=367110 GN=gel-3 PE=3 SV=1
+	wtA_M_ccg8_M				ncr:NCU08907	3,08593	Q1K678	tr|Q1K678|Q1K678_NEUCR BYS1 domain-containing protein OS=Neurospora crassa (strain ATCC 24698 / 74-OR23-1A / CBS 708.71 / DSM 1257 / FGSC 987) OX=367110 GN=ccg-13 PE=4 SV=2
+	wtA_M_ccg8_M				ncr:NCU09133	-2,91794	Q7S2L6	tr|Q7S2L6|Q7S2L6_NEUCR ACW-7 OS=Neurospora crassa (strain ATCC 24698 / 74-OR23-1A / CBS 708.71 / DSM 1257 / FGSC 987) OX=367110 GN=acw-7 PE=4 SV=1
+	wtA_M_ccg8_M	membrane [GO:0016020]	polygalacturonase activity [GO:0004650]		ncr:NCU07523	-1,16208	Q7S324	tr|Q7S324|Q7S324_NEUCR 1,3-beta glucanase OS=Neurospora crassa (strain ATCC 24698 / 74-OR23-1A / CBS 708.71 / DSM 1257 / FGSC 987) OX=367110 GN=NCU07523 PE=4 SV=3
+	wtA_M_ccg8_M				ncr:NCU08171	-3,4607	Q7S4H9	tr|Q7S4H9|Q7S4H9_NEUCR Anchored cell wall protein 12 OS=Neurospora crassa (strain ATCC 24698 / 74-OR23-1A / CBS 708.71 / DSM 1257 / FGSC 987) OX=367110 GN=acw-12 PE=4 SV=1
+	wtA_M_ccg8_M		polygalacturonase activity [GO:0004650]		ncr:NCU09791	-6,37592	Q7S602	tr|Q7S602|Q7S602_NEUCR Beta-1,3-exoglucanase OS=Neurospora crassa (strain ATCC 24698 / 74-OR23-1A / CBS 708.71 / DSM 1257 / FGSC 987) OX=367110 GN=NCU09791 PE=4 SV=1
+	wtA_M_ccg8_M				ncr:NCU07277	1,31277	Q7S939	tr|Q7S939|Q7S939_NEUCR Anchored cell wall protein 8 OS=Neurospora crassa (strain ATCC 24698 / 74-OR23-1A / CBS 708.71 / DSM 1257 / FGSC 987) OX=367110 GN=acw-8 PE=4 SV=1
+	wtA_M_ccg8_M				ncr:NCU05667	1,88098	Q7SAW7	tr|Q7SAW7|Q7SAW7_NEUCR Anchored cell wall protein 3 OS=Neurospora crassa (strain ATCC 24698 / 74-OR23-1A / CBS 708.71 / DSM 1257 / FGSC 987) OX=367110 GN=acw-3 PE=4 SV=1
+	wtA_M_ccg8_M		carbohydrate binding [GO:0030246]		ncr:NCU07817	3,26539	Q7SBE7	tr|Q7SBE7|Q7SBE7_NEUCR Non-anchored cell wall protein 3 OS=Neurospora crassa (strain ATCC 24698 / 74-OR23-1A / CBS 708.71 / DSM 1257 / FGSC 987) OX=367110 GN=ncw-3 PE=4 SV=3
+	wtA_M_ccg8_M				ncr:NCU00716	-2,31434	Q7SET0	tr|Q7SET0|Q7SET0_NEUCR Non-anchored cell wall protein 5 OS=Neurospora crassa (strain ATCC 24698 / 74-OR23-1A / CBS 708.71 / DSM 1257 / FGSC 987) OX=367110 GN=ncw-5 PE=4 SV=1
+	wtA_M_ccg8_M				ncr:NCU02041	-0,585844	Q7SF37	tr|Q7SF37|Q7SF37_NEUCR Anchored cell wall protein 11 OS=Neurospora crassa (strain ATCC 24698 / 74-OR23-1A / CBS 708.71 / DSM 1257 / FGSC 987) OX=367110 GN=acw-11 PE=4 SV=1
+	wtA_M_ccg8_M	membrane [GO:0016020]	FMN binding [GO:0010181];NAD(P)H dehydrogenase (quinone) activity [GO:0003955]		ncr:NCU02948	1,40893	Q7SHF6	tr|Q7SHF6|Q7SHF6_NEUCR Non-anchored cell wall protein 4 OS=Neurospora crassa (strain ATCC 24698 / 74-OR23-1A / CBS 708.71 / DSM 1257 / FGSC 987) OX=367110 GN=ncw-4 PE=3 SV=2
+	wtA_M_ccg8_M	extracellular region [GO:0005576]	endochitinase activity [GO:0008843];chitinase activity [GO:0004568]	carbohydrate metabolic process [GO:0005975]	ncr:NCU02184	-3,65788	V5IPZ1;V5IRC0	tr|V5IPZ1|V5IPZ1_NEUCR Chitinase-1 OS=Neurospora crassa (strain ATCC 24698 / 74-OR23-1A / CBS 708.71 / DSM 1257 / FGSC 987) OX=367110 GN=chit-1 PE=3 SV=1;tr|V5IRC0|V5IRC0_NEUCR Chitinase-1, variant OS=Neurospora crassa (strain ATCC 24698 / 74-OR23-1A / CBS

## Sheet: Fig. 1D_Conidia cell wall
C: Student's T-test Significant wtA_C_ccg8_CConidia	C: Student's T-test significant	C: Gene Ontology (cellular component)	C: Gene Ontology (molecular function)	C: Gene Ontology (biological process)	Gene name	N: Student's T-test Difference wtA_C_ccg8_CConidia	T: Protein IDs	T: Fasta headers
+	wtA_C_ccg8_C	extracellular region [GO:0005576];fungal-type cell wall [GO:0009277]	structural constituent of cell wall [GO:0005199]	cell wall organization [GO:0071555]	ncr:NCU08457	1.40881	Q04571	sp|Q04571|RODL_NEUCR Hydrophobin OS=Neurospora crassa (strain ATCC 24698 / 74-OR23-1A / CBS 708.71 / DSM 1257 / FGSC 987) OX=367110 GN=eas PE=1 SV=1
+	wtA_C_ccg8_C	cellular bud scar [GO:0005621];COPII-coated ER to Golgi transport vesicle [GO:0030134];fungal-type cell wall [GO:0009277];membrane raft [GO:0045121];nuclear periphery [GO:0034399];plasma membrane [GO:0005886];primary cell septum [GO:0000936];side of membrane [GO:0098552]	1,3-beta-glucanosyltransferase activity [GO:0042124]	filamentous growth [GO:0030447];fungal-type cell wall (1->3)-beta-D-glucan biosynthetic process [GO:0071970];fungal-type cell wall organization [GO:0031505];heterochromatin formation [GO:0031507];regulation of response to endoplasmic reticulum stress [GO:1905897]	ncr:NCU08909	1.39592	Q1K677	tr|Q1K677|Q1K677_NEUCR 1,3-beta-glucanosyltransferase OS=Neurospora crassa (strain ATCC 24698 / 74-OR23-1A / CBS 708.71 / DSM 1257 / FGSC 987) OX=367110 GN=gel-3 PE=3 SV=1
+	wtA_C_ccg8_C	fungal-type cell wall [GO:0009277];plasma membrane [GO:0005886];side of membrane [GO:0098552]	1,3-beta-glucanosyltransferase activity [GO:0042124]	fungal-type cell wall (1->3)-beta-D-glucan biosynthetic process [GO:0071970];fungal-type cell wall organization [GO:0031505]	ncr:NCU01162	3.18946	Q1K868	tr|Q1K868|Q1K868_NEUCR 1,3-beta-glucanosyltransferase OS=Neurospora crassa (strain ATCC 24698 / 74-OR23-1A / CBS 708.71 / DSM 1257 / FGSC 987) OX=367110 GN=gel-1 PE=3 SV=1
+	wtA_C_ccg8_C	fungal-type cell wall [GO:0009277];side of membrane [GO:0098552]	glycosyltransferase activity [GO:0016757];hydrolase activity, hydrolyzing O-glycosyl compounds [GO:0004553]	carbohydrate metabolic process [GO:0005975];fungal-type cell wall organization [GO:0031505];chitin metabolic process [GO:0006030]	ncr:NCU05974	1.49547	Q7S222	tr|Q7S222|Q7S222_NEUCR Glycosidase OS=Neurospora crassa (strain ATCC 24698 / 74-OR23-1A / CBS 708.71 / DSM 1257 / FGSC 987) OX=367110 GN=NCU05974 PE=3 SV=1
+	wtA_C_ccg8_C				ncr:NCU09133	1.90189	Q7S2L6	tr|Q7S2L6|Q7S2L6_NEUCR ACW-7 OS=Neurospora crassa (strain ATCC 24698 / 74-OR23-1A / CBS 708.71 / DSM 1257 / FGSC 987) OX=367110 GN=acw-7 PE=4 SV=1
+	wtA_C_ccg8_C				ncr:NCU03125	0.624708	Q7SFX0	tr|Q7SFX0|Q7SFX0_NEUCR NIMA-interacting protein TinC OS=Neurospora crassa (strain ATCC 24698 / 74-OR23-1A / CBS 708.71 / DSM 1257 / FGSC 987) OX=367110 GN=NCU03125 PE=4 SV=1
